# Supplementary material for: Genome-wide analysis of the basic Helix-Loop-Helix (bHLH) transcription factor family in maize
Source: BMC Plant Biol. 2018 Oct 16;18:235. doi: 10.1186/s12870-018-1441-z (PMC6192367; doi:10.1186/s12870-018-1441-z)
Supplement: Supplementary file 1 — Table S1. Primers used in this study. (XLSX 127 kb) [file 12870_2018_1441_MOESM1_ESM.xlsx]

## Sheet: Sheet1
Table S1: Primers used in this study.
Name	Gene ID	Former prime (5'-3')	Reverse prime (5'-3')
ZmbHLH5	GRMZM2G159456	GATCAACGAGCTCATCTCCAAG	CTACTAGATGGCAGGCAGAATC
ZmbHLH21	GRMZM5G882527	CAACATGTGCTCTTTCCAGTAG	TACCTATTGTCAATGTGGGGTC
ZmbHLH22	GRMZM2G472671	TGTTGGCGTTGTTCTTATCTTC	CGTGTGGGGAAAATAATCACAG
ZmbHLH36	GRMZM2G065374	ACAAGATAACAGCCTGTCTACC	ATTCTCTCTTGAACGCTGTACT
ZmbHLH37	GRMZM2G137358	CTGATCTAGAAGCAAAGCGTTC	CAGCACTTCTTGAGTCAGTTTC
ZmbHLH38	GRMZM2G027068	GTCGTCGTAGCTCAAATACCTA	GAAGAAAGCCATGCATGAGAAT
ZmbHLH51	GRMZM2G350165	GATCTGAGGCAGGAACACCAT	GTCGGCTACAGCTTTGAGTAG
ZmbHLH62	GRMZM2G163233	CAAGTACCACCTCAGGATCTTC	CGTAGCCGTAGAACGTTATCG
ZmbHLH63	GRMZM2G142932	GATGTCCCAGATCTCAGAGATG	GACAAATTGTCTGACATGAGCG
ZmbHLH66	GRMZM2G172297	CTCGATGACGACTGGTACTTC	AACGTTGAAGAGGGAGAACATC
ZmbHLH83	GRMZM2G180406	CAAGATGACCTTCAGAGCGTAG	TTCTTCAGCTAGCTACGTCAAA
ZmbHLH86	GRMZM2G440529	GTACTTGTCCGGCAGTAGTTAC	TTTCCTCACCTTAAAAGTCGGC
ZmbHLH93	GRMZM2G133675	AACAATCTGCTCTTGTATCGGA	GATATTTGGGACTTGAGCGAAC
ZmbHLH95	GRMZM2G033356	GAAGCTTAATGACCGGCTCTA	CTCCTTCAGGTACTCGATTGC
ZmbHLH104	GRMZM2G091003	CAAACGCTTCGGTGTAATTTTG	CGCTTACACATGCATGTACTAG
ZmbHLH107	GRMZM2G008691	GTACTCTCTCAGCCTCAAGATG	GGAGATCTTGCCGAGTATGTC
ZmbHLH108	GRMZM2G042101	CTTTTCCTTTACCAGTCTCCCT	TGCGAGCTATACTAAAGTGAGG
ZmbHLH113	GRMZM2G314882	AGCAGTCTAATTTGGGCAAAAG	AATTCCAGGAACCTGTCATTCA
ZmbHLH121	GRMZM2G105494	AAGCTAGGGGATCGAATAACTG	GGAGGAATCTGATGTACCCAAT
ZmbHLH129	GRMZM2G111146	TTCGCAACAAGTAAACGATACC	GCTCTAGGCTCTAGCTCTAGC
ZmbHLH137	GRMZM2G030744	GAAAAGCCGAAACAAACAAACG	TTTCTCTCTCCGCCTTCTCTTC
ZmbHLH140	GRMZM2G074438	AGTTGTTTGTCGCTTACTTCAC	CACTTTGTTCTCAAGAGAGCAC
ZmbHLH141	GRMZM2G116785	GATTACTGGACGCACTAGACTC	GTCTTTATCTCACCGTTCAGGA
ZmbHLH144	GRMZM2G061906	CTCCGAGTTCATCTACATGGTC	CTCGTTGAACCTTTCGTTGAG
ZmbHLH153	GRMZM5G818643	TCTTATCAATGAAGCTCGCAAC	AGCGGAGAAGATCTTTCGATAG
ZmbHLH155	GRMZM2G085467	GATCGAGAAGTTCCTCCAGTTC	GTTGGTTTGCTTTTCCATGTTG
ZmbHLH156	GRMZM2G144275	GAAGAGAGAAGATCAGCCAGAG	GCAGAGACTGGACGTAGTTTAT
ZmbHLH176	GRMZM2G030762	GATGAACCCTCAGCATCCTTTC	CCATTTTCATGTGGACTGTCTG
ZmbHLH185	GRMZM2G049229	GATAGGGACGATACCGATACAC	CCTGAATCTCTAAGGCCTATCG
ZmbHLH186	GRMZM2G154029	GTATGTTTTCCGTCGTCCATTT	CATATTAGGTGGTGGTGACTGG
ZmbHLH196	GRMZM2G093744	CAGCAGCTGAAGGAAACTAATG	GCTTCTCATCACGAAGTTCATC
Actin	J01238	GATTCCTGGGATTGCCGAT	TCTGCTGCTGAAAAGTGCTGAG
ZmbHLH23-AB	GRMZM2G134735	ACACACCATATGATGGACTTGGACATGCTGAATT	ACACACGTCGACCCACTGGCCGTTGATGCGGGCG
ZmbHLH61-AB	GRMZM2G085199	ACACACCATATGATGGCGCAGGAGGGCTCCGAGG	ACACACGTCGACTCGGTACAAGCAGCTCCTATAT
ZmbHLH114-AB	GRMZM2G004356	ACACACCATATGATGGCCGGGCAACCGCCACCGC	ACACACGTCGACGGAAGGAGTGTTGGGTTCTGGT
ZmbHLH163-AB	GRMZM2G017145	ACACACCATATGATGGTGCCCAGGGATAGGGCGC	ACACACGTCGACACGGTTGCCTACCCCGCCTTCC
ZmbHLH180-AB	GRMZM2G017349	ACACACCATATGATGAACGAGCAGGGGCTCGGTG	ACACACGTCGACCTCTTTGCTATGTGAGCAACCA
ZmbHLH194-AB	GRMZM2G004732	ACACACCATATGATGGCAGATCACCAGATGATCC	ACACACCTCGAGCCGGAAGGCAGGGCCTCCAAAC
