# Supplementary material for: Genome-wide analysis of the basic Helix-Loop-Helix (bHLH) transcription factor family in maize
Source: BMC Plant Biol. 2018 Oct 16;18:235. doi: 10.1186/s12870-018-1441-z (PMC6192367; doi:10.1186/s12870-018-1441-z)
Supplement: Supplementary file 2 — Table S2. Annotation information for 208 bHLH family genes in maize, 166 bHLH family genes in rice and 166 bHLH family genes in Arabidopsis. (XLSX 37 kb) [file 12870_2018_1441_MOESM2_ESM.xlsx]

## Sheet: Maize
Table S2: Annotation information for 208 bHLH family genes in maize,166 bHLH family genes in rice and 166 bHLH family genes in Arabidopsis
Name	Gene ID	Chr	Genomic Location Start (V3)	Genomic Location End (V3)	Exon	Alternative Splice	Gene Ontology Annotations
ZmbHLH1	GRMZM2G475289	1	4742268	4744173	3	2	GO:0005634 GO:0003677 GO:0046983
ZmbHLH2	GRMZM2G137374	1	6562587	6564261	2	1	GO:0005634 GO:0009536 GO:0001046 GO:0001228 GO:0006366
ZmbHLH3	GRMZM2G173372	1	7991271	7993431	4	2	GO:0005634 GO:0046983
ZmbHLH4	GRMZM2G035156	1	15133264	15135363	2	1	GO:0005634 GO:0046983 GO:0006351 GO:0006355 GO:0009742 GO:0080113
ZmbHLH5	GRMZM2G159456	1	15267736	15269173	2	1	GO:0003677 GO:0046983
ZmbHLH6	GRMZM2G006631	1	19099172	19101186	3	1	GO:0005634 GO:0005488
ZmbHLH7	GRMZM2G180452	1	29262111	29264281	7	6	GO:0046983
ZmbHLH8	GRMZM2G072376	1	36921186	36922008	1	1	GO:0046983
ZmbHLH9	GRMZM2G150729	1	42015536	42017805	9	3	GO:0043231 GO:0003677 GO:0046983
ZmbHLH10	GRMZM2G350312	1	65662828	65666055	4	4	GO:0005634 GO:0046983
ZmbHLH11	GRMZM2G412430	1	67856797	67858961	1	3	GO:0046983
ZmbHLH12	GRMZM2G001930	1	98363081	98365897	1	1	GO:0005634 GO:0003677 GO:0046983 GO:0006351 GO:0006355
ZmbHLH13	GRMZM2G150327	1	112414537	112416571	4	1	GO:0005488
ZmbHLH14	GRMZM2G018472	1	168430589	168435266	5	1
ZmbHLH15	GRMZM2G165090	1	168447178	168451942	5	1
ZmbHLH16	GRMZM5G865967	1	172897122	172899655	8	1	GO:0046983
ZmbHLH17	GRMZM2G068604	1	178455867	178460697	3	1	GO:0046983
ZmbHLH18	GRMZM2G049686	1	178465632	178471112	2	1	GO:0046983
ZmbHLH19	GRMZM5G879527	1	188065123	188068113	5	4	GO:0046983
ZmbHLH20	GRMZM5G828396	1	192065332	192068015	8	2	GO:0005634 GO:0046983
ZmbHLH21	GRMZM5G882527	1	195753205	195755657	7	4	GO:0046983
ZmbHLH22	GRMZM2G472671	1	196839526	196840758	1	1	GO:0046983
ZmbHLH23	GRMZM2G134735	1	199103560	199104328	1	1	GO:0005634 GO:0046983
ZmbHLH24	GRMZM2G082630	1	200448170	200449019	2	1	GO:0005634 GO:0009536 GO:0046983
ZmbHLH25	GRMZM2G389567	1	211043052	211043783	1	1	GO:0009536 GO:0046983
ZmbHLH26	GRMZM2G107276	1	214199438	214201742	2	1	GO:0005634 GO:0046983
ZmbHLH27	GRMZM2G165042	1	252434109	252437685	7	1	GO:0046983
ZmbHLH28	GRMZM2G095899	1	257635033	257637914	3	1	GO:0046983
ZmbHLH29	GRMZM2G120021	1	257791786	257797338	3	1	GO:0016597 GO:0046983 GO:0008152
ZmbHLH30	GRMZM2G155043	1	257844735	257852201	5	1	GO:0016597 GO:0046983 GO:0008152
ZmbHLH31	GRMZM5G899865	1	267629500	267631521	5	1	GO:0009733
ZmbHLH32	GRMZM2G019806	1	271047086	271049436	4	1	GO:0005634 GO:0003677 GO:0046983
ZmbHLH33	GRMZM2G092091	1	272109897	272113700	9	2	GO:0046983
ZmbHLH34	GRMZM2G301089	1	274801584	274803327	2	2	GO:0005634 GO:0003677 GO:0046983
ZmbHLH35	GRMZM2G074501	1	278778155	278780766	6	2	GO:0005634 GO:0001046 GO:0001228 GO:0046983 GO:0006366
ZmbHLH36	GRMZM2G065374	1	283670986	283676031	10	1	GO:0009536 GO:0046983
ZmbHLH37	GRMZM2G137358	1	289415533	289418791	6	2	GO:0005634 GO:0046983
ZmbHLH38	GRMZM2G027068	1	291976421	291978412	2	2	GO:0005634 GO:0046983
ZmbHLH39	GRMZM2G072820	2	6191770	6192874	2	1	GO:0009536 GO:0046983 GO:0006351 GO:0006355 GO:0009416 GO:0009741 GO:0009826 GO:0040008
ZmbHLH40	GRMZM2G155217	2	7962630	7965982	7	1	GO:0005634 GO:0001046 GO:0001228 GO:0046983 GO:0006366 GO:0045944
ZmbHLH41	GRMZM2G080054	2	9449250	9451125	4	3	GO:0005634 GO:0003677 GO:0046983
ZmbHLH42	GRMZM2G172795	2	19041697	19046154	6	1	GO:0046983
ZmbHLH43	GRMZM2G089596	2	34245570	34249470	4	8	GO:0005634 GO:0001046 GO:0001228 GO:0046983 GO:0006366
ZmbHLH44	GRMZM2G147685	2	52437508	52442955	3	1
ZmbHLH45	AC177924.2_FG001	2	71347459	71352265	7	1
ZmbHLH46	GRMZM2G173521	2	73730378	73731762	3	1	GO:0046983 GO:0097159 GO:1901363
ZmbHLH47	GRMZM2G042893	2	81074165	81077414	5	5	GO:0046983
ZmbHLH48	GRMZM2G460472	2	141290417	141296289	10	1	GO:0005634 GO:0005829 GO:0003677 GO:0003700 GO:0004674 GO:0046983 GO:0006355 GO:0006468 GO:0035556 GO:0048364
ZmbHLH49	GRMZM2G107672	2	160532119	160533504	3	1	GO:0046983 GO:0097159 GO:1901363
ZmbHLH50	GRMZM2G176141	2	180804696	180807605	2	1	GO:0005634 GO:0046983
ZmbHLH51	GRMZM2G350165	2	181310638	181313797	7	2	GO:0046983
ZmbHLH52	GRMZM2G414252	2	185616246	185617611	1	1	GO:0005634 GO:0046983
ZmbHLH53	GRMZM2G113257	2	187772746	187773551	2	2	GO:0005634 GO:0009536 GO:0046983
ZmbHLH54	GRMZM2G015666	2	188465323	188467491	3	1	GO:0005634 GO:0046983
ZmbHLH55	GRMZM2G137541	2	189054253	189057549	7	1	GO:0005634 GO:0009536 GO:0046983
ZmbHLH56	GRMZM2G009478	2	189179955	189185728	11	6	GO:0046983
ZmbHLH57	GRMZM2G417597	2	190350810	190353409	4	2	GO:0003677 GO:0046983
ZmbHLH58	GRMZM2G083504	2	192028339	192031016	5	3	GO:0046983
ZmbHLH59	GRMZM2G178182	2	193433358	193435869	7	2	GO:0046983
ZmbHLH60	GRMZM2G107560	2	194532042	194532930	1	1	GO:0005634 GO:0046983
ZmbHLH61	GRMZM2G085199	2	199549861	199555027	7	1	GO:0005634 GO:0001046 GO:0001228 GO:0046983 GO:0006366
ZmbHLH62	GRMZM2G163233	2	205125283	205135451	13	4	GO:0000221 GO:0000325 GO:0005794 GO:0005886 GO:0009507 GO:0046961 GO:0000902 GO:0006486 GO:0006623 GO:0006816 GO:0007030 GO:0007033 GO:0009651 GO:0015991 GO:0016049
ZmbHLH63	GRMZM2G142932	2	205425915	205429376	7	3	GO:0005634 GO:0001046 GO:0001228 GO:0046983 GO:0006366
ZmbHLH64	GRMZM2G383841	2	209280712	209282012	5	1	GO:0005634 GO:0001046 GO:0001228 GO:0046983 GO:0006366 GO:0045944
ZmbHLH65	GRMZM2G171818	2	221338746	221341097	6	3	GO:0046983
ZmbHLH66	GRMZM2G172297	2	223952471	223954890	4	1	GO:0005634 GO:0046983
ZmbHLH67	GRMZM2G303463	2	227935074	227939134	7	1	GO:0005634 GO:0003700 GO:0046983 GO:0006355 GO:0009737
ZmbHLH68	GRMZM2G008898	2	233050785	233053965	6	1	GO:0005634 GO:0046983
ZmbHLH69	GRMZM2G148723	3	1600639	1604179	1	3	GO:0005634 GO:0003700 GO:0046983 GO:0006355 GO:0009737
ZmbHLH70	GRMZM2G166642	3	3342194	3344518	2	3	GO:0005634
ZmbHLH71	GRMZM2G397755	3	5777497	5779734	4	1
ZmbHLH72	GRMZM2G088443	3	14937168	14939315	2	2	GO:0005634 GO:0009536 GO:0046983
ZmbHLH73	GRMZM2G112629	3	29613767	29617374	2	1	GO:0090575 GO:0000977 GO:0003700 GO:0046983 GO:0006357
ZmbHLH74	GRMZM2G169947	3	29652992	29653739	2	1	GO:0090575 GO:0000977 GO:0003700 GO:0046983 GO:0006357
ZmbHLH75	GRMZM2G163975	3	31453777	31459047	7	1	GO:0005488
ZmbHLH76	GRMZM2G115960	3	48806991	48810673	5	3	GO:0005634 GO:0005739 GO:0009536 GO:0046983
ZmbHLH77	AC198518.3_FG005	3	107386150	107387495	4	1	GO:0005634 GO:0001046 GO:0001228 GO:0006366
ZmbHLH78	GRMZM2G395549	3	113451859	113489330	13	1	GO:0005905 GO:0030118 GO:0030659 GO:0006810
ZmbHLH79	GRMZM2G069408	3	143081710	143087556	10	1	GO:0005634 GO:0005829 GO:0003677 GO:0003700 GO:0004674 GO:0046983 GO:0006468 GO:0010078 GO:0010479 GO:0035556 GO:0045893
ZmbHLH80	GRMZM2G057413	3	148071103	148072149	3	2	GO:0090575 GO:0000977 GO:0003700 GO:0046983 GO:0006357 GO:0010106 GO:0055072
ZmbHLH81	GRMZM2G173534	3	156404566	156407511	4	2	GO:0046983
ZmbHLH82	GRMZM5G817854	3	159527964	159528647	1	1	GO:0003677 GO:0046983
ZmbHLH83	GRMZM2G180406	3	162105905	162109184	8	3	GO:0005634 GO:0003677 GO:0046983
ZmbHLH84	GRMZM2G114873	3	166491860	166495032	5	2	GO:0003677 GO:0046983
ZmbHLH85	GRMZM2G397518	3	183139911	183140880	1	1	GO:0046983
ZmbHLH86	GRMZM2G440529	3	190373044	190375809	7	1	GO:0005634 GO:0001046 GO:0001228 GO:0046983 GO:0006366
ZmbHLH87	GRMZM2G111666	3	204533958	204536514	1	4	GO:0005634 GO:0046983
ZmbHLH88	GRMZM2G159937	3	204715844	204717904	1	1	GO:0046983
ZmbHLH89	GRMZM2G114444	3	218561885	218567380	5	2	GO:0005634 GO:0003677 GO:0046983
ZmbHLH90	GRMZM2G081816	3	219263852	219265551	1	3	GO:0046983
ZmbHLH91	GRMZM5G849600	3	219912558	219917830	4	1	GO:0003677 GO:0046983
ZmbHLH92	GRMZM2G165188	4	4752932	4754547	5	1	GO:0005634 GO:0001046 GO:0001228 GO:0006366
ZmbHLH93	GRMZM2G133675	4	6601618	6606573	4	3	GO:0005634 GO:0003677 GO:0046983
ZmbHLH94	GRMZM2G080168	4	17257180	17259695	7	3	GO:0003677 GO:0046983
ZmbHLH95	GRMZM2G033356	4	23448577	23452318	4	1	GO:0005634 GO:0046983
ZmbHLH96	GRMZM2G017586	4	35609001	35611562	5	3	GO:0005634 GO:0009536 GO:0003677 GO:0046983
ZmbHLH97	GRMZM2G354618	4	39739891	39740988	1	1	GO:0009536 GO:0003677 GO:0046983
ZmbHLH98	GRMZM5G818776	4	39756428	39757291	1	1	GO:0009536 GO:0003677 GO:0046983
ZmbHLH99	GRMZM5G812883	4	39775178	39776044	1	1	GO:0009536 GO:0003677 GO:0046983
ZmbHLH100	GRMZM2G145579	4	47618440	47620839	7	2	GO:0003677 GO:0046983
ZmbHLH101	GRMZM2G471635	4	57373825	57374550	1	1	GO:0005634 GO:0003677 GO:0046983
ZmbHLH102	GRMZM2G016039	4	63778666	63781023	2	3	GO:0005634
ZmbHLH103	GRMZM2G526668	4	82667885	82670258	3	2	GO:0005634 GO:0046983
ZmbHLH104	GRMZM2G091003	4	157508570	157511308	3	1	GO:0005634 GO:0003677 GO:0046983
ZmbHLH105	GRMZM2G176289	4	160021000	160023829	6	3	GO:0005634 GO:0003677 GO:0003700 GO:0046983 GO:0006351 GO:0006355 GO:0009911
ZmbHLH106	GRMZM2G316758	4	174031590	174033931	6	2	GO:0003677
ZmbHLH107	GRMZM2G008691	4	179831785	179834012	3	3	GO:0003677 GO:0016597 GO:0046983 GO:0008152
ZmbHLH108	GRMZM2G042101	4	181930597	181931947	2	1	GO:0005634 GO:0009536 GO:0003677 GO:0046983 GO:0006351 GO:0006355 GO:0080113
ZmbHLH109	GRMZM2G038479	4	195089318	195090145	1	1	GO:0005634 GO:0003677 GO:0046983
ZmbHLH110	GRMZM2G158281	4	212847577	212853639	10	2	GO:0005634 GO:0005829 GO:0003677 GO:0003700 GO:0004674 GO:0046983 GO:0006355 GO:0006468 GO:0035556 GO:0048364
ZmbHLH111	GRMZM2G085751	4	225161834	225165399	3	1	GO:0005634 GO:0003677 GO:0046983
ZmbHLH112	GRMZM2G139372	4	238494709	238496573	3	7	GO:0005634 GO:0000978 GO:0046983 GO:0009555 GO:0048657
ZmbHLH113	GRMZM2G314882	4	240582530	240585487	5	4	GO:0005634 GO:0003677 GO:0046983
ZmbHLH114	GRMZM2G004356	5	4217936	4222849	7	1	GO:0005634 GO:0019005 GO:0001046 GO:0001228 GO:0004842 GO:0046983 GO:0006366 GO:0016567 GO:0031146 GO:0045944
ZmbHLH115	GRMZM2G016756	5	5102185	5106027	6	1	GO:0046983
ZmbHLH116	GRMZM2G009837	5	6514925	6519482	7	3	GO:0005634 GO:0001046 GO:0001228 GO:0046983 GO:0006366 GO:0045944
ZmbHLH117	GRMZM2G385543	5	9129443	9131483	9	1	GO:0005634 GO:0003677 GO:0046983
ZmbHLH118	GRMZM2G082343	5	9626997	9629496	4	1	GO:0005634 GO:0046983
ZmbHLH119	GRMZM2G128807	5	62292037	62293983	4	5	GO:0046983
ZmbHLH120	GRMZM5G856837	5	69476595	69479221	5	1	GO:0005634 GO:0003677 GO:0046983
ZmbHLH121	GRMZM2G105494	5	133369558	133377978	9	2	GO:0005634 GO:0001046 GO:0001228 GO:0046983 GO:0006366 GO:0045944
ZmbHLH122	GRMZM2G064638	5	140971813	140976844	3	1	GO:0005634 GO:0046983
ZmbHLH123	GRMZM5G863198	5	150359143	150360185	3	1	GO:0090575 GO:0000977 GO:0003700 GO:0046983 GO:0006357
ZmbHLH124	GRMZM2G170559	5	155134147	155137380	7	1	GO:0005634 GO:0046983
ZmbHLH125	GRMZM5G839518	5	174979821	174983548	8	3	GO:0005634 GO:0005488
ZmbHLH126	GRMZM2G137426	5	182136136	182142829	4	1	GO:0005634 GO:0001046 GO:0001228 GO:0046983 GO:0006366 GO:0045944
ZmbHLH127	GRMZM2G002627	5	194161607	194164853	7	1	GO:0005634 GO:0003677 GO:0046983 GO:0006351 GO:0006355
ZmbHLH128	GRMZM2G144097	5	194758092	194763363	9	2	GO:0005739 GO:0005829 GO:0004674 GO:0046983 GO:0006355 GO:0006468 GO:0035556
ZmbHLH129	GRMZM2G111146	5	198825972	198829612	3	4	GO:0005634 GO:0046983
ZmbHLH130	AC233960.1_FG005	5	200017893	200019898	4	1	GO:0005634 GO:0003677 GO:0046983
ZmbHLH131	GRMZM2G101350	5	200993308	200996110	5	3	GO:0005634 GO:0003677 GO:0003700 GO:0046983 GO:0006351 GO:0006355 GO:0009911
ZmbHLH132	AC216731.3_FG001	5	201922854	201924055	4	1	GO:0005634 GO:0001046 GO:0001228 GO:0046983 GO:0006366 GO:0045944
ZmbHLH133	GRMZM2G317450	5	204572094	204577083	7	3	GO:0005634 GO:0046983
ZmbHLH134	GRMZM2G036092	5	207554896	207556510	2	2	GO:0005634 GO:0009536 GO:0003677 GO:0046983 GO:0006351 GO:0006355 GO:0009742 GO:0080113
ZmbHLH135	GRMZM2G045883	5	208944482	208949818	3	1	GO:0003677 GO:0016597 GO:0046983 GO:0008152
ZmbHLH136	GRMZM5G832135	5	213639198	213647876	3	1	GO:0005634 GO:0001046 GO:0001228 GO:0046983 GO:0006366 GO:0045944
ZmbHLH137	GRMZM2G030744	5	214476567	214480532	6	3	GO:0005634 GO:0046983
ZmbHLH138	GRMZM2G481280	6	6917077	6917523	2	1	GO:0005488
ZmbHLH139	GRMZM2G109605	6	49157774	49159839	3	1	GO:0003677 GO:0046983
ZmbHLH140	GRMZM2G074438	6	98786270	98791819	6	1	GO:0009536 GO:0003677 GO:0046983
ZmbHLH141	GRMZM2G116785	6	107553460	107556923	8	3	GO:0005634 GO:0001046 GO:0001228 GO:0046983 GO:0006366
ZmbHLH142	GRMZM2G369629	6	124380371	124381777	2	2	GO:0005634 GO:0009536 GO:0046983
ZmbHLH143	GRMZM2G132550	6	132371821	132374168	6	1
ZmbHLH144	GRMZM2G061906	6	151319278	151321414	5	2	GO:0046983
ZmbHLH145	GRMZM2G313058	6	156956617	156958907	7	1	GO:0005634 GO:0001046 GO:0001228 GO:0046983 GO:0006366
ZmbHLH146	GRMZM2G094892	6	162059335	162061082	1	2	GO:0046983
ZmbHLH147	GRMZM2G404922	7	178311	188310	13	1
ZmbHLH148	GRMZM2G162382	7	10699275	10703311	7	2	GO:0005634 GO:0001046 GO:0001228 GO:0046983 GO:0006366
ZmbHLH149	GRMZM2G027563	7	115302848	115305264	7	2	GO:0005488
ZmbHLH150	GRMZM2G045431	7	125355436	125357466	1	1	GO:0005634 GO:0046983
ZmbHLH151	GRMZM2G145146	7	127620549	127621728	2	1	GO:0005634 GO:0046983
ZmbHLH152	GRMZM2G082586	7	128740346	128742573	3	1	GO:0005634 GO:0046983
ZmbHLH153	GRMZM5G818643	7	129994890	129998161	7	2	GO:0005634 GO:0009536 GO:0046983
ZmbHLH154	GRMZM2G089501	7	130270033	130277723	11	5	GO:0046983
ZmbHLH155	GRMZM2G085467	7	132922740	132925252	5	2	GO:0003677 GO:0046983
ZmbHLH156	GRMZM2G144275	7	137522715	137525144	8	5	GO:0046983
ZmbHLH157	GRMZM2G013688	7	139760958	139761887	1	1	GO:0005634 GO:0046983
ZmbHLH158	GRMZM2G435015	7	140262343	140265347	6	1	GO:0046983
ZmbHLH159	GRMZM2G162893	7	144565563	144569741	6	2	GO:0005634 GO:0009536 GO:0001046 GO:0001228 GO:0046983 GO:0006366
ZmbHLH160	GRMZM2G058451	7	155380896	155384951	5	4	GO:0046983
ZmbHLH161	GRMZM2G153454	7	156776841	156779616	6	2	GO:0005634 GO:0001046 GO:0001228 GO:0046983 GO:0006366
ZmbHLH162	GRMZM2G057260	7	162119125	162124837	11	1	GO:0005634 GO:0001046 GO:0001228 GO:0004842 GO:0046983 GO:0006366 GO:0016567 GO:0045944
ZmbHLH163	GRMZM2G017145	7	167541569	167544289	4	6	GO:0005634 GO:0046983
ZmbHLH164	GRMZM2G021276	8	96037	98367	3	6	GO:0005634 GO:0003677 GO:0046983
ZmbHLH165	GRMZM2G387528	8	935667	938714	6	2	GO:0005634 GO:0044444 GO:0003677 GO:0046983
ZmbHLH166	GRMZM2G454022	8	7432088	7436415	7	1	GO:0003677 GO:0046983
ZmbHLH167	GRMZM2G066057	8	8416520	8418397	4	1	GO:0005634 GO:0001046 GO:0001228 GO:0046983 GO:0006366 GO:0045944
ZmbHLH168	GRMZM2G333582	8	21912581	21916036	4	1
ZmbHLH169	GRMZM2G076636	8	29235609	29238897	1	3	GO:0005634 GO:0003700 GO:0046983 GO:0006355 GO:0009737
ZmbHLH170	GRMZM2G162450	8	75508770	75510438	3	1	GO:0005634 GO:0003677 GO:0016597 GO:0046983 GO:0008152 GO:0010377 GO:0045597 GO:0045893 GO:0050896 GO:0051782
ZmbHLH171	GRMZM2G417164	8	78660104	78661278	1	1	GO:0005634 GO:0003677 GO:0046983 GO:0010374
ZmbHLH172	GRMZM2G175480	8	91709652	91711010	4	1	GO:0009536
ZmbHLH173	GRMZM2G164341	8	137796648	137798798	1	1	GO:0005634 GO:0003677 GO:0046983
ZmbHLH174	GRMZM2G463133	8	138472851	138478264	4	1	GO:0005488
ZmbHLH175	AC193786.3_FG005	8	157462749	157463805	3	1	GO:0090575 GO:0000977 GO:0003700 GO:0046983 GO:0006357 GO:0010106 GO:0055072
ZmbHLH176	GRMZM2G030762	8	162106868	162109927	8	3	GO:0005634 GO:0003677 GO:0046983
ZmbHLH177	GRMZM2G173862	8	171949309	171951373	3	1	GO:0003677 GO:0046983
ZmbHLH178	GRMZM2G024530	9	11565132	11570108	8	1	GO:0005634 GO:0001046 GO:0001228 GO:0046983 GO:0006366
ZmbHLH179	GRMZM2G067654	9	12986561	12988736	7	1	GO:0005634 GO:0001046 GO:0001228 GO:0046983 GO:0006366
ZmbHLH180	GRMZM2G017349	9	16492659	16496592	6	1	GO:0005634 GO:0003677 GO:0046983
ZmbHLH181	GRMZM2G045109	9	68081459	68085268	3	1	GO:0005634 GO:0003677 GO:0046983
ZmbHLH182	GRMZM2G098988	9	78708719	78711328	1	4	GO:0005634 GO:0003677 GO:0046983
ZmbHLH183	GRMZM2G340177	9	80126699	80131343	3	1	GO:0005634 GO:0016020 GO:0003676 GO:0008270
ZmbHLH184	GRMZM2G378653	9	102204171	102210509	7	2	GO:0009536 GO:0003677 GO:0046983
ZmbHLH185	GRMZM2G049229	9	112025169	112028072	1	1	GO:0005634 GO:0003677 GO:0046983 GO:0006351 GO:0006355
ZmbHLH186	GRMZM2G154029	9	121000193	121003595	1	3	GO:0005634 GO:0003677 GO:0046983
ZmbHLH187	GRMZM2G043854	9	141691622	141695021	2	1	GO:0003677 GO:0046983
ZmbHLH188	GRMZM2G407119	9	145064265	145067533	6	2
ZmbHLH189	AC233899.1_FG002	9	149930657	149932165	3	1	GO:0005634 GO:0003677 GO:0046983
ZmbHLH190	AC149829.2_FG004	9	151395822	151396321	2	1	GO:0003677 GO:0046983
ZmbHLH191	GRMZM2G171464	9	154113331	154114780	2	1	GO:0005634 GO:0003677 GO:0046983
ZmbHLH192	GRMZM2G031656	10	7125801	7131451	10	2	GO:0005634 GO:0005829 GO:0003677 GO:0003700 GO:0004674 GO:0046983 GO:0006468 GO:0010078 GO:0010479 GO:0035556 GO:0045893
ZmbHLH193	GRMZM2G054564	10	25575318	25576296	2	2
ZmbHLH194	GRMZM2G004732	10	56764383	56767068	6	1	GO:0005634 GO:0001046 GO:0001228 GO:0046983 GO:0006366 GO:0045944
ZmbHLH195	GRMZM2G042895	10	76600002	76602213	4	1	GO:0005634 GO:0003677 GO:0046983
ZmbHLH196	GRMZM2G093744	10	83606148	83609440	5	4	GO:0005634 GO:0009536 GO:0003677 GO:0046983
ZmbHLH197	GRMZM2G036554	10	87433402	87434930	1	2
ZmbHLH198	GRMZM2G062541	10	87704026	87706060	4	1	GO:0043231 GO:0005515 GO:0007165 GO:0009639
ZmbHLH199	GRMZM2G119823	10	105635764	105638219	4	2	GO:0003677 GO:0046983
ZmbHLH200	GRMZM2G313756	10	108376074	108377174	1	1	GO:0003677 GO:0046983
ZmbHLH201	GRMZM2G355469	10	118390725	118392197	3	1	GO:0003677 GO:0016597 GO:0046983 GO:0008152
ZmbHLH202	GRMZM2G437481	10	126674304	126678092	6	1	GO:0005634 GO:0005739 GO:0001046 GO:0001228 GO:0046983 GO:0006366
ZmbHLH203	GRMZM2G005939	10	127383061	127387700	5	6	GO:0005634 GO:0001046 GO:0001228 GO:0046983 GO:0006366 GO:0045944
ZmbHLH204	GRMZM2G086474	10	135701832	135705430	2	2	GO:0046983
ZmbHLH205	GRMZM2G017414	10	137190531	137195761	10	4	GO:0005829 GO:0003677 GO:0004674 GO:0046983 GO:0006355 GO:0006468 GO:0035556
ZmbHLH206	GRMZM2G155762	10	137684205	137690387	8	1	GO:0043231
ZmbHLH207	GRMZM5G822829	10	138495575	138498818	7	3	GO:0005634 GO:0003677 GO:0046983 GO:0006351 GO:0006355
ZmbHLH208	GRMZM2G042920	10	142141640	142143607	4	2	GO:0003677 GO:0046983

## Sheet: Arabidopsis
Name	Gene ID	Synonym	Accession.number
AtbHLH1	AT1G01260	Myc7E	AY120752
AtbHLH2	AT1G02340	HFR1	AF488568
AtbHLH3	AT1G03040		AF251692
AtbHLH4	AT1G05710		AJ576040
AtbHLH5	AT1G05805		AY045907
AtbHLH6	AT1G06170		AF488619
AtbHLH7	AT1G09250		BT003052
AtbHLH8	AT1G09530	PIF3	AF251693
AtbHLH9	AT1G10120		AF488606
AtbHLH10	AT1G10585
AtbHLH11	AT1G10586
AtbHLH12	AT1G10610		AF488620
AtbHLH13	AT1G12540
AtbHLH14	AT1G12860		AF488572
AtbHLH15	AT1G18400	BEE1	AF488579
AtbHLH16	AT1G22490		AF488622
AtbHLH17	AT1G25310		NM_102341
AtbHLH18	AT1G25330		AF488607
AtbHLH19	AT1G26260		AF488608
AtbHLH20	AT1G26945
AtbHLH21	AT1G27660		NM_102531
AtbHLH22	AT1G27740
AtbHLH23	AT1G29950		AF361607
AtbHLH24	AT1G30670
AtbHLH25	AT1G31050		AA395190
AtbHLH26	AT1G32640	ATMYC2/RAP1	X99548
AtbHLH27	AT1G35460		AF488612
AtbHLH28	AT1G49770		AF488623
AtbHLH29	AT1G51070		AF488632
AtbHLH30	AT1G51140		AY063120
AtbHLH31	AT1G59640	ZCW32	AB028232
AtbHLH32	AT1G61660		AF488630
AtbHLH33	AT1G62975		AF506369
AtbHLH34	AT1G63650	EGL1/EGL3/ATMYC146	AF027732
AtbHLH35	AT1G64625		AJ576044
AtbHLH36	AT1G66470		AF488615
AtbHLH37	AT1G68240		AJ577585
AtbHLH38	AT1G68810		AY072161
AtbHLH39	AT1G68920		AF488584
AtbHLH40	AT1G69010		AF488627
AtbHLH41	AT1G71200		NM_105789
AtbHLH42	AT1G72210		AJ459771
AtbHLH43	AT1G73830	BEE3	AF488585
AtbHLH44	AT1G74500		AY088286
AtbHLH45	AT2G14760		AJ577584
AtbHLH46	AT2G16910	AMS	AF488565
AtbHLH47	AT2G18300		AF488597
AtbHLH48	AT2G20095		AJ577588
AtbHLH49	AT2G20180	PIL5	AF488560
AtbHLH50	AT2G22750		AF488562
AtbHLH51	AT2G22760		AF488563
AtbHLH52	AT2G22770		AF488564
AtbHLH53	AT2G24260		AF488599
AtbHLH54	AT2G27230		AJ576043
AtbHLH55	AT2G28160		AF488570
AtbHLH56	AT2G31210		AJ519809
AtbHLH57	AT2G31215		NM_179830
AtbHLH58	AT2G31220		AF251695
AtbHLH59	AT2G31280		AJ576042
AtbHLH60	AT2G31730		AJ576041
AtbHLH61	AT2G34820
AtbHLH62	AT2G40200
AtbHLH63	AT2G41130		AY074639
AtbHLH64	AT2G41240		AF488626
AtbHLH65	AT2G42280		NM_129790
AtbHLH66	AT2G42300		AF488583
AtbHLH67	AT2G43010	PIF4	AF251694
AtbHLH68	AT2G43060		AJ576045
AtbHLH69	AT2G43140		AU237473
AtbHLH70	AT2G46510		AY094399
AtbHLH71	AT2G46810		AF488602
AtbHLH72	AT2G46970	PIL1	AB090873
AtbHLH73	AT2G47270		NM_130295
AtbHLH74	AT3G05800		NM_111454
AtbHLH75	AT3G06120		AF488580
AtbHLH76	AT3G06590		NM_111535
AtbHLH77	AT3G07340		AF488595
AtbHLH78	AT3G17100		NM_180270
AtbHLH79	AT3G19500		AF488631
AtbHLH80	AT3G19860		AF488633
AtbHLH81	AT3G20640		AU238908
AtbHLH82	AT3G21330		AF488617
AtbHLH83	AT3G22100		NM_113106
AtbHLH84	AT3G23210		AF488573
AtbHLH85	AT3G23690		AF488609
AtbHLH86	AT3G24140		AF488624
AtbHLH87	AT3G25710		AF488571
AtbHLH88	AT3G26744	ICE1	AY079016
AtbHLH89	AT3G28857
AtbHLH90	AT3G47640		AF488582
AtbHLH91	AT3G47710		NM_114639
AtbHLH92	AT3G50330		NM_114893
AtbHLH93	AT3G56770		NM_115536
AtbHLH94	AT3G56970	ORG2	AF488576
AtbHLH95	AT3G56980	ORG3	AF488577
AtbHLH96	AT3G57800		AF488593
AtbHLH97	AT3G59060	PIL6	AF488598
AtbHLH98	AT3G61950		AF488600
AtbHLH99	AT3G62090	PIL2	AB090874
AtbHLH100	AT4G00050		AF488561
AtbHLH101	AT4G00120		AF488578
AtbHLH102	AT4G00480	ATMYC1	AF251697
AtbHLH103	AT4G00870		AJ519812
AtbHLH104	AT4G01460
AtbHLH105	AT4G02590		AF488592
AtbHLH106	AT4G05170		NM_116756
AtbHLH107	AT4G09180		AF488613
AtbHLH108	AT4G09820	TT8	AJ277509
AtbHLH109	AT4G14410		AF488628
AtbHLH110	AT4G16430		AF251688
AtbHLH111	AT4G17880	ATMYC4	AF251689
AtbHLH112	AT4G20970		NM_118215
AtbHLH113	AT4G21330		NM_118253
AtbHLH114	AT4G21340		AY065362
AtbHLH115	AT4G25400		NM_118672
AtbHLH116	AT4G25410		Z46563
AtbHLH117	AT4G28790		AF488566
AtbHLH118	AT4G28800
AtbHLH119	AT4G28811		AJ519811
AtbHLH120	AT4G28815		AJ577586
AtbHLH121	AT4G29100		AF488634
AtbHLH122	AT4G29930		AF488569
AtbHLH123	AT4G30180		AU237244
AtbHLH124	AT4G30410		AJ576046
AtbHLH125	AT4G30980		AF488601
AtbHLH126	AT4G33880		AF488616
AtbHLH127	AT4G34530		AF488596
AtbHLH128	AT4G36060		AF251696
AtbHLH129	AT4G36540
AtbHLH130	AT4G36930	SPATULA	AF319540
AtbHLH131	AT4G37850		AF488567
AtbHLH132	AT4G38070
AtbHLH133	AT4G38071		AJ577587
AtbHLH134	AT5G01310		NM_120209
AtbHLH135	AT5G04150		AJ519810
AtbHLH136	AT5G08130		AF488581
AtbHLH137	AT5G09460		BT000009
AtbHLH138	AT5G09750		NM_121012
AtbHLH139	AT5G10570		AF488594
AtbHLH140	AT5G15160		AK118887
AtbHLH141	AT5G37800		NM_123139
AtbHLH142	AT5G38860		NM_123247
AtbHLH143	AT5G39860		AY088246
AtbHLH144	AT5G41315	GL3	AF246291
AtbHLH145	AT5G43175		NM_148080
AtbHLH146	AT5G43650		AY065390
AtbHLH147	AT5G46690		AF488603
AtbHLH148	AT5G46760	ATR2/ATMYC3	AF251690
AtbHLH149	AT5G46830		AF252636
AtbHLH150	AT5G48560		AF488610
AtbHLH151	AT5G50010		BT005301
AtbHLH152	AT5G50915		AY087602
AtbHLH153	AT5G51780		AF488575
AtbHLH154	AT5G51790		NM_124558
AtbHLH155	AT5G53210		NM_124700
AtbHLH156	AT5G54680		AF488629
AtbHLH157	AT5G56960		NM_125078
AtbHLH158	AT5G57150		AF488574
AtbHLH159	AT5G58010		AF488614
AtbHLH160	AT5G61270		AF488604
AtbHLH161	AT5G62610		AF488611
AtbHLH162	AT5G64340		AY062561
AtbHLH163	AT5G65320		AF488625
AtbHLH164	AT5G65640		AF488621
AtbHLH165	AT5G67060		AF488618
AtbHLH166	AT5G67110	ALCATRAZ	AF488605

## Sheet: Rice
Name	Gene ID
OsbHLH001	LOC_Os01g70310
OsbHLH002	LOC_Os11g32100
OsbHLH003	LOC_Os03g04310
OsbHLH004	LOC_Os10g39750
OsbHLH005	LOC_Os02g02820
OsbHLH006	LOC_Os04g23550
OsbHLH007	LOC_Os04g23440
OsbHLH008	LOC_Os01g13460
OsbHLH009	LOC_Os10g42430
OsbHLH010	LOC_Os01g50940
OsbHLH011	LOC_Os08g43070
OsbHLH012	LOC_Os01g39480
OsbHLH013	LOC_Os04g47080
OsbHLH014	LOC_Os11g15210
OsbHLH015	LOC_Os04g47040
OsbHLH016	LOC_Os04g47059
OsbHLH017	LOC_Os07g11020
OsbHLH018	LOC_Os03g51580
OsbHLH019	LOC_Os03g12760
OsbHLH020	LOC_Os03g46860
OsbHLH021	LOC_Os12g43620
OsbHLH022	LOC_Os03g46790
OsbHLH023	LOC_Os10g01530
OsbHLH024	LOC_Os01g39330
OsbHLH025	LOC_Os01g09990
OsbHLH026	LOC_Os01g09930
OsbHLH027	LOC_Os01g09900
OsbHLH028	LOC_Os05g11070
OsbHLH029	LOC_Os02g12820
OsbHLH030	LOC_Os06g37410
OsbHLH031	LOC_Os08g38210
OsbHLH032	LOC_Os09g29930
OsbHLH033	LOC_Os01g65080
OsbHLH034	LOC_Os02g49480
OsbHLH035	LOC_Os01g06640
OsbHLH036	LOC_Os05g07120
OsbHLH037	LOC_Os01g11910
OsbHLH038	LOC_Os08g33590
OsbHLH039	LOC_Os09g24490
OsbHLH040	LOC_Os03g15440
OsbHLH041	LOC_Os03g59670
OsbHLH042	LOC_Os08g37290
OsbHLH043	LOC_Os09g28900
OsbHLH044	LOC_Os03g08930
OsbHLH045	LOC_Os10g23050
OsbHLH046	LOC_Os09g29360
OsbHLH047	LOC_Os08g37730
OsbHLH048	LOC_Os02g52190
OsbHLH049	LOC_Os02g46560
OsbHLH050	LOC_Os04g50090
OsbHLH051	LOC_Os05g50900
OsbHLH052	LOC_Os03g03000
OsbHLH053	LOC_Os02g15760
OsbHLH054	LOC_Os06g33450
OsbHLH055	LOC_Os05g51820
OsbHLH056	LOC_Os01g72370
OsbHLH057	LOC_Os07g35870
OsbHLH058	LOC_Os05g38140
OsbHLH059	LOC_Os02g02480
OsbHLH060	LOC_Os08g04390
OsbHLH061	LOC_Os11g38870
OsbHLH062	LOC_Os07g43530
OsbHLH063	LOC_Os03g26210
OsbHLH064	LOC_Os02g23823
OsbHLH065	LOC_Os04g41570
OsbHLH066	LOC_Os03g55220
OsbHLH067	LOC_Os05g42180
OsbHLH068	LOC_Os04g53990
OsbHLH069	LOC_Os01g57580
OsbHLH070	LOC_Os08g08160
OsbHLH071	LOC_Os01g01600
OsbHLH072	LOC_Os02g17680
OsbHLH073	LOC_Os05g14010
OsbHLH074	LOC_Os01g13000
OsbHLH075	LOC_Os04g47810
OsbHLH076	LOC_Os02g45010
OsbHLH077	LOC_Os07g28890
OsbHLH078	LOC_Os03g17130
OsbHLH079	LOC_Os02g47660
OsbHLH080	LOC_Os08g42470
OsbHLH081	LOC_Os09g33580
OsbHLH082	LOC_Os09g33580
OsbHLH083	LOC_Os05g01256
OsbHLH084	LOC_Os03g51910
OsbHLH085	LOC_Os09g29830
OsbHLH086	LOC_Os06g16400
OsbHLH087	LOC_Os08g38080
OsbHLH088	LOC_Os03g12940
OsbHLH089	LOC_Os03g58830
OsbHLH090	LOC_Os01g68700
OsbHLH091	LOC_Os08g41320
OsbHLH092	LOC_Os09g32510
OsbHLH093	LOC_Os04g28280
OsbHLH094	LOC_Os07g09590
OsbHLH095	LOC_Os06g41060
OsbHLH096	LOC_Os06g09370
OsbHLH097	LOC_Os02g35660
OsbHLH098	LOC_Os03g58330
OsbHLH099	LOC_Os07g08440
OsbHLH100	LOC_Os09g25040
OsbHLH101	LOC_Os04g52770
OsbHLH102	LOC_Os12g41650
OsbHLH103	LOC_Os03g43810
OsbHLH104	LOC_Os07g05010
OsbHLH105	LOC_Os05g04740
OsbHLH106	LOC_Os02g56140
OsbHLH107	LOC_Os06g06900
OsbHLH108	LOC_Os01g67480
OsbHLH109	LOC_Os02g39140
OsbHLH110	LOC_Os04g41229
OsbHLH111	LOC_Os08g39630
OsbHLH112	LOC_Os10g40740
OsbHLH113	LOC_Os02g55250
OsbHLH114	LOC_Os06g08500
OsbHLH115	LOC_Os12g40730
OsbHLH116	LOC_Os01g38610
OsbHLH117	LOC_Os01g51140
OsbHLH118	LOC_Os05g46370
OsbHLH119	LOC_Os09g28210
OsbHLH120	LOC_Os08g36740
OsbHLH121	LOC_Os06g10820
OsbHLH122	LOC_Os01g61480
OsbHLH123	LOC_Os08g01700
OsbHLH124	LOC_Os01g02110
OsbHLH125	LOC_Os02g48060
OsbHLH126	LOC_Os06g30090
OsbHLH127	LOC_Os07g39940
OsbHLH128	LOC_Os03g10770
OsbHLH129	LOC_Os12g39850
OsbHLH130	LOC_Os03g42100
OsbHLH131	LOC_Os11g41640
OsbHLH132	LOC_Os12g32400
OsbHLH133	LOC_Os03g55550
OsbHLH134	LOC_Os12g40590
OsbHLH135	LOC_Os12g40710
OsbHLH136	LOC_Os12g40630
OsbHLH137	LOC_Os03g27390
OsbHLH138	LOC_Os02g21090
OsbHLH139	LOC_Os03g39432
OsbHLH140	LOC_Os04g51070
OsbHLH141	LOC_Os01g18870
OsbHLH142	LOC_Os09g31300
OsbHLH143	LOC_Os04g35010
OsbHLH144	LOC_Os04g35000
OsbHLH145	LOC_Os02g34320
OsbHLH146	LOC_Os02g34370
OsbHLH147	LOC_Os03g53020
OsbHLH148	LOC_Os01g64560
OsbHLH149	LOC_Os12g06330
OsbHLH150	LOC_Os11g06010
OsbHLH151	LOC_Os03g56950
OsbHLH152	LOC_Os03g07540
OsbHLH153	LOC_Os04g54900
OsbHLH154	LOC_Os06g50900
OsbHLH155	LOC_Os04g31290
OsbHLH156	LOC_Os02g08220
OsbHLH157	LOC_Os06g44320
OsbHLH158	LOC_Os05g06520
OsbHLH159	LOC_Os11g02054
OsbHLH160	LOC_Os12g02020
OsbHLH161	LOC_Os05g27090
OsbHLH162	LOC_Os07g47960
OsbHLH163	LOC_Os07g36460
OsbHLH164	LOC_Os01g39580
OsbHLH165	LOC_Os03g21970
OsbHLH166	LOC_Os09g34330
