# Supplementary material for: Genome-wide analysis of the basic Helix-Loop-Helix (bHLH) transcription factor family in maize
Source: BMC Plant Biol. 2018 Oct 16;18:235. doi: 10.1186/s12870-018-1441-z (PMC6192367; doi:10.1186/s12870-018-1441-z)
Supplement: Supplementary file 5 — Table S3. Distribution and annotation information for the cis-elements in the promoter regions of ZmbHLH genes. (XLSX 196 kb) [file 12870_2018_1441_MOESM5_ESM.xlsx]

## Sheet: protein motif
Table S3a: Distribution of cis-elements in the promoter regions of ZmbHLH genes
Name	Gene ID	Promoter Sequence	Cis-elements
			ABRE	ACE	Box 4	CCAAT-box	CCGTCC-box	CGTCA-motif	G-box	GAG-motif	GTGGC-motif	Gap-box	MBS	MRE	MSA-like	O2-site	OCT	RY-element	Sp1	TC-rich repeats	TCA-element	TCCC-motif	TGACG-motif	as-2-box	circadian	ATCT-motif	Box I	GT1-motif	HSE	LTR	Skn-1_motif	TATC-box	cis-acting regulatory element involved in auxin responsiveness	GA-motif	TGA-element	motif IIb	ARE	CAT-box	CATT-motif	ERE	I-box	MNF1	Pc-CMA2a	RY-element	TCT-motif	WUN-motif	AACA_motif	GATA-motif	GT1-motif
ZmbHLH1	GRMZM2G475289	ACATTAATTATCCGACTATTGGAGGGTTGTATATTCTTGTCGTGGGACTGAGGGAGAACCTAATAAAGCGCACTGCGCACATGTGGAGACCTGAACCTCCTTCGTCAAGCTCTGAAACAAACCTGCCTGATCGTGATCGATCGCATGGCTAACCTGGTAACCCCTCCCCGCACGGTGTCCGAGGAGAGCCCCAACCGGGCAGACCTCCCTGCGGCCGGCTGGTCTAGACTAGCAGACGGCGAGAGAAAGACCAACGGCATCGAGCACGCCGCGCGGCATGGGGAGCCAGCACCAGCAGCCGCCGGGGAGGAGGGGAGGGGCTCATGCAACTGCAGGTTCGGTCGGCGACGCGGATCAGGCCGACTGGCCGATCGAGACCTCACGCGGACGTGCCGACCA…	1	1	1	3	2	2	3	1	1	1	2	1	2	1	1	1	15	1	1	2	2	1	2
ZmbHLH2	GRMZM2G137374	AGCCCTAAGCTCTCTGTTCAATACGATTTATTCATATCGGCTTCATATTCTTGGTATCACTTAGTTATCTGTCAACCTAGAACATGCAAAAGTGAGAAATTTAGCTTATCCCACAGTGCTGGACCACGGTAGTGTCAGGTGTCTAGCAGCACTACTGCTTGGGGATTTGAAACTTTTGGGAACTAAGTTTTTGCAGGTAGCCTATTCACCCTCTCTAAATGTACTAGATCCTTACACATCACAACATTTCAACATGAGTTCACAATGAATGATTTGGGTGCTCTTCACCACTTTCTAGGGATTGATGTTGAGCATCATCTGGATATCCTAAACCGGCAGTACACCCTAGATATCCTAAAGTGCGCTGGCATGATGTACTACAAGTCATGTGCGAAATCA…	2		1	1	2	1	1	2			1	1		1		1	2			1	1		2	2	2	2	1	1	1	1					2					1
ZmbHLH3	GRMZM2G173372	TTATTAAGAAAAAAATATTAAAAATGACGTAGAAAAACAAGAATGATGCACTATTATGTGGTGTAATATATTTAGGTCAGTCACTTCATGATGAGGCACTATTATGGGTGTGATATATTTTTTGTTAAAAATCTGTAAAATAGGACATTGTTAGAGATGTTTGTATGTGTTGAATTCTATATTTTGAGGTAAGACACTGATTTAAATCACAGTTGAAGGTGTTCTTATGGAAAGGGAGGAGAACCGAAAGATAGAGAACTAGCTAGAGATAGAGTCAGAGATTATCCACGCATCCATCATATCTGATAGATAAGCTCATCCGAAATCAAGATGTGCAAACTAGGCACGACAGAATCATCATCCATCCATCCGGCATCGGCAGCATTTTATTCGTCTTCC…	4		1	2	2	1	4	1	3		2						1				1		1	1				2	1		1	1	1	1
ZmbHLH4	GRMZM2G035156	CAGACATGCTACCGCATCATGATACACTTTGATCATCTCCCACTAGCTGGTCTTGATTGGCGATTCGGCATATTATACTAAATTAACATCGTACTTAAGAGTTACATGGTCCCTTGCATAGCATCTTACCCTGCAATTGGTATGCTACTGAGTCTAGGGTTTAGGGTCAATATGTCAACTTTCTAAGCAGGCAGCACCTAATGATCTAGGATTATATTACTAGTGGCAGTGGATCGTGTGAATTGAATATTCAAGAGACAATGAGAATTTGTTCTGCATCTATATGCTGTCATTGGCTGGCTAATCAGATCTTTATTAGCCTAATGAGATATTTATTCTCTAACTATTGTGCCCCTCCTATGTCACTAATTCGTCATGATCGAATATATCTGACACTAC…	1		1	1	1	1	2	1			4		1					1	1		1	1	2	1	1				4						1	1	1	1	3	1	1	1	1
ZmbHLH5	GRMZM2G159456	GTCACAAGTGCGCAAGAACGAGGCTGATAAGCCGGACCCCCATGTCAGTCACACAGGAGGCAAACGAAGGCGCTCACACAGCAGAGTCTGGGAGTCTTACGCGTGGGCCACACGTGATAGGGACGTGGTTCGAGTCAGCGCAGTGGAGTTTATAAATGGGCCGAGGCAATGAAATTTGGCCCAAACCGAGGTAGCTTCCATTTCCCCTTTTTTCATTTTATTTTCTATTCTCGTTTATCTTATTTTCAAATTCCCAACTAAATTTAAATTCATGTTTGAACTTTGACTTCACAATTCTCACTTGAACAATACTTTTACACCTTGAAATTTTATTTATTTATTATTTATTCTTCTTCCCACTATTTAATTCTAGCAATAGTAAATGACTTTAATACCATT…	1		1	1		2		1					1				1		2	1	1	2			2		1		1				1						2	1			1		1	2	1
ZmbHLH6	GRMZM2G006631	TCGAGCGCATAGCATGGGCCAGGTCTCCAAAAAAGCAAAAATGAATCTCGTTTCCACGGAGCTAGGGGCACGAGTCTCATTTGGACTCTTAAGGCCAGGCTCAGCAACTACTTCAGGCTACCAAACAGACCACGTTCCTGAACAGCCTACCAAACATGCTCTAAATCTCCTTACCATGCCTTGTTGAACTTGGGAGATGTGTCCTTAGGTACTCAAGAGCTAGTATAAAAAAAAGACCTCGTCTATCAAACCTCTAAATTGTGTAAAAAAATCAAACAGAATAGTAATGGAAGAAGATGTGGTCATCAAGGTTTACACAAAACTCGAGCTATTATAACGTAAAAAAGATGCGAGGAGAACATAAATAAAGAATAAATTAACATGTGAATAGTTACGGAT…	4	1			3		7	2			2			1	1		5		3						1				2						1		1		1	1						1
ZmbHLH7	GRMZM2G180452	ATGCTCTTTGGGAATAGGTCTGTATTCGGGACAAGTACAGGTGCGTCGTACCTTATTTCATCTTTTTTTCCTTTCTTTATTTGCTACTGGCGCTGCAGTATGATGTTCTCTTTGAAGATAGCAAATTGCGTTCATCTCTTCATGAGTACTCTGTCTCTTTGAACAGCCCAATCATTTGTCTCTGCCCCACCCATTCATTTTCAGGAATTATGCTAACTCATTAAGCGATATTGGCCTTGTACCAAATGATTTATGCACTGCATCGGAGTGTTTTTTTTTTGCTTCTCCATATCCTGCTTAGTCTTTGCTTCAGAGAAAAGGGACAAGCACCAGCATCGCTTGAGCCTTTCTTGGCCGAAATTTGCTTCTCCGGGATCCTGGTGATTCTTACATCGTCAT…	1	1				2	1	1			1						3		3		2		1			2		2	3			1			2	1	2		3	1			1			1
ZmbHLH8	GRMZM2G072376	CGGCCGAGCGGCGCCATGATGAGTTCCCGCCGGCCGTTTTTGCCTCTGCCGGCCACGGCCAGTCTCCCCCGCGCTCTGAAACTGCCAGGCGCGCGCTCGGCTGGGGCGCGTCGTCACCACCACGTCGCATGACGCGCGTGTGGCCCAAGGGTGCAGCCAGCGGCAACCTGAATCGTGTTCTGAACCCGCTTCGGTGGTCGTCGCGTGCTGCGTGCTGCGTGCAGTGCTTCCTCCGTCTCCGTCCGCTCCCGCTCCCCGGCCGGCCGGCCGGCCGCCAGGTGCGGGCGCAGTGCCGGCGTACGAACGCAATCACGAAGGCGCGGGGAAGGGACCGGGGACGCGATATCTGTCTGGGCCGGGGGTGCGGAACGAGGCTAGCTGCTCCACTTGTCGCCCGCT…				2	3	3	1				2				2		5				3			1	1			1	3					1	1	2	1					1
ZmbHLH9	GRMZM2G150729	TTACCTAGTTTTAAGAAGTTTTTATCTTTTCCATAGGAGAAGTCCGCTTCTTGGTTAATCTAGTTTTTATAAATTGATATGTTTGGTCTATAAAACAGTTTTTTAAATACTGGATACACGTAAACAGGGGGTTTCATATATGGAACAGATATCCTTTGACAGTCTTTTGGTAGTGTATTTTTAGCAGCGTATTCGGTTCCTGTATTCAAATGGCAGGCACCTTTTTACCTTTCCTCTGGTCATTTTGCAAGCTGCCCCCCTGTTTTCGTGAGCTTATATTAATTATATGCAGATATCAATATATGTCGTGAAGAATCTTGCGGCTCCGACTTGAGAGCAGCCTGATGTCTTCGGTCTTCCTACACGCCATTTTTATACTGGAAACTCTGGATCGGAAAT…	2		1		2	3	3										4		1	1	3		3	1		1	1		1			1		1		2	1						1	1
ZmbHLH10	GRMZM2G350312	TAGGGTGTTACGCACTTCTAAGCGGCCCGAACCTGCAAATCTTGTCCATTGTCCCTCGTGCGATCGGCACGAACCATTTTGCTACAGTCGTCGACACCGTCCTACTCCTAAAAGCACCTTGAGGGGCAACCCCGGGTGTGCGGTCGGACCCAAAACACCGACATGTCCAATCTATCCTCTCAGGCCGTATATATACCTGTAAATCCAATGAGAGATGCTTGCAGCAGGACGACTCTATGGAAATGCCAGTTTGGAATATATATGCAATGTACGTAACTACGTACTCATCTTAATGTCGACACTTACTATCCATGGCCCTAAGATATACTCCCTCCGGTGCAGTAAATGTAGTCGTTTAGGACATGATTGTGCATACCAAGGAGTGATTAATTATCATGG…	1	1	1	2	1	2	11	3			2			2					2		2		2						4				1		2		1		1
ZmbHLH11	GRMZM2G412430	GCCGCACCGACCGACCGAATCGCAGGAGCATTTAACGCAAAGGTGGCCTGACACCTTTATCCTGACACACGCCCTCCGGCAGAGCCGAAGTGACCGCCGTCACTTCGCCGCTCCACTGACCGGCCTGGCAGAAGGACAGCGCCGCCTGCGCCACTCCGACTGCAGTGCCACTCGACAGAGTGAGACTGACGGGCAGTCAGGCCCTGCCAAAGGCACCATAGGAAGCTCCGCCCGACCCCAGGGCTCGGACTCGGGGTAAGTCCCGGAAGACGGCGAACTCCGCTCCGCCCGACCCAGGGCTCGGACTCGGGCTAAGCCCCGGAAGACGGCGAACTCCGCTCCGCCCGACCCAGGGCTCGGACTCGGGCTAAAGTCCCGGAAGACGGCGAACTCCGCTCC…	4	1		1	2	6	11				2			1			8				6								1				1			2				1			1			1
ZmbHLH12	GRMZM2G001930	CGGCGGCTGCGTGTGAGAGAAGGTGTAGCGTGTGAGGCGAGGAGATCCAAACACGTGCGAGGACCGAGGAAGGGCAGGGGCGTTGCTGGAGAGGGAGCGGTTGCTGTGTGACGCTCGTGCGGAGGAGAGGATGAGGAGGAGCGAAGCACGAACAGGTCTCGCGGCGGCAAAGGCTTTTGGTTGGGGATACGAAACATCTCAGAATTGCGACAACGGCTGTGCACGGTGAGCTCGACGACGACTCCGTCTTGCCCGCCTCATGCTCGCGATGGATGTGAAGGCGGAGGTCGAAGCGCCTGGGGCAGGGCGTGGTGGAGACGAACCTCCCGCATCACTTCGTCAGGTTGGGCACGTCGAGGCCCCTGGAAAGCGACGACCAACGGTCCCCGGGGGAGCGGG…	4		1	2	1	2	8	1									5				2					2				1			1				1		1	1						1
ZmbHLH13	GRMZM2G150327	CAAACGAGATAAGTTCTCAAGCAACATTGTACTGTGTTATTCCATAACGCGTCATTTCTATCCGAAGACCTTCGTCCTTCGCATTAACACTCTAAAGAAGTGTTAAACTCAGGACGAAGGTCCCCGTTCCTAACTTGTGTTGCCTTGATTCTCAATGCCTTAAAGGGATTGAAATCAAGTATCCAACATTAGCACCCACCGCCGGCGATTCCATGACCACATCAGCATACACTATGCCGCCAAAAAAGCAATGACAACTGGCTCCATCCTTGCACCCATCGATCCCAATCAAGAGAACGAAGCTCTCATCAGAGAAGCAGGGAACTAGAGGAAGAAGGCCACTAACTTATCACCCCGAGAAGAGGAACTTGATGAGGAGATCAGCAATCTTGAACTCAT…	2				1	1	5	2			2			1			1		1		1		1						5							2
ZmbHLH14	GRMZM2G018472	GTGCCGGACGCTATTTGGCCATCTATAGACGTGCAGCGAATTAATTTAAAATAGCTGTGAGGGGTTATTTGTAAAAAGATGACGCATGACGACCGTTGAAACTGGTGCTTTAAGTATAGTATAGAATTGAATATTGAAATAATTGTACTGAGTACTCCACCCATCTACGCCTGGCTACACCCCAAAATGGTACACGTCATCTTGGCGCGAAATGCGCATCATGTGGGCGCGGGCGGGTAAACGACACGTGAGCGAGTCACCACCACAGTCCGTAACTAGATCAGTTTTGATCCGTCGGCTGCGCTTGACCAACGCCGGGCCCGCCGCCAGCGCCAGCGCCGGATCGTAGCAGTGCAGAGAATATCCCCGCCGGCGGCCGCGCCGCCCGTGCATGCCTCC…	5		1	1		5	8	1						1			3		1	2	5			1		1		1	3			1	2		2		2		1							1
ZmbHLH15	GRMZM2G165090	AGAATCATACTTCCTATTTCCTGAATACATGATCCTAATCCCTATGGTACAAACCAAAAAAAAATTAGTTGGATACATAATCCTAATCCCTATGGCACAAACCAAAAAATAATTAGTTGGATACATAATCCTAATCCCTATGGTACGAAGTAGATTGTTCAATACTCAATAGAGACGAACCTGTTCGCTTGTATTTTGTTCAGGTCTTCAAAACTCAGGAGGTCCTCGCGACGTTCCTGAATCCTGATCCTGTCGTCAATGGCGGCGCTCTAGCCTCTGGTGTTCGGCTGTTCGCGCGGTGCCCTCTGGTGTTGGCAATTGGCATACGATGCATCTGGATTCTAGCCTATGGGCATCTGGCGGACTGGCCGAGCGGCACTTGCAGGCTGCAGCTGCCAA…	4	2	1			1	7	1		1	1			1	1		3	3			1		1					1					2		2					1
ZmbHLH16	GRMZM5G865967	TCATAATATTCCCATACTGTAGATTATTGTTGCAAAATCCAAATGATTATTCGATCCCGAGAGCCTCTTCTCCAGAATCGCATTCTCATCATCCAGCCTATTCAACTGAAATTGTTTAGTCTCTTCCCCAAAACACCTGCCACGAGCCACCTCAAGCCATTGGCTGCATATAAACCCAAGCAATCAAATTCGAATCAGAACTCAAAACACGTTTATCACCAAAATCAGAGAAGTAACAATGAGAAAACGCACACCTGAGCCTCTACCACATTGACATGTCCCTACGTTTAGGCATGTCGAGTTCGTGAGATTCACACCACTTCTTGGCAATCAGAAGTGGATATTTCCAGGTTGCGCACTGGCGTAGATCTGTCGTGGAGAGCGTCTAATAAAGAGAGG…	3	2				3	14				3						7	1	1		3		1				1	1	1								1
ZmbHLH17	GRMZM2G068604	TAAAAGATCTGCCATAATAATAATCTGTTCTAAGTTAAAACCTACCAATCTATATTCGGGGACATATGCAGTAGTTCCTAGTGAAAAAAATTGCTCAATGATTGAGGGAACATAACATAAGAATTACTAGCGCATGCACTGGGCGATCAACGACACACAGTGAGACAAAGATCTAGCTAGGCATGGGATGCTTGTACTGTGGCTGTGGTGCAGCACCGTGCATGCAGCATGCCGGCCCTGCAGATTGCAGAAGCTGCATGCATGCTTGAGCTGTCAGCAGCTAGTCGGTCCCATGCCATTGAATTACGCGCCCAACAGTTTTCCTGTATTCGAGTCCACCTCACACACCCAAAAAAATAAAAAATTGTAGCAGTACCATGAGTTTTTTTTTCTTTTGGA…				1		1	1	1			4						1	1			1		1			1	1						1		1	1	2					1
ZmbHLH18	GRMZM2G049686	GCATGCAGCATGCCGGCCCTGCAGATTGCAGAAGCTGCATGCATGCTTGAGCTGTCAGCAGCTAGTCGGTCCCATGCCATTGAATTACGCGCCCAACAGTTTTCCTGTATTCGAGTCCACCTCACACACCCAAAAAAATAAAAAATTGTAGCAGTACCATGAGTTTTTTTTTCTTTTTGGAAAATGATCTCCATATGTAATATGTAGGGATCTAAATAGTACGTAATATTATCCGTCCGTATTTGAATTTGATCTGTCTAAGAAATCTGAGATACGATCCACATATCTGATCTATATCCGTATCCGTATACTTATAGTTAGATATTTATATCCGATCAAATCTGAAGAGAAGATACAATAAATATGGAGCGAGTAATATATCCGATCGTATCCGATTCG…			1	1	1	1	1	1			4						1				1		1			1									2	1	2					1				1
ZmbHLH19	GRMZM5G879527	TTCCGTCTTTTTTTTTCGAATGTCAAGTTTTGGTTTGTGTCCATGATTCTGGCTGTGGCCTGTGGGTTGCGTCCGAACTAACTGTCCGCGTCCATTTTTTTTCCACCTACGTGGCTAGAGTACGTCCGGCGTCCGTTTTCTATGGATCGATATGTACGTGTCTCTCTCTGATTGGCCACCGGCTCGTGTTTCTCCTGATTAGTAGCCAACCCAACAACCCACCCCCAAGCCAAGCTGGCTTTCTTTGTTTATTCCGAGTATCACCCGCGCATAGTACCGAGTACTACTGACCATCGCGCAATTTTTTTTAAAAAAAAAATCGCGAACATAGTCTATCACCTAGGCCGGATCGCAGAGGACGATTGGCTGATTTTTTTTTGTTCGTTCGTTCGTCGCGCA…	10	1			1	1	8				1						10		2	1	2			1			3	1					1		2				1			1				1
ZmbHLH20	GRMZM5G828396	ATCATACACTTTTCGGATACGAACTCCCATCGCGTTCAATAGATACATTAGACTCTTCTTAAGTAGATCAAACGACATAACATCTTTAGCAGCTAAGCATGTTTCCTGTGATAAGGTATTTAGTTACAAATTTTGAAAATTTGAAGTATGGGAAGTGCTGGTTGCTGAATCATAGAGGTAACAAAAGCTATGTACCTAAGCATTCTTATTTCTCTTTTTCCCCTTGACTATTTCTCCCCTGCTTTCAAGTTTATGGATTTTCTTCAGCCTATCCTAAAAAAAGAGAAAGATTTTCTCCCATTTTTCTTTAATGCTACCTAGCCTGATTGGTCTTCTTACATGGGTTAGAGTTTAGAGTGCTAGCTGCTTTTTAGTTCACTTGGCACATAGAATTAGCAG…	5			3		2	12	1									6	3			2		3		1	1		1	3				1			2	1			1			1
ZmbHLH21	GRMZM5G882527	TGCCATGCATAAATACAGCGCATGAATCCGAGATACGCGACGTACACGTCGTCGTTTACTGGAACCACTGCACGCAGGGACGACGTAGCCTACGCATAGCTAGCTATGAACATACATAGGTGATTGCCTAATTGGCAATGTGTACGTGCATCGGACTTTGCTCGATCGATCGATCGATAGATCAGAATCGTCGTCAGATTCATCCTAGCTAGCTGGTCATCTCGAGGCGGGAAATGTTTATTGATGACTCACTGACCAGTGCCCTGTCAGTCTGTGTGACGGCTGCTAGCTAGCTGATCTCTACTACTGTGTAGCTGAAGAACTGAAGAAATGAGATCGCTGACCTTGACTGTGCTAGTATATATGTGTTGTTAATTTAGCAGTACATACATGCATCAG…	3	1	1	1	1	4	6	1			3						3		2	1	4		1			2			2				2		3					1			1			1
ZmbHLH22	GRMZM2G472671	TCGCCCGACCCCAGGGCTCGGACTCCGCCCTGGCCTCTGCCGAACGACTTCCGCCTCGCCCGACCCAGGGGCTCGGGCTCGGCCTCGGCAACGGAAGACAGATTCAACGGAAGACAGATTCGACCCCACGTCGCCCGGCCTCGGGCGCGGGCCCGCCACGTCAACAGGGAGCGCCATCATCACTCTACCCCGAGCCGACTCGGGCCGCAGAGAACGAGACCGGTGTCGCATCTGACCAGCTCCGCCAGATAGGCAATGATGGCGCCTCCCAAGCTCTATGACGGCGGCGGCTCTCAGCTCTCTTACGGAAGCAGGTGGACGTCAGCAAGGACTCGACCGCTCCGACAGCTGTCCTTCCGCCAAGCTCTGTTGCTCCTCCGACAGCCACGACATCACACC…	3		2	2	1	3	7				1			1			6	2	1	1	3			1					1		1		2		1				1	1			1
ZmbHLH23	GRMZM2G134735	GCGGAGACCGTCTTCCGGGGTCGAGGTTGAGTCCGAGCCCTGGGGTCGGGCGAGGCGGAGCTTCCTATGGCGCCTGGGGCTGGATTCGGCTGCTGTCAGCCTCACCCTGGCGGGTGGCACAGCAGTCGGAGCAGGGCAGACAGCGCTGTTTCCCTGTCAGGTCAGTCAGTGGAGGGGCGAAATGACTACGGACACTTCGGCCCTGTTAACTGAGGAACGCGTGTCAGGATAAGGTAACAGGCGATCCTTGCATTGAATGCTCCTGCGATACGGTCGGTTGGCGAGGCGATCTGGCCAAGGTTGCTTCTCCGGGAAGCCTGCCCGAGCTGGGCCTCGGGCGAGTCGAAGGTGCGCCCGTTGCTTGAGGAGGCCCTCGGGCGAGGCGTGAATCCACCTAAG…	4			1	1	2	4				1						1					1	1		1	1	1	1	1	1					3		1		1	1						1
ZmbHLH24	GRMZM2G082630	AGAGAATTGTTAGGGCCAGGGACGGAGGCAGCGGTGGGGCGGGCGAGGCTCGAGCCTCTCCTACCGCTGCCGAGTCTATGGAGCCTCACTATAGCCCCTCCTAAGATTTTTAGCTTACATATACAATGTAAGAGAGATTTCTATACTATACTAATTTAGTTTAGTCCCTTCTAAAAAATTTTCTGGCTCCGTCCCTGATTAGGGCAGCTGCAATGATGCACAACCACCTCTCTATAAGGAATCCATGTCGTTATCTATCCTATGTGGCAACAAATTAAATGAAGAAAGAAAGTGCTGTTATATATGAACCTAGAGTAAACCTATATGCAGAAACAGAGTGGGTGCAGAGAGTGTATTATAGAAGGTGTGCTATGTACACTATTGTGCTATAAACCTAGA…	1	1			3	2	2	1									12	1			2			1	1	1	2	1				1	1	1									1
ZmbHLH25	GRMZM2G389567	AAGCGTCGCCGTCTCCTAATAAAGCGGCGACGTTTAATCGGTCATCATCATCAGCATTCAGCGCTCTGACTTGTCAAGCTCCACGTCGTGCACTGTCACGCTCACGCCGAGAACTCCAGAAGAGAGAGAGAAGAATGCCACACGGACACGGCTGGTAAAAGACAGCCGGAGAACGCGTCCGTCAGACAGGCCGCAGAAACACGCATACCATGGGCACACGCGACAGATCTCGCAGAAGATGCATCTGAGAGCTGGCGGTGATGAATGCGATCTCTCCCTCCCCATTTATGCCCCCTCTCCTGTTTCGAATTCATCGGAGGAGAAGAGTTGAGATCGGTGTCGGCCCTCTCGATCCCCTGTTTCTGCAAAGGGGGAGCGGCGACCTGATGATGAGATGCA…	2	2				3	8				1			1			4	1	1	1	3	2		2		2		1	2				1		1	1	3		1	2
ZmbHLH26	GRMZM2G107276	CCGGTGCCCCTTCTGACCGTTGGCTCTTGCCACGCGTCACGCGCGGATTCCGCGGCCGACCGTTGGCCCGGCCGACTGTTGGCTCACCGGACAGTCTGGTGCACCACCGGACAGTCCGGTGATTTATAACCGTACGCCGCCGTCGAAGTCCCGAGAGCAGCCAGTTCGCCAGAGCCAGCCTGGCGCACCGGACAGTCCGGTGCACCCAGACTGAGCAGACTTTTGGCTGCTTCGAGCCAAGCTTTTCCAGTTGAATTTCCTCTGATTCTAACACTTAGACAAACATGTTAGCACACAAAAACCAATGTACTAAGTCTAGAATCATACCTTTATATTGATTTGCACCTTATCCACAATTTGGCATAGTTTATCACTTAAGTGCTTGTGTTGGACACTAAA…	1	2		2	1	1	3	1			4		1				1		1		1		1	1		1	1		2						1				3	3						2
ZmbHLH27	GRMZM2G165042	TTATTGGGCCGTGCTGGCCCAAGCCCGGCCCATATATTTGACCACATAAAATCAAAATATTACAACCACATAAAGTGCATAACCTACTAAATTAAAGATATTAAACAATCCTAACATCATTTTACCATATAAACTCTAAATATCACAACAATATAAAGTCTCTAGCTTACCAAATTAAAGTAATTAAATAACTTGGGTTTTATTGGGCCGTGCCGGTCCAAGTCTGGTCCGTCTGTGCGGGCCGTGCTGGGACGACGAGCTGGAATTTAAGGCCCGACTCAAGTCTGTCTTCGGGCTGTGCTAGTCGGCCCATATTATTTCATGTTGGACTGTGTTTTGGGCTTCTGTTTTCAGACCGTGCTCGTGCTGGCAAAAAAAAAAAGTCTTGACTATATTCGC…				1		2								1			4			1	2								2								1			1
ZmbHLH28	GRMZM2G095899	AAAATGATGTTGTAAGCCGCGTGAACGAGGCACACCCGAGGCAGACGTTGGTCGTCCGTACACTGCATGCCTCATAGAGGCACACTGAAACAAGGGGGAGAGAAGACAATAGCAAAATAAGGGGCCATGAAGAGGTATGCAATGTAGTGTTTGGTGTGCTTCCTGATGCCGCTAAAGTGTCGTAAGGGAGGGGTCGCGAGATGCGTTCAAGACGGTCTCAAGCCCACAGACCTCATGTAGCTACCCGACGAATAGCTCAGGCGACTGCCACGTCCCTGCTCAGGCCTCAACATGAAATAGGAGTGATCAATGTTTATTTTATATAATTACGCTAATCAGGATCTGAACTGAAGACCTCTAACTTAATTTGATACTATATATATTAAAATTGCAAGCATT…	2			1			4				1			2			3						1		1	2	1		1	1					3				1	2			1
ZmbHLH29	GRMZM2G120021	CGAATTTTATAGAAGCTGACTGAAAAGCTGAGCGTTTGGCAGTCCGTAGCAGCTTTTGGTGGCCAGAAGCTCCAAAAAGCTAAAACAAACAGGGGCAAAGAATGTTTTGTCGAGTACCCAAAAAATTGTACTCGGTAGAGCGACGAGCAGCCGGCAAAGAGCCGGATTACGTCGATTACCATTTTATAGGAAAAAGGATTACAAAGAAGTTTCTTGAGATTGATTTTATATCCACGGAGGTCAGATTTTATAAACTCGACTGAACGGGTTATATAAAACAGTTGAGTAGCTGTTCGGTGTGCTTTGCATGCGTCTATGGAGAGACGGCCGCATTTTGCACAGTGCGCGCTGCTTATCGTAGCAAAGAACACGTGATTCTGCACCTGCATGGTGGCCTAG…	1	1	1		1	1	3				1						2	1	1		1		1		1		1		2						1	1		1					2
ZmbHLH30	GRMZM2G155043	TTAATGTGGCCAGCCATTTATGGCAGGTCATTCCCGGGTTCTCGAGTGGTTCCCTTTCGACACTCCTAGCCTCCCTTGTCAGGCTTCACCACGCTCAACTCTGGGCTCGGTGCCACTAGGTTCGACCGGGGGCAGATCCTTCCAAGATTGACGCATCTATCTGTTTCGACTAACTAACGGGCCTCAGCGATCAAAGACTTTTCTACAACGCGCTCACTGACCCGTGGTCACAGGGACCGAAGATCATTTCCCCAACACACATGCAATGCTCTTGCCCTTCCCAACCGAGTTAGTATATACATGTAAAATTCGTGTTTTTCATTGGCCTTTCACACTAACATTTAGTAAAAGCACTAGTTTGGAAACGACAGCACCAGATCCCAATATCCCACATATCGG…	2	1	5			3	13	1			1			1			2	1			3	1							3	1		1	2			2			1				2
ZmbHLH31	GRMZM5G899865	GAGAGCGCGGGCGAGAGCGACGTGGCGCGATCTGATTGGTCCACGTGTCGCGATCTGATTGGTCCACGTGTGCTAGCCGTTGCAACTAGCCGTTTTTGACCGTTTGGAGTCCAAAAAAATCGAAAAAAATGCAAAAAAATCACAAATTTCATCCCCAATCCCTCTATATATTTTAATTATATAATTTTATTATGTCATTTTATTTTAATTATCATGTCACTGGAGGAGGAAGGTGAGGATGAGATCGAGGAGTCCGATTAGAGTTATGTAATTTTATTTTAATTATCATGTCATTTTATTTTAATTAATATGTACTTTGTAATTTTTAATTCAATAAAAAATATTATGTTGTGTGTTTTCTGAGCGTTGAAATAAATCCGCGTGAATTACTTAATTCTG…	10	2	1	2		4	25				2		2	1			7				4		4	2		1	2		2				2		1	1
ZmbHLH32	GRMZM2G019806	TAGCTAGTGGCCCCATGCATGTGGGTTGGGCCCAAGTCATAATCCACCCGATCGAGGCATCTTTGCTGGCAAGCTACAGGCTGCACTGGCAATAAAAACGTACACCCAGAGCATTTTTTTTTTCAGATAATTCCATCATTTAATTCCCTCAAAAATAAACTGCACGAACCACTGATTTGTTGCCTACCGATGCGGCGATTATTTATTTTATCCCCGGTCTGCTGTGCAGCTTTTAGCTCTGATATGATGAGTGCTGCTGCTAGAGAAATTAAAAGCAATCGAGGTCGGTTTAAACGATTCAGGCTGAGCCAGTAATGAGTCGTCGTCTGTCGAGATATGACTGGAGGAGGGATGCTGACGAGAAAAATATCTCCCGAATGTTGCAACGGGTGCATCAAA…		2		2		3		1			2	1					2		3	1	3		1	1					2			1		1		2			1			2		1		1
ZmbHLH33	GRMZM2G092091	ACAGGCATTTAGAACCATCTGTAAAAAATACAAGCATTTCAATAGATACTGCAAATTGAGAAGGTCAGGCCAAAGGTTGCATCCCTCTCTGGTCTTTTGTAAGAACTAAGAACAAAGGAACAGGCTAACAGTAACAGCTAATGCTTCTAATATTTAAAACAGGCACTTTGGACTGAAGGATTGTATTAAGTATAAGTATACCTGCTTAGATTAGCGCAAAGCAAGCATGTAAACAACTAATCACACCGACACATAATACAAGCCCCAGATTCTCATTGGGATGCAGAAGTAGGTGACTAGCTGCATCTGCATGAGGGTAATGTCCATACTCCACCTCATTTCTCTCCCCAATCTGACCAGTGGAGCAAAATCTTTTTTTTTTTGGTGATATGGAGAGTG…								2			1			1			1	1	2	1			1			1			1	1		1			2	1	1		5				1
ZmbHLH34	GRMZM2G301089	ATGCGGCCGCTGGTGCTTGACTATACATATCGGCCCGCACGTAGGACCGAGTTACTGTTTGTCGCTTTCAGTCTCGCCTCACCGCAGTCGTTGCTTCCCCCTCGACGACACTGCGATGCCGGCGTGGAGCACGACACCAAGCTTTCTCGCCCTAGCCCCCTTGAAAACTATCGGTCGTCGTTTCCCTCAATACGCTGCCATGGCTCCTAGTGACGATAGTGTGGCGGCACCGCCGCTGCTACCAATGTCAAGCGGTGGGGGCGTCGCCGCTTTTCCGTCAGTTGTCGCGCCGTCTTCTGATATGGTTAGTCGCGTTAGTGGGTCGGGCCACTTGAATTATGAGTTGGCCCGTCGAGAACTTCGCGACGGAGGGTGAAGGAGATGGAATCTTTGGGGGTA…	8	1				2	16	2			1	1					1		1		2		1		1	1							3		1	3	1	1	1	2
ZmbHLH35	GRMZM2G074501	TTTATGTATTATTAATTTCTTGTCATAGAAAATCATCAAAATACAATTAAATCCATAAAATATTGTAGCGTCGATCGAAAATTTCAAATAAGTTACCAATACTAATAAATAGTCTATAAAAGATAACCTTAAATTCCCATATGGAGAAACCTTAAGCCCCCCACATAAAAATGATAAAATCTATTAATTTGATATAAATTTGGATATTATTTCAAGGATTTTTTTGCTAAAGATGTGTTTAAACAAAAAATTGGTGTACTACAAAGTTATAGATGTCTTCGAGCTCTACAATTTTCATATAATGTGATATCCTAGTCTCTAAAATAGTGATATCCTTGCCCAAGGCTTAATAAAATTAATAGAGTATCCATAGCAATAAGGTGCATCTTCTTTTTCGGA…			4		1	2					2						2		1		2		3		1		1	3	5						1			1	2							1
ZmbHLH36	GRMZM2G065374	TGGAGAGTCTTTTTCTTTTGTCGGGTAAGACTTGCTAAAGTATACTTCGTACTAAGGGTTTTCGAACACATGTTGTTGTAGGTGAGGAAACAGCGGAGTTCTGCTGTTTCTGCTCAAAGGTGATACCCAAGGAGGAGCCCAAGCAGTGATCGTGTGCGCGGGAGGATGTTGACCTCCCGATTTGAAAACACTAAACATTTGTACGGGAGGGTGTTTTGCCTCCCTGGTCTACTTTATGCACTCCTAGTACTCTGGTATTGTAATAAGTACCACTCTCTCTGTATTTTGTTAATGTAAATTATGTTATTGTAATCCGCTTTCACTATTTCTTTATTTCTTTACTCCGGTTTTGTGATATCTGCGTGACGGGTGAAGCGCTCTTAGACGAAATGATGAGAA…	4		2		2	2	8	2			2						6				2	1	1	1	1				3			1			1				1				1
ZmbHLH37	GRMZM2G137358	GCGGAGGTATAGATGGCCAAATAGGTCGTGTCTGACGAGCCGGCCCGAGGCACGACCCATTTAATAGTGCCTAGGCCAACCTGGCACGAGCGCCGTGCGGTGCTTGGGCCATAGCCTCGGCCCGTAGTGGTCTGACCCAACACGATTATTTTTTATTTCACAAAAAATCATATATACATATGTACAATTTATATTCAATATTATAAATACATGAGCATGATGTTCTACTGGTTAGAGAGCTTCACCCATTGTCTTACACCCTTCTTCCATCAGGGTGTGAGTTCCAAACCCCACCTTCTACACCGCTTTTTAACATTTTACGCTGAGTTGATTTGGAAGAAATGTAGATATTTTTTGTAAAAAAATGACGCAGGATGACCGTTGAAACTGGTGCTTTAA…				1	1	4	6	1			1										4				1		1		4							1							1
ZmbHLH38	GRMZM2G027068	AGGAAAAAAAAGGAACACACATGCCATCAGCATGACCCTTGTTTACATCAAGCAATAGTTACCCATCAAAAGGTATGTCCCCCAAAAAGCGTTTAATTAGTGCTTCATGGACCTGTGCCACGTGTCGTGTAAACAAGAGCTGAACACTCACCACTGTCAACTCACTCTAACAGTTTTCAATGTTCCATATACACATATCTCGATCCGTAACTTGGGTGACTAAAAGTAGTAGAGAAGATATTTGGGTGGGAAAAAATCTCCAACCTTATCTTCAGCTAAATTTGTAGATATAGTTATATGGACATTCTGGAATTCAGATTTTTCGTTATCTAAGGGGTGTTTAGTTTTCACCTTCTAAATTTTAGTGGCGCAACCAAACTAATTGGTGCAACCATACAA…	4	1		1	2	2	13	4									1	2	1		2		2		2		1		2		1				1	1			3	1						1
ZmbHLH39	GRMZM2G072820	GTCATAAACACAGCGCGAGAAGTACTGATAAAAGTACCACAAAAACCCGCGACCACGTGCAGAAGCACGAGTAGCAGTACTGTGTGCTCAACGCCTCCGAATAAAGTAAAAAAAAATTATAGTCGTCATGTTTATTTTCTTTTTTGTTGTTAATCAATAAGGGCATGTACAACCTAGATACTGCTGCACGGTACTCCAAGTACAAGACACGACTAAAACACAACATAATATAGTGGTCGTGTCTAAAACATGTGTCTTACCATATTTATTGTACCAATCAGAGCATTCAATAAATTAAAGTGATCAATCAGCTAGTCTCCTGTCTCGAACATAGAGCTAAGACACTGTGTCTTCGTCAAGATACATGTCTTGAGTTTTTTTACATTCACCCCCCTAAAC…	1		1			4	5	1	2		1					1	4	1		1	4			1					2						1	3	2		1
ZmbHLH40	GRMZM2G155217	GCCCTTGCGACAAGCTAAGTATGGTGATCACCTCGAGAAGGGATGAACGTGGACAAAGTCTGTGTACCGCATTAAATATGATAGATGACCTTATGATCATGTCTTCCCTTGACACATTCACTAGAGACTTGTGTACCTAATACCACTGTGCAAGTGTGCCTTCACATTTAAGACCATATTTGGGCCGGCAATCATGTCGGTAACCGAAGAATGGTAACAATTACTAGAGCCATGACTAGGTAGTATGACAATACTTTCATGTAATAAAAAGTACAGAGAACCGTACTAAGCTCCTATTACAGCGCACTAGTGCCATTAAGGCACCGATCCTTGCTCTGGGTAGGACCTTAGTAGGTCACCTCAAGAGGTATGATTAGACCAACGCACACCCGACACATA…		1	1			2	5	1			3			1						1	2					1		1	5			1	3		3		1		3							1
ZmbHLH41	GRMZM2G080054	AGCGTCCTCTCATATCTTTAATTTTAAGAGATAACTAATGATAATATTATAATAATATTATCTTAATCCTTAATTCTGAATTAAATAATCTTATTTAAAAAATAGTGTATCATCATGTTATTGTAACCAAACGCACTGGGCCCAGTCGTGTCTTGTCACTTCTTTCTCCCACGGTCCCACCAGAGTCCAGACCACCACCGCAAGTCTACACTCCTTTCACTCGTGCTCTCTGCGGTCCTGCCTGGTTCGCGTTGCTCCGAAAAAATTCCCAATCCCACCCAATCCCTAGCCGCGCGTGCTGTGACTCGGCTCCGCGAGAGGCGGCATCCGAAGGCAGCGACGATGTGCAGCGGGCGACTGGGCGAGGAGTGCAGCATGCCTGCGTGCGCCGCGTGGCAT…	1					2	2				1			1			3	1			2			1			1	2	2						2											1
ZmbHLH42	GRMZM2G172795	TAAATCGTAAGGTCATTCTTTCGTGGGCCTGGGGAGGAACAATCAACAAAGCAGATTGACACGAGGCCGGATTGGTGCAAACCTGGATGGCCCACAACGTCGAGCGAGCGACCACAACAGAGATCCGACTTTCCCGCGTTGGAGCCCCCATGCAACGGAGCCATGCGAGGATAGGTCGGCAGGACTACAGGGAGATAAACTCAAACAATTGCTGATCCTTTAGCTACGCATTGTTATCATATCCACGTGTATTGCCCCACGGTCGAGTATATAAGGCCTAGAGGGCACCCCTTCAGATTGGTCGACCCTATTACTTAGCCACCCACTTCAACTCTCTGCATTCTCAATTCGGAGAGCTCTCTTGTAACCTCATTCACCAAGCATACTCGCCAGGACGTA…	7	1		1	2		9	2			2						4			1			3		2				4		1				2	2	1	1	2	1						2
ZmbHLH43	GRMZM2G089596	CAACGAACAACATGGTCACGATCTTCATACCATCAAAAGTAACACTCCCATAAGCATCTATCTCCACCCTTCCTCCATGGTATAGTGTTACTAGGCTGTCCATCTATTGCAAAAATGGATTACTAACTCAATAATGGCTATATACTTAAGCCTACTAACTTACTAAGTAATAAATATATATTAACTAATAACTATACAGTAAATATTAAATGAACACATCAAACGAAATTACATAATCTATAAATAATGTACGAAAACTATGTATACCTGAGAACGCGTACGAGTCCAGCTAACGGTGGAGAAGGTCAAGTCGGACGAACACCTACGTAAAAAAAACCAATTGTCAGTAAAAAATTTGGCAGCACCTCCCCTGTAAAGTGATGTTTATAGAACCTGCGA…	2				2	1	4				1						20	1	1		1						3						1	3	1					1
ZmbHLH44	GRMZM2G147685	GCTGTGGCACAAAAAACAAAGCCTCTCGGCATCTCGACGTGGACTGCAGGCGTGTCTTAGGCAGTGTGGCCTACTTTTTTTTTGGGTCCTTGCAAACGTTAAAATAATTCTTCATGCAATACGTCAGTGAGGTCTTCCTCTTGAGAATAAATCAGATCACCATTGTTTTGCGACATTGTAAGCAGCAGATGGTGGATCGTGTGAGTTTTGTTCTGCTGACGATGAAATGCGTGTTAATCAACTTTCGGCTCACCGTAGTTTCTGTTTTCTTTTTATATAGGGAGGTACAGCGAACAGCGTAATAAAATGCCAAAATGCAGTTCCACTATAAGTACTAGTTTGGGAACATGTTTTTTTAAGGGATTTTTATTTTTCTTTAAAAAATTAATTTATTTTTTT…		2	1			2	4			1	1			1			24	1	2		2				1	2		1	1				1				1	1	1
ZmbHLH45	AC177924.2_FG001	TGATCTGTTTAGTGACATGTATTGAAAGCAATGTCACTAATACTATACATTAGTGAAGTGTATATATAAACACGTAATTGGCTTCCGACGTCAGATCTGTTTAGTAACGTGTATATATAAACATGTCACTAACTTTAGACGTCAGATCGGTTTAGTGGCGTATATTTAAATTAATGCCACTAATACATATAAACACGTCACTAACTTCAACCTTCGCGGCGCAATTCAAATTCGAATTTGTCAAACAACCTCAAATGGAAAAACCACCAAACTAAAATTTGTAGATGTTGAAAAATTATGAAACTTTATAGTCGATAATATTTTGATTTGAAATCATATTGTCATAGATAAATATGTTTGAAGTTTTTAAATTTAAAAATCAAATTTTATAAACAACCT…	1		1	1		3	6			1				1			1				3		3		3				4			1			2	4		2
ZmbHLH46	GRMZM2G173521	AAATCCACCGTATCGCCGGCGCGCAACTCCTCCGCCGCCACAGTACTCAGCGTTTCCTCAGACGACGCGTCGGCCGGCGACGTAGCGTCAGCAGAAGAAGAAGAGGTCGGCATCGCTACGTACCGTCGGCGGCGGCGGGCGGTCTGCTTCACTCGGGCCAGATCTCCGGCGAACAAGAGCAAGGAGGGCAGACGAGTAGCAAGATGGTGGAAAAGGCGGCTAGGGTTTTCAAGGAGCGCGGAAAGATAAAGTTCAAAACGCGCCGCCCCCCGCCCCCTTTTATACACAGGGCACGGCGCTTCGGGAAACCCGCAGTCCAACAGTACGGTGTCAATCAACGGTCATGTCAAAAACCCCCGCGGAACCACTTCGAGCGAGGGCAGTGTCTCCGCCATCTAG…	2	3	2	4		4	4				1			1			5				4		2			1	3		3				1				1			3			1			1
ZmbHLH47	GRMZM2G042893	CTATCTACGTTTCGTTTTCGCACTTTGATTTATTGTAAGAACTATATGGACGTCTCAGACGTATGATGTAATCGACTATTATCCCTTTTTAATACTATTTCGAGCACTGAGTGATGATGTCCATATTATGTAACTGCTGTGTACGTGAATAACTGATCCTGGCACGTACATGGTTCGCATTCGGTTTGCCTTCTAAAACCGGGTGTGACAGATCGCTTCCTGAAGTAATATCACCAATGCTTTTGGTTTGCTCAGCTTCCCCAAAAGGTAGGGGCATGTGTTGAGCGCTATTTGTGGCACTGGGCACGACCGGACGATCCGACCCTGAAGACCGGACGGTCTGCCTTTAGGTGTGTATGGTCCATGATTAGATCGGATCAGGAGTAACTAATCCCTTTT…	3		1		3		7	1			3			1			2	2		1			1					1			1		1		4	2	1			1			1
ZmbHLH48	GRMZM2G460472	TGACAACATAGGTGGACAAATATGTGTTTATGTTGGGATACATAAGGATCATTCCATGTTGGTCACTTGTTCTCAAATGTTGTGGATCAAGAACAAGACAACACATTTGTTAAAGGTCAAGGACCTTCATCCTCCGAAGTATTATCTCCTCTTGGATATAATAATCTTCAGACAAAGGTCATGCAGAACGTGCCTTCATGATTCATGATAATTATAATACATAAAGATAATGAATGCAATCCATTGGCCCATACACATATGTATTTCATAATGCATACATGAACATTAACAGAATTTACGTTACATTGATACCTTCGGCTTATTCGAAGGTGTTGATGCGAGAGCGATTACAATCCAGCCTGAACAGTACGGGGGTACTGAGGCACGGGACACAACCCG…	2						4	2						1				1	3				1	1					6	1							1		1			1
ZmbHLH49	GRMZM2G107672	GTGGAGACTGGATCACTGGAGACGATAAGGAAGATATTTCAACTAGATTTTTCTGATTACCTGTCTACATGTTTTTGTATGAATTTGAATATTTGTGCTTTCAAAAATAATTTTGAGTTGGTGATTGTAACCCTGTCGGAAGCAAATCAAACTTCGGGCTCTGCTTATTTGGATTTTACAGAAATTATACATAAAATCAGTACAATTTGATAGAAAAAATTACCACGTTCAAAATAGACCCTCAGACTTCATGTTGTCTTCAGCATCGTCATATTTGTACAGGTAAAACCAAAATTTACAAATTTTGACCAACCATTATTTAATTATATATAAGTTTAGATAGCACATGAAACGGTAGGTTTGTCCCGAAAGTGCCTTTAAGGTAATATTAATTGTTAA…		2	4	1		4	2			1				1					1		4		3		1	1	4	1	4			1			1		1			2			1			1
ZmbHLH50	GRMZM2G176141	TTCCATTGACTGCTCCCGCAGCGCTGGTCGGCTTTTTATGCTTCGCGCGGTTCGGTTGCGGGTACTTGGGCTGCTGCTCTGCGCTGCGTGCTTGCATTGCCTTGCCTGCTTGCTTGCTTTGGGCCCACGGCCGGCCGCGCCGAAGCATCACGGACCTTGCCAACTGCCTGCCCCCCTTCATTTGTCAAATCGCAGGCTCGCCTTCCGCTTCTCAAACCTCAACCTCAGAGACGCGCACGCGCCTGCTGACTGCTGTAACCTCTGCTCAGCTGTGCGGGCGCCGTGAAATCTACTACTAGTACGGTACTACTATAGGTATAGGAAACAAAACGACAAGTTTGGACCTCATGTTTTGGGGATGTTTGGTTTATTCTGATTAGGCTCATTGTTCACTCCTTA…						1	1				2	1		1			3			1	1	2				1	2	1	2				1	1	1	1			1
ZmbHLH51	GRMZM2G350165	TCGTCCCCTGGTGGAGAGACCTTAGGGTGCTCTAGGTCAGTAGGTCACCCAGGGCGTGACGTATAGTCGCTTAAAAATTAAGAGATCAATTCGAGAAAGAGATCTTGATCGAAGTAGACGAAGTAGATCTTGCCCCTCAGGAGGGTAAAGATCATAGAGTTGTCTTGGGGTCGGCAGGCCACCCCAGGACGGATCTAGACGACGTAGAGTCGGATAGGGGTGTACGTGGATATGTGGAAGGCTACAACTAGAACTACGCTACATGTACTCCTAAGACAGGAAAAGTAAAGAAAGTAATTCGTTCGATTGGAATGTGTTCGTGTGTTCTCAATCAGTCGTACCCCTTTATATTATAGGGGAGGAGGTCTATACCTTTTCCTAAGAGATAGCCAACAACTC…	5	1		1	3	2	6	2						2			4	1			2	1			1		2		2										2	1		1
ZmbHLH52	GRMZM2G414252	TGAGGTTGCTTGGAAGTCTCCAAATTTGTGGACGACCTCAAGAAGTTTGTATCACCCGCTCTTTGAGCTAAGATAAGAAGAGATTGCCTTGACCTTTGTGGTCGGCTTTTGGAGGATTAAGGTTGAAAAAGACTCGGTCCTTTGTGGGCTCCTCAACGGGGAGTAGGACACCTTTGTGGTGTGGCCGAACCTCGGATTAAATCTTGTGTCTTGTGTTCTTGCTTGTTTTTAACTTGAGATATTTTTACTTGCAAGATTGACATAAAGATTTTTCCGTAGAGTTTATCTAGAAGTGAAATAGCCTTTACATATTCATCTTTTCATCCTAACTTAGCTATATCTTACTTCTCACAAGAACTCGCGAAATACTTTTTCGAGTAGATTTTAGTCTAAAGTTTA…	3			1		2	9				2						1	1	1		2		1	1			2	1	1			1	2		1		2		1				1
ZmbHLH53	GRMZM2G113257	TGTGGTGTGTTCTGCTGGCGTGGTGTAGTGCTAGCAAACTTTTCACCCCCACTTTCGTCACTCCACTCCACTCGCTTGGCCGCTCGCGCTTTCTGTAAACCTAAAGCGGCCGGGGCGCTCGATCGTTGTTACAGATACAGTGCGTCGGGGCGGGGGGGAGGAGGCATGGAGGACACGGTGAAAGCGAGTACTAGTGGTCGTCTCTTGTCGTCCGCACCGTTTTTTGCTCGTCGTTTTGCCGGCCGGGGGTGAAAAAGCTGGCCTCGACATTTTACTGGATCTTGGGAAGAAGCAACGGCAAAAAAAAAAAAAGCTAGCTCAAGGAGGTTTGACCACTGTTGGGGATTTACGCCAAGCAGTGCTCTTTGCCTCTTTGCACGGACGGGACCCGTTTTCGTG…	4		1	1	2	1	5				3	1					7		1		1		1		1		1		1			1	3		1		1
ZmbHLH54	GRMZM2G015666	TATATTTGAGGCACTTGAGAGGGTGCCCTATAGTTTTTTGACAAAATTTGTTGAATTGAGGCACTGTTGGAGTGGTTTTTCGTGTGTAGAGCCCTATATTTCAATTTGAGGCATTAGTTTGAGGCATTGTTGGAGATGCTCTAAACCTGAGACAACTCTTCTGCAGTACTTGCCTGCTCTGCTGCCTCACCATAGAGTGACCCAATGGTTCTGCTAAAATCACCTTCATCGTCGCTGCTCTGTTCTATCTTCTTCGTGCTGGATTCAGTAGTAGTTCTTGAAGCATACCCTACGGAAGGGACACGCGGGAGGCGAGGTCCTCTCGGGAGCCGGTGAATCCGTGGGAGAAGACGACGGCGAACCTAGCCTGGTCCCGGGGCACGCCGCTCTCACAGTAGG…			1	2		2	4	2							2		7			1	2								3			1		4	1					1
ZmbHLH55	GRMZM2G137541	TAGCGAGAGACTTGTTATTATATCTACACGTAGCCGGCCGGCCGGCCTGTGGTCCTTGGTCCGTCTTCCGGGGAGTTTGAAAGGAGTACGTACCTCGTTTGAAAGTCGACGTATCCTTTGCAGTCTTTAGTTTACATTTCTCCCAAGATTCGGATTTGGCTTGCTTTCCATGCATGGCCACTTCGAGAGCTTAGCGAGGGCGCCACAACTAATGGCAGCTGTGCTGGTGCTGAAAGGAAAGGTAAAGCCGGAGGTGGTGAGCAGGCAGGGAATAACCAGTAACTTGCAGGCCACTTCTTGCAGTGCTGGTGCCTGGTAGTGACCATGGAGGTGAGTCACTGAGGGAGATTTATCAGGTCATTCCTCTCTGTTTCCTTCTTTCTTCTAAAACCCAAATTT…	1						2				2	2					1		3	1					3	3	2		1			1			1	2						1	1
ZmbHLH56	GRMZM2G009478	GTGACTGCGGTCACTTCGGCTCTGTCGACTGGAGGGCGTGCGTCAGGATAATGGTGTCAGGTCACCTTTGCATTAAATGCCCCTGCGATTTGGTCGGTTGGCGTGGTGATTTGGCCAAGGTTGCTTCTCGGTGAAGACTGGGCCTCGGGCGAGCCGAAGGTGTGTCCGTTGCTGGAGGGGGGTCCTTGGGCGAGACGTAGATTCTCCGGGGTCGGCTGCCCTGGCCCGAGGCTGGGCTCGGGCGAGGCGCGATCGCGTCCCTCGAATGGACCGATCCTTGACTTAATCGCACCCATCAGGCCTTTGCGGCTTTGTGCTGATGGGGGTTACCGGCTGAGATTTAGGAGTCTTGAGGGTACCCCTAATTATGGTCCCCGACAGTTAGGGGTGGCAAACTGT…	2	1	1	1		3	6				2						5		1	1	3	1	1	2		5			1		1			1	2
ZmbHLH57	GRMZM2G417597	GAGTGCTTCGCGCGGGCGCTTCGTGGCGGGCGGCGTGCGTGTGGTAGGTGAGGAGTTCGGTAGCGGCTGGCGTGCGGGAGTCGCGGCGGCTGGCGTGCGGCGGGCGGTTCGCGCAGGCGGGGGCAGTCTACAAATGGGTCTTAATAGTTGTAGAGATATCAAATGCTCTGGGTGGTCTCGCGGTGGCTCCTGGCTGTGTGGTCTCCACGTCGTCATGTGGAACGGGCCAGGCGCCGGGCCGCAGGAGGTTTTGCCTGGGCCTTGAGATAGAGAAATACTTTTGTTCTGATTTTTCTGTTTTTTTCGCGAGCTGAGACAGGTTCTGCTCAAATTATTTCCACGGTTTCACCGTCGTCAGGCAGGTCGACCATTTGTGCACAATAATAATAAGCACTGAAA…	1	2		1	1	4	1				1						10	1			4								2											2
ZmbHLH58	GRMZM2G083504	TTAAAATGACCAAATTCTGTGACTTGGACTAGTTGGAAAGTCTCTAGATATGGTTGTCTAAATCATAGGAACACCCAAAGATCCACTTGGAGAAGATACTTTGAAGATGGACAAATATACAAAAACTCAAGTTCTAAAATTGCCAAGCATGGATCATCCGACGCTAATGCTAGACCGTCCGGAGTACTATGATCAGAAGACACACATGAACTTGTGGTTTCATAAATTTGAACTATGGACCGTCTAGCCTAAGCTACGTATTGTTTGGGTCCTTGTGTGGACCATCCCACCATAATTCACAGATTGCTCGCTAGTGGTATTTTTGCTCAGTCCGAAGGATAGACCGTCCACGTCAAATCACCAAGGATAGAGAGTCGTTGATATGTCATTCATAACCGT…	1	1		1	2	1	4	1					1					1	1		1		3	2									1		2	1			3	2			1			1
ZmbHLH59	GRMZM2G178182	TTCTTGGTCACCGGGACAAGCGATGTGTTCACGTGGACGATCAGAACATGCAGCACAAGGTAGCTGCTACTGTTCACGTGGACCGCTTCTGTTACTCGTACTTAGAAATTTTGAAAATGACTGCGCATGAAACTATATCCCATCTACGTATACTTTATCAAACTATATAACAGAGTTTTAAATAACCAGTTATAGCTTTCGCTATAGCCCGCTATAGCTGTTTTAACAAGAAAAAGCTATGCGATATAGCCTCATCTAGATTGCTATATTTCGATATAGCCTGCTATTTGCACTTTTGAGAAGCACGCCGCTAAATCCTTTAACCCGTTATTTAAAACCATGCTATATAGTATATCCTAAATTTAGATGTTTAGATAGATATCGGAGTAACTGTCCTAA…	4	2	2		1	5	9				4						19				5			1	1	2			7	1			2		3	2			1	2		2				1
ZmbHLH60	GRMZM2G107560	ACAAATTAAAAGGACAACACAACTCACCATGTTGAATCAGTTTGCTGACGAGGTCACAATTTTGAGATCGAGTTATAGAAGGGAGATGAAAACAAAAGGAAAAATGGCTAATCCCACTCAAATTGGTGATATGACAAGTTTTAACATATTTAGAAAGTAATATATAGAGAACTGTTGGAGGAGATAAGTTTTTTTGTTTCCTATATTATTTGAGGACTTGCTAAATCTCAGATTTAGGTAGTAGAAATATACATAACTATTGGAGCTGCTCTTAGTGTTGCAATGGTGTTTGTGGCGATCGGCTAAAGGCATAAGAATGGTTTGGAGTCAGGACTGAAGAGGGTGGACGAAAGTGAATAATAACTACCTGATCTATTTGATTTGATCTAACTAGAAATA…				1		1	1	2				1		1			2			1	1		2	2	2	2			1						2					1
ZmbHLH61	GRMZM2G085199	AATCTTCTGTGGTCTCGCATGCAACCCCAATTTATCACGGGATTTTCATTTTCTCAAGAAAAAATTAGTTTATTTTTTTTGGAAAATAGAAATCTCTCGAAAAATATAGTTCACAAACTAGCACTTAAATTTTCTCTCAATCACCGAAAATCCTGAAGAAGATTTAGGTTTTCCAACTAGCCTCAAGTCTCCACGTACTCGAGCCACCATGAGCCACCACCACAACACAAGCACGCTTCGACTCGCTTGCCTTTTATTGTTCCCCTCCACGCACTGCACCTTTCATGCATGCTCCACTCCACTAGCTAGAGGAGCTAGGAGTTGAAGAGGCCCATATATATAGACGAGACGACGATGGAGGCCAAACTTTAGGTAAAAGATTCAAATTTTGAATGATAA…	4	1	2			3	8	1			3	2		2		1	1	4			3					2		2	1
ZmbHLH62	GRMZM2G163233	GTGAATAGTTTGCTACTAACGTGGTAGTGTGACGGTTTGGTATCTGAAGACATCGCAGCCAATGCATTCTTGATTTGCAGCGAATAGGATCGCAGGGAACTAATGCTGCTTACCCCCCACCCAGACATACAAAAAAAAATCCTCCAAATAAACTAGCGTTCGCACCCCTCACACAAATCTCACTGGAATAATAAGCTGGTCCATTGTTAACTGACGGATTTCATGCGCCACACCAGGATGAACACTTATACTGTATTAGATAACATTAATCTGCAGAGCGCGCTGCCATGTATGCAGCCTGAACCTTGTGACTATATATGCCCATCCCAACTCGCAGCTTAAAGTACACTGCAGATCTATCAAGTATCCCAGAAAGCAATGGCAGGAACAAACAAGGTC…		2	1		1	3	7	1			1			1			6			1	3		3					1	5	1					1	1	1
ZmbHLH63	GRMZM2G142932	AACACTATTTTAACTTTAACCAACAATATATGTAAGACTAATCTTTTAAGCTAAACGAATAACATATTATGGTAGTTCAAGTTAGGATGAATCTAATAACTTTACTTTTATATTGTAAAATCTTATGAAACATCTAATATAATCAGTCAAAGACTCAAAGTTGATAGTGATTGACTTAGGACCAACCGAGAACGACTAAATTATGTGGACGGAGGGAGTATGTTATAGGCTAAATGTTGGCGTTTGTCCCAACGTGCAAGCGCCAGCACAACAGGGGCTCTTCAATTTTGCTAATGGCATGTACAACCTCTTAATTAAGTGGTCTCTTAAGAGAACTAAATGGATTAAGTAAAAAAAATTAAGAGACAGGTTCTTTAAAAAACCGTCCCTACAAGATTT…	1			1	3	2	7	2			1				1		15				2		1			1			3				1										1
ZmbHLH64	GRMZM2G383841	TGATGTTTCCTTTTATTTTCTTTTCTTTGATATGGCTTTGTGTGTTCAACATAAGTCGTAAGTTAGCCAAGACTTTGTATCTTCTTGATATTCTAATCTTGGTTATTAATAACATTACTTCCTTTATTGAAAAACTTACAATCTCCATCAAGTATATGTGGGACTACCCTCTACCACTTCTACCATACTCAGTGTATGTTCTTTATAGAATAGACAAGACATCAAGAGATGTTAGATCTGAAATAGATGGACACAATTTAATATGTACATCTTGTACACTAAAGTACAATGTGGACCAGATATGCCAGTTGAATGCTACTAAGAGAGTGTTTAGTTCACCTGAGTAAAGTTTAGTCCATGTCAAATGTAATGTTTTAATACTAATTTGACTATATTAAT…	1		3			2	3	3			3						3	1	1		2			2	1	1						1			1		2		1
ZmbHLH65	GRMZM2G171818	ATCCATGGTATATGTATAGTCCCTTTGTCTATCCAGGCTGGGGGGCACCTCCATTCTATTCCTTTTGATCCATTGATCAAACGGTCATAGCCGAGAAAGATACAATCTGAAACGACCTTTATACATTGGTGCTTTATTGAATGATCTCCATATTGAAAAGCCGGTGACTTACATCAGGTTTAGTTCATATGATTTTGGTTCGTCAACCTTCACCAAAAGGCGGGGGGCATATGTTGGAAACCAAAAAGTGACGCGCGGACGGTCCGGCCCTGAGGCCGGACGGTCCGCGGTGGTGGCGCGGACGGTCCGCGCGTGCGCAGAGTCAGTTAGGGTTCCTAGTTTCTCGCGGGATTTATTACCTAAAACCGCGGGATTAACTCAGAAATTAGTTTGAAGCGG…					5	5	1				2		1				7				5								1			2	1		1									1
ZmbHLH66	GRMZM2G172297	CACTGACACCATATATGGTTGTAATGAGGATTAATTGCTATTACAATTGATGCCACCACCTAGAGCACAAGACTTGGAGACATGAGGCTCTAGCTTAGCAACACCTTCATATGCAACACAAATTGACCCTGCTCTAATATAGATATTGTTGCACTCTAGATAGGGTAACAACGTCAAGCTAGGGTCCAGAAGGAGTAGAGTGAGCAAATGCTCGCTATGTTTGAGCATATTGGGGTGTTTGGTTTCAGGGACTAAAGTTTAGTCTGTGTCATACTCCCTCCGTTTCTTTTTATTTGTCGCTGGATAGTGCAAAATTGCACTATCCAGCGACAAATAAAAAGAAACGGAGGGAGTATATAATATTTAAATGACTATTTTGAGAATTATATATATTCTAAT…			3			3		1			2										3		2						4				1		2				2				1			2
ZmbHLH67	GRMZM2G303463	GGAGGTCAGGCCACCTATGATCTTTTAACTCCTTACGCTGAGATACCATATCAATTTGTCTTTGGAGTCCTTTTATCTTTATTATTATTATAAAAACATAGAATTAGAAGTTGAGATTTTAAGTTAATAAGGGATTCGTAATTGTTGAGTTTGTATAAACTCACAGTGTCAATGAGGTCATTGCGACCGGATGATGTACCAAGTGAGTCAAGCACTTGTATCTCCATATTTCTTGCATTGATCACGGCAAGATACTAGTGCATTTCTCGGATATTTATTGGAATAAACACCTACAAGTCAATTATAAATATTGCATAATAATACATGTAAACACTAACCGTGTAGATTGCAATCTCGTATTTACCATGTCATGGTCTAGATAAAGTAAAACCCTTCTTT…			1				2							1			3			1			4	1				1	3			1			1		2		2
ZmbHLH68	GRMZM2G008898	GTTCTCAGTTGCACCTAGACATTGAATGATTAATCAAGTTTTTCCAGTTAATTCTTCGACTGTGAATAGATACCAAAGCATTCAGTCTATATTTATAATATAATATTAGTGTTAAGGTGATATTTTGCTACACAGATTTTTCATATCATAGTGACAGTTATCGTTGCATATCTATGTTTTATACAATTTTTTTTTTCGAATACGCAGGAGAGCTGCGTATCATTGAATTAAAATAGAGGGAAAACGGCCTGATGCCCAGGACAAACAGAACACACACAAAACAAAAACACACACTCACACCCACAAAACACACACAATACAGACACATACAACCCACTAACACCCCAGTCTTTCAATAGGCTTCAAGACTCTCCTTTATCCAGGGTTGAAAAGAGAGTG…	1	1	1			1	2	2			4						3	2			1		1	1					2				1				1		1				1
ZmbHLH69	GRMZM2G148723	ATTTAACAACTCCCTAATCAAAAATATTGACCGTGTTATATAGTTTTTGTGACTTATTTTTTATGTGCATAAATACAAAACAAAATTACAACCTATATTTAAAGAACTATTGGAGAACTCACATTTTTTTACTCCAAAAGGTATTTAGCATGCAATTTCTTAAATCTGTGATTTAGAGAGCTAAAATTTACATAACTATTGGAGTTGCTCTCATTGCACACTACCATCTCTACTAGGGATCAAAACAAGACGGAAAAATCTCGTACTGCATGTCTAGTTCCGAATAACGTGTCTTTCCGTTCGTTTTCAAATTATTCGAGCTAACTAAAAACGGATCGTTTTTGTATTTTTCATTTTCGAGTTGTGATGATACATGTTTTAGATAGTACGAGATACATC…				1		4	18	1			1		1	1			6	1			4				2	1			2							1	1
ZmbHLH70	GRMZM2G166642	TAGATGTTAATATGAATTTTCATATTAAATTGAGCCAAAGTTAGTGGAATGCATCTTTTATCTTGCGTTTTCTGTTACGGTTATGGTCTATGGACGATGACTCTCTAAACAAATTGACATCGGTTTCATATGCTACGTCGTCATCATCTATGCTGCAGTGTACTTGAGTCACGGCACACAAGTTGCATTAGCTCATCGGCTCCAAGTTCTGACGCCGGATCAAGGAATAAGGACTTAATGATCGAACAATTTGCAATTGTTCTTAGTCTACTGAAGGTGTCGCTACGTCAGGGATAGGTGGGAAACTACTGTAGAGGTGCCGTTGTGTCGGCATATGTCGTCTTAATAGGAAAGAGGAAATCCCTTCAATGTTATTTAAACTTATACCAATATCTTCAA…				1		5		1									2	1	2			1	5	3	1	1	1		5			1	1		1	3	2									1
ZmbHLH71	GRMZM2G397755	TAAGAATAAGAAATTCTTCATTATCTTCATCATATGTTTCCACATGAATACCATTCTTACGAATATCTCTATAGCTTAACAAGGTACGTGTTGAATCAGGATACAATAAAGCATCCTCGATTACAATTTGTGTACCCATTAGAAGAATAATAGTGGCTCGACCAGAGCCCACAATTATCACATCACGACCAGCGATGGTTAAAATATTTCCTTCTTTTTTTTAAGAGTTTGGAAATATTTAATCTCCCTAAGTACAGAGTTTGTGGCATCACTGTCCACAAGGCATAATTCTTCCTCTGATGGATTGACTTCAGCAGACATCTTTTCTGGTTCTTCACGAACTCCTCTCTTCTGCGTTGGTTGCTTCTCTTCTCAGTTGGTTGGAGCGAGGTGCTGATA…	3	1	2			2	11	2		1	3						2	1	2	1	2	1	1		1	3	1		2			1			3	2							1
ZmbHLH72	GRMZM2G088443	AAACGGCACGTCAACAGCCGCGTCCGAGGGCCAGAGTGGGTCTAGATGTGTGGCGTACCATACGTGTACGTGTGTATACCGTACACGTATGAGGCAGTATTACGTATTCTGAATTGGGTGAGTTGTATTTGAACCAGCCTGGACAGTGAGAAGGATATCGAAGAAGAAAAACCTAAACTAAATTCCTCACCTTCTCTCTCTCGTGTTCCTCTCCTTCCTCTGTCTCTCCCCTTCCTCCAGTATCCCCTAACATGGCAAGTCTTTTGCCTCTCCTTTTAAAAAAAACTTATTTTCGAAGACAGATTATAATTTCAAATAAACACCCCATAAATTTATTCACGAATCAGGTTAACGACAACGGTTGCCACGGTAAAGGACGCATGAATTCCAGATGCCTAA…	3	2	2	1		2	9				1	1		1					1		2		1		1	1						1	1			1		1	1			1	1			1
ZmbHLH73	GRMZM2G112629	AGATAGTTAAATAGAGAGTAAAAAATAAAGAGTCTCTTGGAGATGCTCTGGGAGAAGTGGATCTAAAATATATCATATATTGTTATATGTAATAGTAGGATGAGTGCTCAAATCCGCACTGGTGCTAATAAGCGTGATTGATTGCGGACACGCACGAGCGAGGTTGAAAAATGAACATCCTAATTTCTACCAGTAGGAATGAATACGATCAAGTACTGTAATAAATAGGGAGAAGAAAACAAGTGCCAAAAAAACTCGATACGCATGGGAATGGGCGTTGCGTTTAAGATAAGGAGGCATTTTGACGCGTATCAAAAAAAGATGTACCTCTGTTCCACCTAACCAATGAGTGAGACTAGACATCCGAATGCAAAAAGAAAACAAATGTTTGGAAACAGT…	6	1			4	1	8	2			4						1		3	2	1							2	3						2		1		2							1
ZmbHLH74	GRMZM2G169947	GTTTCTAGCACTTAGACAAACAATGTTAGTTCACAAAAACAATGTACTAAGTCTATAAACGTACCTTTTACTTTGATTTGCATATTTCACACATTTAGCATATTAGTACTGAAATAATGTGTTGGGCATCTAATCACCAAAATACTTATAGAAATTGCCCAAGGGCACATTTCCCTTTCACTTATGCCTCACGTCATGGAATAGAAGCATACATATAGACAGATTAATAAAGAATTAGAGATGTTTGAATGCATTAAAGCTAATAGTTAATTGACTGAAAATTGTTAGTGAAATTAGCTAGCTAACAAATAGCTAGCTAACTATTAGTTAATTTACTAAAAGAGGTTAATATCTCAACTATTAACTATACTGTTTTGATGTCTTTAGCTAATTTTAACA…	5	1	1	1		1	10	1			1		1				1				2		1		1	1			3				2			3	1			1			1
ZmbHLH75	GRMZM2G163975	CTTGTCGATCTAGCCTCTCTCTCTCTTTTGTGCAGTGAGACCCGACATGAATGGGTGTGGGGCTCATCTGATCAGTCCTTGTGTTACTTTGTTTCCTTTTCCTTTGAATTTCCGGGGTTTGCAGAAGGACAGCCGGGTACTGCATCGATGTTGGGCATTCTCCAGTTTTGTTCTTGGTCTTGGAGGAGGAAAAGGCCCAGGGACCAACTTTTTCGCAGCCCCCCCTTCTTCCTCCCTTTGCACTGCTGCTGCCGTGGAATCATACATCACAATTACCGAGGCCACAGAAAAGAGTGTTTTTTTGCTTGAGGAAAAGGGCTAGTCCCTTTATTCCAACCACACACATGCATGCAGAAAAAGTCGATGGTGGTGGAGTCGTACAGTAGTACAATTAAAAAC…	1	1			1	2	9	1						1			3	1	2		2		2		1	1	1		4	1					2	2	1	1	2			2				2
ZmbHLH76	GRMZM2G115960	GTAGCCAAGACAGAGAACAAACAGTTTGTGGTATCGTGTGAAAATCTTCTCTGATGGCTACAGCTACCTACTACTAAACAGATGCATCCAGGACTGCCTGCACGTCTGCCTCCGTTAAAAATATGAGCAGGAGTAGCTCACCAATAGTATAAAGTATGCGCAATGAGTCATGCGACTCATGCGTGCCCGAATTCTGATGCACCGCTTCCGTCCGTCTCCAAATCGGGAAGAAAAAGAGGTTGGGAAGAAAAAGAGGCTAGCAAGCCGACAGAGACGCGCCCATACTCCCCCTAGCTCAACATGCGATATATGTTTTAAATGCGCGAAACCGAACACTCCACGTGCCCATCTCCCAACGGAATCGCCGAGGAATGGACACCCCGTGCGCCCCCCTGCTAT…	3	1	1	2	1	1	10	1			1						5				1		1						2						1					2			1
ZmbHLH77	AC198518.3_FG005	GACGAGCAGCCCTCATCAGCTATAGCTGCTACTGTAATTAAGTGATGCTACCACACGCACATATATACATACATATCCTGAGTTTTCCGAGGTCTATAGCGTGATCAAAATTTGTGGTCCCTCGCATTAGTCATTTTAATTACACACTTGTTTTGTTTATTAGATAATTTGATTATAAAATCGCAATTTGGTATCGTCAATTCCACATTCGATTTTTGGTGATGCTTGCACTTTTTTAATAGTGGCTTCATAATGTATAGACCTATATATAGTAAAATAAAGCTATGGGCTCATGACTATGAACCATACCGCCAGTGGCGGGCCTAGGATTTAGAGGGTGGGTATTCGAAATTTTTTATATGATGATTTTTTGGAAGATTAAAACATGACTATCGACAT…					1	1		1			1	1					2	3			1			1	2	2	4	1	3				2		3	3		1
ZmbHLH78	GRMZM2G395549	AAGATGATAAGTGGCATGAGTTTGTTAGGGAACCGGGCTATACAATGCTGGCAGGCGATTGAAAAAAGTAAGCAATAATTATTTATCTTATTCCCCTCCTTTTCCTCTCAAATCTCACCTCCTTCATCATCGGGTTGCTGGACAAAAACCCCGACGCGACGCCATTATAGGTCGAGGCTATGAACTCCGTAGTCGAGGCCTCGCTGTCTTCGCCGCAGACGCACTTGACAACTTGATATCGGTATCCGGGAGATCCTCTTCGTTCGGACCAAACGGTTTTTAGCTTTTTAACAGCTTACAGCCTACAGCAGCTTTTTCCACAGCTCACAGCCCACAGCAACTTTTTTCACAGCCACAGCCCAACCAAACAGACCCTTAGAGTCGGTACGCCACGTCATA…	3		1		1	1	8	2			1						2	3			1		1			2			3				2			1
ZmbHLH79	GRMZM2G069408	CTAATAAGGCGTTTCGGCCAAAGCACTTGTCTTTAATCTGTACTGTCTTCTTTATTATTTTTTTTATCTTTATATGTTGTAGCTGCGGAAGTCTAAACGATTGGTTTTAATTCAGAACGAAAAGTAGTGTTTGTGCTCTTGAGAGTTTTATTTTTTATTTAATGACATGCCACATAACTACATAAGCAAACATGATAACATGAAATAAAATTTAATAAAGAGAGATATAAGAAAGTTTTATAGGAGATGCGAGATTTTTATGTGGATGAAACTCTGGATACACTATTACTTATACAAATGTTAATATGACAGCCTTGGAAATATTGTGATGGAAACCGTGCATTGAGAATGTTCTAATATAAGAATAGCAGCACCATCATCCACATTTTGCTCAAACAT…	1						3	2						1			1	1	1				1		1			1	2						1
ZmbHLH80	GRMZM2G057413	TTTGCCGAGTGCCCGAGAAAAAGTACTCGGCAAAGAAGTCTTTGCCGATGTACTGTTTGCCGAGCCTTCTTTGCCGAGTGTTACACTCGACAAAGTCTTTGTCGAGTGTTTCCGGTAGTGGATGCGGCTGTGGAGGAGGCTCTGGTAAGCGGAGAGGGGCGGGTAATCTAGGCCCTAGTAGGAAAAGTCATTGTCGGAGGTGTTGCAGTACCAACCTGAGGGTGTGAGGTGGAATGTGAGCTCCATCTAGTGTCGTTGCACCTCATAGTCGCCGAACTTGGGCACTACACCCTGACCGGAGTAGGAGCCCACAGAAACAAGGACGAGAATGAGGAGTGCGGCGAGCGAGATCGCTGGTGCCGATGGGTGCCACTGAAGCCAAACGACGCGGCTGCGGGC…	2	1	1		1	3	6				1						4				3					1	2		3				2			1				3
ZmbHLH81	GRMZM2G173534	GGCCTAGTTTAGAAGAAGTTTTTAGAAGTCCTAATTCACCCCCCTCATAGGCGTCACCATTTCCTACAAAAGCCTTTATAACACAATAGTAAGGATAAGGTAACTGTAACAGAAAAAGGCAATTACGAGAGTTTGGTTTCCTGGCTAGCATTTGAGCTTAGTGAGCTACAAAAACACAACTTTTGGCTCATGCATGTTTCTAAATTCACTTGGTATATTTGCTAGGATGAAAAGAATGTGTCGGGGAAGTAGGATGGGCCGGGGTGGAGAGATCAAACAATGGTGCATGAGGTTTAGGATTCAATGAACAATATGGGTGTGAGGAAGAAGAAAATAAGGTACTTGCTACTTAGCTCTGATGTGAGGTTTAGGTACTTGATGTTGTACAATATCATATTT…					1	1	3				2	1		1			3	2			1		2		1				2			2			4				2			2				1
ZmbHLH82	GRMZM5G817854	CGGCTTGCACATTTCAAAGACCATACCGGCCAGCCAACGTAGCTTCTACCGGCTTATAAGCCTTCCTTCTTCAGAGAAAGCAATCGTGGTCAAATGCTCCTGCCAGTGTCAAATTGAGGCAACTTTTTGCGCGAGCAGACGTGGGCCTGGTGTGTGCAAAACTAAGGGTGGCTGTCACGTGGGCGCTCGTAGTCTGCAATGTGGGCCCAACGTCCGAAGTGTGTGATGGCTTGCACAGTAGGAATGGCTGAATGGGAATGGGGGATTTTGTCACATGGGACCGGAGTGCCTCAGTAGTTGCTCTACGTCCCGCGTCACAGAATGTGATGGTTTGTCAGACAGGGACGAGGGAAAAACAGGAAATGAAAAAAGGCAGAACAGAAAATGGCAGGCTACCCT…	1	1				2	6	1			3			1			3		1		2				1				2						2	1		1	1	1						2
ZmbHLH83	GRMZM2G180406	CTTAATCGCACCCATCAGGCCTTTGCAGCTTTATGCTGATGGGGGTTACCAGCTGAGAATTAGGCGTCTTGAGGGTACCCCTAATTATGGTCCCCAACAATTAGTTTTTCAAGCCGTTTCTACGAGAAGCATTTTAGTAAAAACCATCCAAAATCAACATTAACACAGAATCGACCGAATCATTATGATAGTAGAAAAATCGTCGCTTGATGCGTACTAAACTCTATAAACTATTTTATCTTTCTTTATACGTAATATCCATACTCCAATTTTCTCACCGCTAGATTCTTCACATCCACAAAAAAAAGTTTCTAACAAAAAAAACTGAACCAAACAAGTATGTGTATCGATCTACGTGCTAGCGCTCTAGATGAAGTACTTCCGAGTCCCAGCATTGAA…	2		1				5	2									1		1				2			1	4		1						1								1
ZmbHLH84	GRMZM2G114873	GAACGGGCCTTCGACCCAGGCCCGGAAAAGCCCAACAGAGAGCTAAGAGCAGAGTAGCAGTCCGGTCAGCTTCGCGATTGTGAACGCACGCACACGCTGCAAGCATGTCGGCTGGCCTGGCACGCACATGACCGTCTCCTGCGGCTGACTTGGCGCCCAGGTCTCGGTCCACCTGTAACCCCCGCCGCATCTTCCGTCTTCCCTGTGTTGTCCATCTCGGGTGGGCCCCACGCCCGAAACCGGTGCGTGCACCCGCCCATCCACGAACGACCATGAGACCTCTGATCCATCCCCCCTGGCCCTGCCCCCCGGACGCCGCGCTCAAAAGCAGCAGCGCACGCACCACCACCACCACCGCACCACCATCCGCCTCGCTCGCACTGACAGACAGGCAGGCAG…	2			1	1	2	7				3				1		11			1	2		1					2	2				2	3												1
ZmbHLH85	GRMZM2G397518	GTAAACAGAAAAATATATATTGTAAACAATATATTATAAACAAATTTGTGTTAATAAATATAAAATTCAGTTTTGTTTGAAAATTTGAAAAAAGGCAGGAAAACTTATACTGGCGGAAAATGGTAAGCAGACCGTCGGTGCTAATGTTATTTCCACTGGTGAGCTGCTAAAAAACCGCCTGTGAAAATCATGTTTCCACACTCGGTTTCTTAAGCACACCGCTAGTGCTAATATTATTTACACTAGCGAGCTGCTAAAGAAAACCGCCAGTGATAATCATGTTTCCACATGCGGTTTCTTAAGCAAACCGTCAGTGCTAATGTTATTTCCATTGGCGGTTTCTTAAGCAGCCCGCCAGTGCAAATCATGTTTTCACATGCGGTTTCTTAAGCGAACCGC…						3		1			1						1				3	2	2		3				1						4	1		1
ZmbHLH86	GRMZM2G440529	ATGATACCTCGGTCCACAAGATCTTCACGATCGCTTAGTCCTTCGAAGTCCTTTCCTTGCTATCTTCATCTTATCAATCCATTCTTGAGTCACATCATATTGAGTATCCATTGAGAAAATCATTTCTTCAATTTTGTGAACCTTACTTGAATGTCATCTAGATTTGAATGCTAAGATCAATCAAGCTCTAGTTTGATTCTCATAGAAGCATATATCGAATAACCGTAATATGGTCAAGCCAATTCATGATTTCTCATATATTATTTATTTTGGCCTGACCAATCCTCTTAATCACTTCAATCTCTATTCTAATCATATTTATGCATAGTGATTTCTCGTGTCTTGTCCATATATTCAAACCAATAGAGAGACCATGTTATATCCATTTGCATTGTCTGA…		1		1				1						1			1	1	1			1		1	1	1			6			1			5		1
ZmbHLH87	GRMZM2G111666	ATCTTATTTGAACCAGCGGTGCGGTGCGGTGCGGGGAACAGACTAATGCAGTATATGTGCAGCATTAAACCATGAAGAATCGCGCTGTTAAGGAAATTCAATTAGCGTCCACTTCATCATCAGCAGCAGCAGCCTGCTGTAGCTCTTCCTTGTCCTCTTGCGGCTCTGCACTCGGATCTGACCAGTACTCTGAAGAAAAAAGTTTTCACGCCGACTGTTGATGCAGTCGTCCATTATTTTCAGTGAAACTGTGTTGCTTTGTTGCTGCCTCTTCTGCCGGGTACGTACACCGGCGCAGAGACGCAGACGTGCAGTGAACATGTCATTAGGCCAGCTCCGATCCGATACGACCTAGCTTAAAACATATTGTTTTATATTTTATTAGAAGAGAGAAAAGCT…	2		1		1	3	7				2			1		2	4	2	3		3				1			1	2			3			1	1				2
ZmbHLH88	GRMZM2G159937	GCCCAAATCACAATTAACATCCCTGTTCGCAAACTAGCTTAGAATAGCGGGCCAAGCATGCACCCGTTCAAAAAAAAAAAGGAGTTTGGAAGTCAAGTGATACACTCGTGCAAACGTAGTGACGCCAATGTATTTCACTATCCCAAATATATCACCGAGGTGCAAGAATAATCTTGGTACCGCACCAAGATTATGCAGCAGTGGTACGTACGGATATCTGGAGGATGAGGAGAATCTAGCCATCCATGATCAAAGATTGAAGACATGGGATCTGAGCGAGGAGGCCGTACCTGCTGCCGCAGTCCGCAGGGTGAAGATCCATCGAGGCGCAAATTAAACCATACCCGAAATTAAAATTGGATCGAACTCGGAACCCCCAGCGCGCGTGCAAAAGCTGTG…	3	1		1		3	9		1		1			2		1	8				3		1		1			1	1	1					1		2
ZmbHLH89	GRMZM2G114444	CGGGAGGCGATCCGCCATGGATCTCGTCTATGGGGACGCTTGTCCGCCGCAGTCGTGCTGACTTCGCCGCGCTCGCTCGTGTCGCGCAACCGCCGCCACTGAAACTCTAGTTTTGGCCATCTCTGAAGGCCAGGTAGAGCAGTTGGTTTTATACGATGGTACATGAGCGTAAACTTATGTATAACTAAGCGTAAACATTATAGTGGGTGGACTGGATAGTGCGCCTGGTCAACCGGGCGGATGGCCGGACCTTCCTGTAGTTAAACAGAGCTCAGGGCTATATATATATATATCTTTTCGTGCAACCCGACTTATATAAGCAAGGACAGGCTCAAGAGATGTAACTACTTGTTGTTTAGTTCGAAAATATGACACTCAACTTTTGCAAAATTAAACAAC…	1			1		1	1	3			3	1	2				3		1		1		3			3	2		4					1	1	1			3							1
ZmbHLH90	GRMZM2G081816	GAATGAACTGACACGGGCGCGGGCCGTCGGTTAAATTCCCTTATGTGTGACGGCTTGTCTGCCAGCCGTCGAACATAAGCCTATATCCGACGGTCCGCCTACCAGCCCTCGGATATCAGAAATTATGTCCGACGGTTCCCTATACGACCGTCGGTCATATGTGAGCCGTCGGACTTATAGCGTTTTACTGTATTGAATCAAACCTGTGACGATTATAGCCGATATACACATACTTGAGGGAGAGTACTTTGCCTGCAGTACCATATAATTGAGGCCTGCCTGCCCCTACGTATCTATGTAGCTCGATCGCTAGGCTGACTGCCCCTAGCGCTGCTGCCCGAGCTTATCTTTCAGAACCCAGTTATTGAGGCCATTAATTAGAGCTAGGTGCACACCAAA…	3	1	2			4	3	1			2						2	3		1	4	1	2			1			3							2	1		1			1
ZmbHLH91	GRMZM5G849600	TTGTCGTAGGGGGCATGTCCGAGCCCTGTAGCGGTATGGCCGGTGGGATGGCTCTCGTCCTTGTTGTCGTATTTGGTTAGGAGAAGGACGCTCGATCCCTGTAGCGTGTTCTTTTGACTCGATAGAGAGCCGAGGCTAGGTTCGGGAGCATGGGCATGGGTCCGAGCCTAGCCTGTACAGGGAGTCAGAGTGGTTGAAGCAGTGCTCGACATGGTCTTCAGCGAGGTTCGCGGGAGAGCAGGGGCCATTTAATGCGTGTGCTCCCCTGATGGGGCAGTTGGCCGAGACCAAGCTCGGGCGAGGAGAAGATTTCTTCTGAGGCCGAGGCCAAGATTAGACGTTGCATGTATTCACGCTCTGGGTAGTTGAAATAGTGGTCGGAGTGGGGGGGGGGGGGGC…	4	1	1	2		2	8	2			3	1	1				12				2		1				1		5								2			1
ZmbHLH92	GRMZM2G165188	CACAAGGGCTCGACTTCTGTTGAAAAGCTTCAGCCCTGCTGTAGCCTGTAGGTATGTTGCATGCACATCATGAATATTTCTCTCAAGTGAGAAACCACCAGAAAGATTGCTCTGAGATTGCCACTTTTTAATGAACTCCCAGCACTTGTCCTCCATGATCACCTACAATTCTATATTTCTTATATAGTCCAGCTCCTACAATTATGCTGATCTTTCAAACTAACATCTCCTTCCTCATCTTCGGACTCTATAGTCTCCTGACACAACTTCAATTTGCTATTTATTTATATCCGACTTTCATCAACTATCACTACATCGTCTGTAAAAAGCATATACCAAGAGGTATCCTTTTTATGTCCATTGTGACCTCATCTATCACCAAGAAACATTCATAATCGA…	1	1				1	2	4				1						2			1		3		1				3				1		1	1	1			1
ZmbHLH93	GRMZM2G133675	TAAGAAACTCAAGACGCAACAATTTGTTTGACTGAGGTTCAGCTCCGAAGAACTTATGCCCCCATTGTGGTGTCCCAAAGGACGAGGGTTGCACCCAACCCTTCTCAAGTGATATAAAGATAAAACTTGAGTGCCGCAGTTTTCTCTTATAATTTGTCTCCTCACAAGGATCTCCATATATCAGAATCTCTTGCTAGTCGTACACAAGTTGATGAGAGCTTGATCTCCACTAGAAGCAAGAGGGAGGATAAAACACATACAACAGCACAATCACAACATAAAAAGATCGAAGAATGCAAACGCAAAGTCGAAGCAGAAATCCCTCTAGCAAATACTAGTGCTTGGATCACTTTGGTGTGTATTACTAATGCTTGGAGTGAATTAATGTCTTGAAAGGGT…	1		1			1	1				1	2		1			5		1		1		2				1		1				1	1	5	1	1		1
ZmbHLH94	GRMZM2G080168	TATAACTCTAAATCACATAGTAATCACTCACTAATCACTTTCTCTCACAAACAGAAGAGTTTGAGAGAGCTCAAAAATGTCTTGGGATGAGTATTCTGTATTCTGGACACTAGCTGGATCCTCTAGGGGCATGGGATGGGTATATATAACTCCTAGGACCAAAACTAGTCATTGGGGGGGTCAAAACTATCTATTTGGGGTTGTACAGGTCTAGCATTACCGCTTGTCCATGTGGCACTACCTCTCCCCGGCAGCGGCGGGCCTCCGAGCAGCATTGTCGCAGCAGTGCCAACCACACGAGAAATGCCATAATATTTTTACTCCAAACTCTGATTTCAGTGATCTTAGACTTTTCGGAAAGGTTGTTTCGAGGGCTATCTAACCTAGCAAAGAACAAGC…							3	1									4	1	2				1			1		1	1	1		1			1	1							1
ZmbHLH95	GRMZM2G033356	GATACACAGCTAAGCGTTTATTCCACGCACATGATACGTTGATATCCAGCCTTGCAACAAATCGTACAAGTACAACATTATGTGTTCGACTTGAGGTATTTTCCTCAATTAACAACCTACTACTATGTATAGATCGATAAGACATTTTTAGTGTATTTTAGCAATATCGCTTATTTGTCTCCGTGCTTTTGTTAAACAAGTAACTGATACTTTACGTCTAAAGATATAGATACATAGCTAAGCGATTTTTTGAAATATTATATTTTTAATAAAATCTGTTTATGTTTTCTCTGTATTATTTATCACAACTTTAATATTACTTTATCAGTATGACGTCTATACAAGCTGGCGTTATTAATTTCTATCCTAGTGCCCACCAACTTTGTCTAGAGTAGGGGG…			1			2	1				1							3	1		2		1		4	2	1		6						2			2	1	1
ZmbHLH96	GRMZM2G017586	AATTTAGTTTAAGGGTAAAACAGTTCGATCAGTTGATATTTTGTCAAATGACTTCCTAAATGACATTTTATTTGTAAGCCAGTGTTTGAGAATGGCGTAACAACGAAGCGTGTTCTCATAATGGCATTCGAGCGAATCAGTAGTTTGATAATGATAGAATTCCAATTTTCTCGCAGTGGAAGTGTGGGAGACTGGGATATAGATGTCCAAACGGGCGGCACGGCCCGGCCCAGCCCGAGCACGATTTGGCCCGGCCCGTTTGAGCCCGGCACGGTTAAGCCCGATCACTTAATCGGGCCGTGCCGTGCCGCCCGACGGGCCCAGACAGCCACCCGAGCACGGCACGGTGGAGGCCCGACCGTGCCGGGCTGGCCTGAATAGCACGACCCATTTATTAGA…	1			3	1	1	7	1			1	1					8	1	2		1	1				1	1	1	2	1							1						1
ZmbHLH97	GRMZM2G354618	GGTGGACCGGAACTTCCAAGCGGGCCCANNNNNNNNNNNNNNNNNNNNNNNNNNNNNNNNNNNNNNNNNNNNNNNNNNNNNNNNNNNNNNNNNNNNNNNNNNNNNNNNNNNNNNNNNNNNNNNNNNNNAGCTTTTCTTAAAATTGATTAACTAGGGAAACATAGAAATCAAGCTCTAGAGTTATTATTGTTGAGCATCATAATGTATATGTGTTGTTGACAAGGTCATATATGCATATGTGTTGTTGACGTGATTTTTAGTTACATCGAAGCTATATAAAGTTTACCAAAGATAGAGAGGGAGGTTGACCAAACAAAGATTTGCCCTCGAGACTCCTCATTCCGAGTAGTATATATACTATATAGAGTTTACAAACACTTATAATTGTCCATGATGATA…	1					2	3				2			1			3				2								3				1		1				1	1
ZmbHLH98	GRMZM5G818776	CAAGGTANNNNNNNNNNNNNNNNNNNNNNNNNNNNNNNNNNNNNNNNNNNNNNNNNNNNNNNNNNNNNNNNNNNNNNNNNNNNNNNNNNNNNNNNNNNNNNNNNNNNCATCTAGAGATTCGTCAACTTTTTGCGCGAGCAGACGTGGGCCTGGTGTGTGCAAAACTAAGGGGGGCTGTCACGTGGGCGCTCGTAGTCTGCAATGTGGGCCCAACGTCCGAAGTGTGTGATGGCTTGCACAGTAGGAATGGCTGAATGGGAATGGGGGATTTTGTCACATGGGACCGGAGTGCCTCAGTAGTTGCTCTACGTCCCGCGTCACAGAATGTGATGGTTTGTCAGACAGGGACGAGGGAAAAACAGGAAATGAAAAAAGGCAGAACAGAAAATGGCAGGCTAC…	1					3	6	1			3			1			4		1		3								2						2	1			1	1						2
ZmbHLH99	GRMZM5G812883	ACGGCTTGCACATTTTTATGACCATACCGGCCAGCCAACGTAGCTTCTACCGGCTTATAAGCCTTCCTTCTTCAGAGAAAGCAATCGTGGTCAAATGCTCCTGCCAGTGTCAAATTGAGGCAACTTTTTGCGCGAGCAGACGTGGGCCTGGTGTGTGCAAAACTAAGGGTGGCTGTCACGTGGGCGCTCGTAGTCTGCAATGTGGGCCCAACGTCCGAAGTGTGTGATGGCTTGCACAGTAGGAATGGCTGAATGGGAATGGGGGATTTTGTCACATGGGACCGGAGTGCCTCAGTAGTTGCTCTACGTCCCGCGTCACAGAATGTGATGGTTTGTCAGACAGGGACGAGGGAAAAACAGGAAATGAAAAAAGGCAGAACAGAAAATGGCAGGCTACCC…	1	1				2	6	1			3			1			3		1		2								3						2	1			1	1						2
ZmbHLH100	GRMZM2G145579	GATGGGATGGGAAAGACGAAGGTAGCGCAACACTTTGGAACGAGGAGTTGAAGTTTGTATTGAGGACGACGTCTCGCCCTCATTATATACACATGACGCAACAGATTCCTCACGTCGCGATGACTCGGTGGATTCTGCGTTCACGTTGATTTGGGAAATTTTCACAGAAGTGATTCTCACAAAAGTGGCATGAAAAGCGAAGCGTTCGGTTGCCAAAAGTCGATTCTGACAATCAAAATCCGGCTAGAAGCCAAAACAAACAGGCCTTAGTTCAGCTTTTTTCTTACGAGCTTTTCTGAGAATCTGGCTGGAGGAGAATTTGGATGTGGGGAGAATCTGAATATTAGATGACGTGCGGAGAAAGATGAAGGGGTTTATAGGGTTTAGGATATAGAAAGT…		1	1		1	3	4				1			1			3	1	1	1	3		1	2	1				5			2				2	2		2			1	2			1
ZmbHLH101	GRMZM2G471635	AGCACACAGCAAGCATTATTTTAGTCATTTTTTGGCTTGAGAGAGCAGTGAATGGATGCTTGTGCAAACCGTAGAGATAAACGATAGTACAGTGAAATATCGACAACATGATTGCTAATAAGTCAAGAAAGTGAGGACGATACACCCCCTTCGTCCTAAATTAAAAATTATTTCAACTTTGTCAAATAGTCAAACATTATAATTATTGACTAAATTTACATAATAAAATTATATAATTTATAATAGTAAATATGCATTATTAGATTTTTATTGATTATATTTTTATAGTGTACCTATTTAATATCATAAAATCTTTATATTTTTAAAATTTTGATTGGTTAAATTTGAAGTCTTATAATTTAAAACGACGGAATACATAATTGTGTGTTGGTACAATCA…											1						3		1			1	1		1	1		1	2	1			2				1	1								1
ZmbHLH102	GRMZM2G016039	TAGATGTTAATATGAATTTTCATATTAAATTGAGCCAAAGTTAGTGGAATGCATCTTTTATCTTGCGTTTTCTGTTACGGTTATGGTCTATGGACGATGACTCTCTAAACAAATTGACATCGGTTTCATATGCTACGTCGTCATCATCTATGCTGCAGTGTACTTGAGTCACGGCACACAAGTTGCATTAGCTCATCGGCTCCAAGTTCTGACGCCGGATCAAGGAATAAGGACTTAATGATCGAACAATTTGCAATTGTTCTTAGTCTACTGAAGGTGTCGCTACGTCAGGGATAGGTGGGAAACTACTGTAGAGGTGCCGTTGTGTCGGCATATGTCGTCTTAATAGGAAAGAGGAAATCCCTTCAATGTTATTTAAACTTATACCAATATCTTCAA…				1		5		1									2	1	2		5	1	5	3	1	1	1		5			1	1		1	3	2									1
ZmbHLH103	GRMZM2G526668	GCCACCTGAGGCGCAAAGCACGGCTGAAACGCTCTAGATCCAAGATGCCAAGGCCACCCAAGGATTTCGGTCTGGCAGACTTGGTCCAATTCACTAGACAGTGCCCACCATTAGCATTTTCAGCACCTCTCCAAAGGAAAGACCTCCTAATTTTATCGATCTTCTTAATGGTCCACTTCTTCAAAGGGAAAACTGTCAAAAAATGCACCGGGACAGCCGTGAGCACTGAATTTACCAGAGTCAGTCTTCCAGCTTTATCAAGCAGCTTCCCTTTCCATGCCGATAATTTACCAGCCAAATTGTCAAGCAGCGGCTGGAAATCCACTCGACACAATGGTCTATTTTTTTTGAAAACCTCTTGTGGGGTGATAACTTAGAAACTGGAAACGTGGAACTTGG…	1	1	1		3		10				2						2						1	1	1			2	3					1			1		1	1						2
ZmbHLH104	GRMZM2G091003	TTTTATTTAAATGAGCTAGCAAGATAACTCTTGCTAAGAGTGTTTCGCTGTTTTACATTAATTAGTTTTTAGAGCTAGCATGGTTAATTTCCATACAATTCATACACCTAAGCTTCAAAAGTTAACTAACTGCACTGCACTTGCCGGTTCGACGGTTTGTTCGCTACCATGTTCGGTTATGATGCACGCAAGATTAGCTGAAAAGCTGCTCAGATTCCCGTAGGAGATTATACTAATCCGGCATACTGTCATTTGGGGCTGTGCACATCCCGTGGCTGTGCTAGCTGGACCTTTTTTGCCATGTGTGTTCGCATGTACCGTCTCGAATCCGTCGCATGCATCGTGAGTAAACGAAAAGGAGATTTCTTCAGTTTTTTACAGGGGAGGAGCATAGTTTTG…	3		5	1		1	7				3						3		1		2					1	1	1	2								1		1
ZmbHLH105	GRMZM2G176289	CCTTCATCGTTGTCCCGTCATCACATGATAACTCTAGATTCTAAAAATAACCTGAGGTTATGCATAAAAGACCGTTAGCGTAGGCTTTATTAAGTTGTCTTCAGTAGATCATACATAGTCATGCAAAATATTATTTTATATTATATACTTTATTATTTATAGAGTAAAATTTTAAATAGAAGATGTGATAGGAGATATGATATGTAAGGTGCTAGACAGCCTTACTAATTTAGACATTCCATTATCAATTGCCTTGTTATTCGTGCTTTTTTTCTAGGTTTATCCTTGCTTGGTAAAGATGACAGATTCAAACCATCTTTCTGGTGACCTTACCTGTTACTGTGGGAAGCCGACGTGGCAACGTGTGGTGAGTCACTGGTGCCCGGCCAGCACAGATAA…	3		1	1		1	6					1							1	2	1		1	1		1			4			1			2	1			2	1						1
ZmbHLH106	GRMZM2G316758	CATTAAATGTTAATTGAAACATAGAGCTTAACTTGAGAAACACGTGCCACCACAAGGGTTTATGGACGCCCTTGGCTGATTAATTAGGAAAGCTAGTGGAGGACTACCTTACCCGAAAGGGGCAAGGGCAGTAGAGGAGTGGTCAGTGTAGGGAGGTCCTTGGTTGATTTTGCTGCGATGGCGGTCAGGCAAGAACCCTGCATTGGAGCTTCCCATAAACTGTAGCGGGTTTTCTGAAGCTAGTGGAACTTTGTAAAGGCCTCGTAGTGTTACCCTGCCTCGCCTCCTTGGTAGAGGTGTATGGGAAGTTGCGATCCCTTGGCAGATGGGTAACATGACTTGTGGGTAAAGGGTACCACCTCTGCAGAGTGTAAAACTGGTATACTAGTCGAGCTCACG…	3		1	1		1	8	3			3						6				1		1					3	2
ZmbHLH107	GRMZM2G008691	GTCACATGTAACATGCAAGAGTTACGGGTTACCCACAATTCTTTTTTTTTGAGTTACTATACAGTATAGTGTAATATTCACTCTGTATACTTATAGTGCTATCTTGAATTGTAGATACGTATCAATACGCCGGCGGCAACTCCTGCTAGGCTGCTACCCTACCACGCCTGACACCACGATTCACAACGAAAACGCCTGTTTGCTGTAGCGTAGCAGCATCTTCATTCCGCCACACGCACAGCGATCGCGCGGACGGTCCGATCGCAGCTGCGCTGAGGTTTTCGACACTGACCGCCTGACCGAGCGGGCCGGACGCCGGAGCAGCTGCAGCTCTCGCCAGTTGGCTCGGCCTCACGCAGCTGTTCGATCAGGTGCATGACGCATCAACCAACAGTGCCA…	3			1	3	3	4	1			6						2				3		1		1			1	2				1	2
ZmbHLH108	GRMZM2G042101	CCCCGTGATAACGCGCGCGATGGCCAATAGCCACCCGGACCTGGGGATCCGGCCGGCAGGCGGGCGGGCAAGCCGGCCGGCCGGCCGGACGGATCGGATCGGAAGCGCAGTGGCAGGCAACATCGCTTGCATTGCATTGCATTGCATGCGCCACGCGACTGTCACGTGAAAGGGTCGGCGCACGTACGCTGTCCGGTCGGGGCCTCCGACATGGCAGAGCGGCGCAGGGGTTCCAGTTCCACGTCGGTCCCTCCGAGATTTTTGCGTGCGTTCAGTACTACAGTAGACTCGCGTGTGTGTGGCCAACAAGCGCATGCGGCCCGGCCGGCCGGGCATCATATACATACATTGGTTGGCGTACAGGTACGCGCGTAGAATATTGTTAGCTAGATCATGAAT…	16	2			1	1	20	1			1						4			1	1														1	1						2	1
ZmbHLH109	GRMZM2G038479	AACCTAGAACTCTTCTTTTCATTTTCCTTATCTATGTCAAGTTGGAAGTATGCCTTTATGTCTGGAGGAACAGAGGGACATTTCTTGACATTCTTCCCTCTATGCGCGAGATGCTCCTTCAATCGGGTACCACCCCCTCTACTCTTTTTTTCTCTACAATACTTGCATTTGAAATCTGTGCCAACCTTCTCTCCGTGCAACCAGACTCTATCTCTTTCTCTTTATCTCTATCTTCATCCGACATGTCTCCTACAGATGTGGCAAAAATATCATATAACTTGAAACAATAACTAAACCATAACTAGTACATAAACCATAAGCTATCACATCTATAATAACAATACCAAATCATATTTACAGTAGTAGTAAATAATATTATGAGTTACATATACTATAATT…			1	1		1	1	2			1	1					3	1		1	1		2		2			1	2			1			4			1	1				1
ZmbHLH110	GRMZM2G158281	CTGACACATGTCATATATTCCCAATTGCGCTGCTCCTTTTCTTTTCTTCTTTATATTATCCAGGTATTTGTCTTGTTTGGAGCAATGCAACTTTTGGCAGTTGTGTACTACTACTGGTACTATAATAAAGCTTTGGTGACAGGTGGAAATTAAAATGACAAATAGCATTGCAGATAAATTAACGTGACGTTTGGTTCCCTATGGATTTAATTTTGATAAGTTCCATACCGCATAAAAACTAATACAAATCTCATTATCAGCTTAAGTTAAGCCCCCCCCCCTTTTGGCAACAATATTTTTTATGACCATGGTTTTATAAAATATTATACTTACAATTGCTATGCCAATACTGTAGTTTTTGTCATCTCCCAAATACCATGGTTTTTGAGAAACGATGTT…	1					1	3	1		1	2						5		3		1		2			1	1		6				2		3											1
ZmbHLH111	GRMZM2G085751	GGAATTATGTCATTCTATAATCTCTTTTCATTCAGTCAGTCGTTGTGAACTGTCTTCTAATCGCTCACTTCATTGACCGTGTTGTACTAAGACATATTGGATAGAGTAAACAATAACATCAGTTAGCCAAATCAAAAAATATTATACGGAGAGCGGAGACAATTAATAAATAATATTGAGATTTTTTTGTGGATAGTTTACGTGAGTATTGTTATAAGTCGTCGCAACGCACGGGCAACCGACTAGTGCTTATTAAGTGTTGTGTTGTGTTTGAGTTTTTATTTGTTTGGGGCAGAAGCTAACGTTAAAAACTAATTGAAGACTTTGTTGTTGTGCCTTGAGATATGGTGCTTTTATCTAAAGCAATGTATCCTGTGCAACCGGCCATGCCGGTGGAAC…	2		2		2	1	2				7			1			1				1		2			2	1		5				1						1
ZmbHLH112	GRMZM2G139372	AAAAGGTAGCTTTATGTTTCCCTCTTGCTCCGTCGTCGTCGTCGTCGTCGTCGTCGTCGCCGCCGCCGTTGCTCGATAGGATGTTTAGAAATTAACTGCTTGTGCACACAGAGGTTACAGTTCCTTGTAGACTCCTTCAGTTCAGAAATGACCATGCAATGCATGCTAGTTTCTGTTTACAGTTTCCAAGCATGCATGGTTTTGTTGCCTGTGAGTAGATGATGTTGGAGTACGTAACGTAGTAACAATGAGCAGTGATGTGAATTGCGATGATATACGTGACGCCGAGAGAGCACATGAACAGGTCAGACTGTACCCTTGCGTGCCTAGCTAGCTCAAGTTCTTTTCTTGCAGCCTTTTCTTCAAATCCCACACACCCATGACATCGGCCGGCGATCC…	5			1	1	4	6	2			2			3			4	2			4		1						4						1	1	1		1	1		2				1
ZmbHLH113	GRMZM2G314882	GAATGCAGTTTTGTTGGTTTGACGTTGTGGAAAAGGGTTAGCTTACTCTTTAGATAGTATTTGTTTTGTTGTACTGTTACACTTTCTTTTACTTATAAAAAACTTACTTAGATGGTTTCAAAATCTTAAAGCCATGCATAAGTTTTTTAAGATTCAAATACTATTTAGCTGCAAAGTGAACTTTTCTCTTTCATTCTTCGCTTTGAATAGTAGGCGCCATGACTTATGTTTTTTCATATCTATAACTATTAATTACAGATTATATTGATAGTGTCCGGCTTTCCTGCGCGCAGTACAGTCCCTTGTGTGGCTGAGCTATTATGTATATTGACTATGTATGAGGGAAAAATTGCAGATTGTTTTGGATTTTTATTTGGTTTGTGACTTCGTTGGTGTGAT…	6	4	1			2	11	1			1						1				2		3	1	1				1	1		1			3	1	2		1				2
ZmbHLH114	GRMZM2G004356	TATTTTGTAACTCGATCCAACGATGAAGACATCCTGGGTGACGTGGTTCGTCTGTTTTGCAAGTAATCCACGCGTTTTAGAATATTAATATTTGCTAATGCCCTGTTCGTTTTTACGGATTGGAGCCCCAGAATAGTTCCTAGCCGGATTACTTCTCTAAGGCCTTGTTCGTTTCTACCGGATTGGTGGATCGGAACGATTCCTAATCGGATTGCTTCTCTAATTTATATAAACTTTGATTAGCTGGAACGATTCCAGTTACAATCCGACGGAAACGAACAAGGCCTAATTTGTATAAATTTTAATGAGCTGGAATGAATCTGGGTTCATTCCCCAAGAAGCGAACAGGCCCTAACGTGGTTCGTCTGTTTTGCAAGTAATCCACGCGTTTTAGAATAT…		1	3	1	1	2	5	1			1		1				3		1		2								1			1			1
ZmbHLH115	GRMZM2G016756	TACTCCTATCGAACAGATAATTTACATAGGAATCTTGTTCCAAAACAAGAAGAGAAAAATGAGAAGAAATCACACTAGTGCCCTTCAGTCGCAGCGGAGAAAGAGAGACCATCGTTTACGCAATCCGACGGAGCTCGCAGCGGTAGCACTAGCAGGAGCAGAGGAAGCGATGCCTCCATTCCTTCCTCCATCCAAGCTGCCAATTCCGAGGGCCAACACTTATCCCATGCCATGCCAAGGGGACCCGACAACGACGCCAACGCTTGTCCGCCTCCGCCATGGACATCGATCGCAGCTGCAAAAATCGCGTTTCTTCTCATCCCACCCCTCCGCCATGCAAACATCGATTGCAGGCAATGAGTCTATTTGATTTAACTTTTTTTCTGACAAGCTTTTCTG…			3		1	1					1						1	3			1		1	1				2	2	1			1							1						1
ZmbHLH116	GRMZM2G009837	TATGCACGTGATTGTATGTCCTCGCTCCACCAAAAACACGCATTTAGGCGCGTCCCCATCAGACACATGCATACGGTCCTATTTTAATGGCATGTCTGAAAAATATGGCAACAACTAGACAAATGCATGTGGTTCCTATTTTTATGCAAATCCAAAAATTATGGAAGGTCTTGAGAGTTTCCATTGCATGCGCACAAATTTTAAATGACATTTTCGTTCCCACATCTTACACGCAAAAAAAGGATGGCTGATATCGCTCAAAGCATAAATCATTATAGAAAGTTGCATAAATACATACAATGTACATCATAATTGATGACAAAAATTCTAGTATAGGCTTAACCAATAACTGCATACATCAACAAAGGATTGGAGGAGTTCTTCACCGAAGGATGTCGC…	2			2		3	6	1			2		1				5		2		3					1			7					1		2							1
ZmbHLH117	GRMZM2G385543	ATGAAGAACCTTCACAAGCTTCTAAAGGGAGAACACGTGATAGGTTTGACTAACGTGCAATTCGAAAAAGATAGACCTTGTGCAGCTTGTCAAGCAGGTAAACAAGTGGGAGGAGCACATCACAGCAAGAATGTGATGACCACTTCAAGACCCCTGGAGCTGCTGCATATGGACCTCTTCGGACCCGTCGCCTATCTGAGCATAGGAGGAAGTATGGTCTAGTTATTGTTGATGACTTTTCCCGCTTCACTTGGGTGTTCTTTTTGCAGGATAAGTCTGAAACCCAAGGGACCCTCAAGCGCTTCCTCAGGAGAGCTCAAAATGAGTTTGAGCTCAAGGTGAAGAAGATAAGGAGCGACAACGGGTCCGAGTTCAAGAACCTTCAAGTGGAGGAGTTCC…	1			2			5					1		1			1	2	2	1			3	1			1		3										2				1
ZmbHLH118	GRMZM2G082343	TCAAGAGGCTCTGTCGCATTTAGGCAATAACAATTTGTTTGTTTAGCCTAAATAATCTGATTTATTTGTGCTCCGCAATTTAAGACTGTCTCCAGCACTCCAGCAGAGTATGTAAAATAAGAGATATAAAACTACAGATAACACTGTTTGAAGAGAGAAGTTTGAAATACGGGATATAACAGGAGATGAGATAGGAGATTTGCTGAAGATAGCCTAATAATTAAGTAATTGTGTACATGTTATTCTACACAATACACACTGCAACCCCAAGTTACAAATGAATTGAATATATACACACATGTCATATGTAGAATCACACATATTGATTCACATGGATGAATGGTTTGTTTGAACCATGCATCTAACAAAGACCCAAATAAAATACAGGATTTAGTTTAA…	1	1	2	1		1	3	1			1			2			29				1		3		1	2			3						2	1		1					1			1
ZmbHLH119	GRMZM2G128807	CATGTAGCAGCAGTTGCAAGAGTGTATACACGACTGCTCCTAGTACGTAGCGACTAAAGAAAATGTTTGTCACAGAAATCAATCCACTCCGTTTCATTGCATTCAGCTGGCATGACAATGAGGAGGCAGAGAAGGGGGGAACTTGGACACGTGGTTTTCATCATCCTCCTCATCCTTCCTCCACCCCTATATATGCAACAGGAATTCCATCTTTCCGGCAGGTACTGTTTGTGTTTGGGCAATAAAAAGAACCTTGCTGCAGCTAGCATCAGCAGCATGACCCAACACAGCACCACAACATATAGAATTAGCCCTGCAACCAGATGAACAGAGAGATCACAAGTGATCGGTGAAATATACGATATTTATAATCTGTCAGTCAGTGCAACCATGCCATGC…	10	1	1				12				3						4	1	1				2		2	1			5						3	1	2	1				1				1
ZmbHLH120	GRMZM5G856837	GACTTGTACTGTACAACAATAACTTCACAAACTTAGATGGTGTTTTGTATTATAGACTGCACTGTTTGCAGAGTGTAATTTTAATATGAGTACGAGAATGTGTAAAGTGTTGAAGATAATCATAGTGCAGCCAAAAACATTGTTTGCGGAAAAGGGGGAAGCACTAGTCAAGAAGATCAGACAATCATCTCTATCTCTCCATTAGTCCTGAGCTGGGCCCTTTTCTAATTAATTCAGACAGAAAGCGGGTAATCCTTTTTTATTTATCGTTGAGTTGATGAGACGCAATTAGGGTGGCGGTAGTGGATCACGCATCTAGCTTAGTGAGTAATGATGCCCAGCAACTGGCAGATTTGCCCGGCACATCTCCAGGTGTTTGATTTGCAGTCCCTTCCCTTC…		1	1		1	1	1	2			5			1			4	1	1	1	1		4					2	1						1				1
ZmbHLH121	GRMZM2G105494	GCTGATGAGCCCAGGATGCACTTCGTTTGGCAGCCCAGCCAAGAGTCATCGTTACTCGCCATGTCGAGCGCGTTCGGCGACTACTATATCAAGGACTGTGGCGTCATCTTGGCACTAGAGGTGACGCAGAGGAGGACCAACAACAATGACCACTCGCCATCGTCGGGGTAGCTTTTGTGTTGGTCTGTATTTAATTCTCTTCGCAAACACATACACTTGCCTTTTTATTTAAGCAAGCGTGTATGATGGTGCGTGTCTGATGACTGATGATGTACGAGAAAACTTCTACCGGTAGGTGTGGCACGTGCTCTCCAATGATGAGACCATGCAAATCGTGGCATATATCGAAGTCTGCATGATACTGATGGTTGCAATGTAGTAGTGAAACATCTAAATTAA…	2			1		3	7	1									7			1	3	1	1		1		1	1	4			1			2	1			1	1
ZmbHLH122	GRMZM2G064638	GCTAGCACCATCATCCACGACGGATTCGTCGAACGACGGCTAGGAACGAAATGGCGCGGTACACGCTAACAGAGAACGATGCGAGCAGAGTTCATGTGGGGAGGTAGGGACCAAAACCAAAGACTGATTGTCATCTCATCTAGTGCAAGCGGGCGATTTTGTGCAATGTTACCCACCACGCGGTGCAGCCACAGGATGGGTATCAGATGTTTGAGATCCTCGGTTTGCAGGGTTGCACGGTAATGTACGTTTTCACAGGTTATGTTGCCATCTTTTCTTTACTCCTATAAAGCACTAGTTTCGACGGTCGTCATGCGTCAACACTTTTAAAAAAAGTCCTTGCATTTCTTCAAATCAACCCACGATCATCACTTTATAAAAAATAAAAAATTCTATTTC…	5			1		2	10	1						1			3		3		2								6				5		1				6							1
ZmbHLH123	GRMZM5G863198	ATCCACTGCCTGCAGCACTAACAATAATTTAGAATTATGTCTGGGGAAAAGAGTCTTTGAGAATGTGTGCTGTGTGGAGATGACGCTTGCTTTCAAGCTTCAGAATTTACTAAACTTAGATGGTTTGTATTATCCTTGCAGGCTCTGTCTTGAAGAAATTTATGGTGTTAAGAGATTGTAATTGTGATATGCGACAACTTTAATGGAGTAAGGATCTTCTAAATTCTGATCATGATTTTCATTGTTAAATTTGTGTGAAAGTGGAAGTACTCAAATAAATCATGTTCAGGTATGTCATAGTAATGTAACTCGATAATGGAAGTACTTATAACAACATTGATTTTCTTATATACCCTTATTTTTGTGAAACCAATTTAATGGTCTATGTTATCATTCAAA…		1	1		1	2	3	2			2							4	1		2		1			2			4						3				1	1
ZmbHLH124	GRMZM2G170559	CGTGCTTGGCCTCGGGATCCGATGCCGCAACCGCTCCCACCTCGCTGTCGTGCACACCTCTGGGGGGCCATCGTCGCGCGCTGGCCTTAGGGATCCGCCGCCGCGCGCGTGTCCCCCAGATCCACCGTCGCGAGGGTGTCCCCTTGATTCGCCGTCGTGCGCGCCTCTCGGGTGAGAGCGTAACTGTCGGCGTCGCTAAAACTGAACCCTAGCGATCTGAAGCTTCTTTTATAGATGCTTCGGACCTGGTGCGACTGAACCGGTTGGTAGCATCAGGTTAGGGCTTTCGCCCAGCTATTAGAAGCTCAGGGCTCCTAATACATAAACTATATATATATATATATATATATATATATATAGTGAGTAACAGAAATCAGCTCAATTCTATTTTTATTTTTA…	5	1	3			3	7				2						6				3	1				1			2				1	2								2				1
ZmbHLH125	GRMZM5G839518	TCACAGATATGACGAACCGTTTCAGCTCCGTAAATTAAGTTAGAAGAGGGAAGGTTTATTTAAATTCTATTGGTTTAGTGACTTATTATGATCCTAAACTTAACAGCTTTGTCTAACAAATCAACAACACAATTGTAGTGCTTCTTTTCAGGTTCCAGCCCGTAACTTTTGTTTGTTGCATTGAGGGATCTCAGTTGGAGCTCAATTTCCCCCGCGTGTCAGTAAGCGGTGAATACACAAATGAATGCAACATTAGTCTTGCTTTAGCCAGACACTACTGCACGTATCCTCAAACTGAACAAACACTTACACAAGTTGAACAACATATTTACTCAGTGTTATGGTCTGAAGAACCTATAAGTTCAACAACTACAGGCAGAAATACAGGTAAGAAAAATG…	3					3	5	1			1			1			3	1	1		3		2					1	3						1		1						1			1
ZmbHLH126	GRMZM2G137426	GTCTCTAAGGAAGCAAGGTTCTAGGCTTATTCTATCAGAAAAAACAAGATTTGAACTTGGTTGGATATGTCGATGTAGGTTATTTATTTGACTCACATGCACACAAGTCACAGATGGGGTATATTTTTCTCTATGAAGGAACCTAGAGATCATCGATAAAGACTTCAGATGTAACTTCGACCAATCACTCCAAAACTACCATACTATATAAAAGCCTCCTGTGAATGTGTATGGCTTCGAAGAATGACCAACCATATCCAGTCATCGTGTGGTTTAAATGTCAAACTAACCCCCACTATTATTTACGAAGATAATACAACTTATGTTGCGGGTATAGATGAGCTTTGTGAAGAGCAATCTTACGAAGCACATGAGTTCCAAGTTCTTGTATGCACATGA…	4	1				1	11	2			1			1			5		3		1		3	1	1	2	1		5			1			1				3				1			1
ZmbHLH127	GRMZM2G002627	CTGCCGCGCGCCCTCCCTCTCGTCCACTGCCACTGCCAGTGCCACCACCGTCCGCTCGCCAACCCTACAGGCTACAGGCGAGCCCCCTCCCTGCCCTTTCCACTCCAATGCTTCCTGAGTAAACGACAGAGGATTTGTTGAGGGTCAATGATCCAAGATCTCAAGCTCGCGAATTGCTGGCTGACCCACTCGCGGAGTGGCACCAGGACTGTAAAGCGGTAGTGGCACTGATTGATCACTGTTGTCTAGCTAGGAATATTCCCTCTCTCTAACGGTTCAAGCTGAGTTATGATGTCTCTGTTGCTTCGTCGTTGTTTATTAGCAATGATAAAAAAAATACCTGCCATGGTTGCTGGTTGGTTGGTTATTACAGTGAGAGCCGAGAGGCCGAGCGAGACA…				2	1	1		1			1	1	1				3	2	1		1		1		1			1	1				3		1	5	1									1
ZmbHLH128	GRMZM2G144097	GCCGATTTTGTAATCATCAACAATCGAATCAATACAACTTTTATTCACATTTTATCCTAGGAGTAGTTCTAGTCTAGTTTAGGTTTAGCCTCCCAATCCCCAAATTCTTCGTCTCTCTTCGGCTCTACGTCGATTAGAGGAGTCTAGGTCGGCCGGCCCGAGCCTAGACACCACCTAGGATCTCTCCTCCCCGACGGGGTCCCTCCCGGGAGCGAGATCCAGGCGCCGCCGGCGATCCTCCGCCGCCCCTGCGTACGCGCGGACCGTCCGGCCCTAGGGCGCGGACCGTCCGACCGTCAGGCAGAAGTCCCAGCCGCGCACCAGGCCGCGGACCGTCCGGCCCTGCGCCGCGGACCGTCCGCCCCTGCGCAGAGAGTACCGTCGCGCCTCGCGCCAGGC…	1				5	2	1	2			2	1					6	1	1		2		1		1		3	1	1				1				1		2
ZmbHLH129	GRMZM2G111146	GAATGGTCATCATGCATAGCACGGTCTAGCACTGTACGGCTGACTTCTCTAGACACACTAAGATCCTTATCAATCGTAGCTAAGAGTCTACGTCGAGCCCATCTCTGACACGATCCTGGATCGCATAGACGATCTAGCGCTACGTCCATAGCACATGATCAATGACAGTGGGTGGTAAGAGCGATGTGTCGATCAATTCCCTCGATCGAGTGGGAGCGTAATGAGAGGACGAACTAGACTAGGAGAGAACGCCATCATGGCAGAGTGGATGCAAAGCATAGCTGAGTTATTCGTAGGGTACTATCTATTCACCTTGTTATTGTGCTCATCATAGAGCACAGAATGTCAGTCACCATTCCTACCTGCCTAGAAGGTGAAGCATCAGTATATGGCATTATT…	3	1	2			2	8	2		1	3						12		2		2		1						3						1	1							1
ZmbHLH130	AC233960.1_FG005	AATTCAGAGAGTCATCGTTTTAGACAGTCTCTGCCTAGCACATATATTATATGGGAAATAATAAGAATCCCAGAAATGTCAACCACAAATAACTGCTGTCTACTGGGTCCAAGTGTACAAAGTACAAAGACATTCAAGCATGGCATGATGATTACCTTTGCAAGGTTATGACTACCTTTGCAACTGTCCAGTTTTTCAGGTAGTTGGACTTGTCCTTTTAGTTTCTGAAAGCACACTACAGCATAATGCGCGTAAAATACGGTGGAACGGAGAAGGCATGACTTGCATTTCCCAACTTCCTATGGCATGAATAACAGCAAAGATGCCAAGTTCAAAGAGTGTGAGTTTTCCATCTTTCTCGTGGCCGTTCTTAATGATGATGATCTGAAATCTGATAGC…	3					2	3	1			2			1					1		2		2	1					5			1			2					2				1
ZmbHLH131	GRMZM2G101350	GGCTTGGCACATGGTACCAATTAGCGCGTGAATCATCTAGCTTGGACTCACCATAACGAGGACATTGATTGCTGGCAAGAAATTGAAGCTCGTGGATATATATTGTGGCATCTCTTGATCCATATGGTTTGCTCACTATACTTACTCTTACAGTTACACTCATTTACTTGTTGTATGATATTTTCTCAACTAGCCCAACTTAGATTGTAACTAGTGGTAATAGCCTTTGATTGATAGCTCTTGTTAGTTGTATTCTACCTTGCTAGTTAGTAGATTGTTTTTTTATCAACATAGACTAATGACCAAGCTATTAGAATTGTTTGTAGTCATGTATAGGGTGAATTAGTGCTAGTGTAAGTTGTCGCTTTAATGCCATTTTTGTAATGATCAAACTTTGCT…	4	1			1	1	14	1			2			1			2	1	3		1		2						3			1			1				1	1			1
ZmbHLH132	AC216731.3_FG001	GTTGTATAGTGTGGTTTGGGTACACTCCAATGATCGCTATTTAATTCTTGCTCTATTTTGTAGGATTTTTGGTGGAACAACGAGATGCTTCCATCTTATTTTAAGAAAAGATGTATGCTTTGTCGTGATGTGACTAGGGTATGGGATGGTTCATGGTTGGTACGGAATTGACAAGGGTTTATGAAGGCAATATCAAGCTTTCTGGTGCATGAGCAATTTCTCCATTTATAGAATTCCATTGGATTTGCCCTTCCTGGCCAGAGATAGCGTGTTTTCGCATGCACTTATTCATATGGAGACTCTATGAGTTTTTTGGGATTGTTGATGTCAACCATGAAGACTAGCTAGGAATGATCTAATTCATAGTCTTATGACTTGTCTACATGTTTGCAAACATGG…	4	1			1	1	14	1			2			1			2	1	3		1		2						3			1			1				1	1			1	1
ZmbHLH133	GRMZM2G317450	CTTGATCAGTCCAGTGTCACGCGCGCGCCAGGGGCGACGGATCAGAGGCATGCAGTACGTGTGCTGCAGGTGGTGACGCGCGTTCATGGGATGGGACCGTGTGCGGTTTGTTGGGTTCACGCATGCATGCATGCATGCACCGCACCGTCCGTCCGTGTCACCGTTGATGGACCGGACCGGACCGGACCCATGTAGTAGGCGTCGGTCGCCCCACCGGCGTCACGTGCACCCGTGGTACCTGCGCGCGATCGCTGACGGCGACAGGCGCATGCACGCAGAGGCAGGCAGTAGGTGCGTCGGCCGGGCCACATCGTACACGCGCTCATGATCCGCCGTGACGTGACGCAGGCAGGGGCAGGCAGGCCACGCGTCGCCGTCGAACGTGCCGTGTCTCCCCGG…	8			2	3	6	21										3			1	6		1						1			1			1							3
ZmbHLH134	GRMZM2G036092	CGTCGGGTCCCTCCGAGATTTGCGTGCGTTCAGTACAGTACAGTAGACACGCGCGTGGCCAGCAATCGCATCATGCATGGACGTGGACAAAGTCGAGCGTTCGTGCGCTAGCTAGCTACGCCGATCGTCGACCGTGCTCCTTGATTATCGTATTGTGGCATCTAGCTGGCATTAGCATACACCGTACCTCGATCGGCTCCCCCCGTGTTAGTTAGTTAGTTAGCTGAATTAGATGCTAAGACAGTATCGTTGGCGACAACACCGGAGTAGTCTGCACGGGAATGGAGGATTGCGCACGTATGCTAACAGATTCAGGGCACCGGGGACAGGCCGGGGGGGCATCTTTTGAGTCTCCCGCTAGCTGTGTGGTGTTCTGTTTTCTTCAGCTCATCAGCTAGC…	8	1	1			1	15		4		1			1		1	5	1	1		1		1	1				1	1				1		1	1			1	1
ZmbHLH135	GRMZM2G045883	TACCATGATTCGATTGAATCACCGACAATTATCTATAAGGATAATTGAGCTTGTGTTGTTCAGATGGAAACAGGAAACAAGAAATATTAACATCTTGCAAACAAAGTCTTGTGATAATCTTACTGATCTATTCACAAAATCTCTACCATGCTCCACGTTTCAGAAATATGTTAAAGTGGTTGGTATGAGAAGACTTAAGTGATTGCAAGAATCAGGGGGAGAAATTCTCCGTGATATTTGGGGTCTGTTTGGTTGGGCTGTGGCTGTGAAAAAAGTTGCTGTGGGCTGTGAGCTGTTGAAAAAGCTGCTATGAGCTGTGAGCTGTTAAAAAGCTAAAAACCGTTTGGTGGAAACCACTAAAAGCTGTTAAAAGTTCTTCAATATATGTTTTCACAGTTC…	2	1				3	6	1	1								1	1		1	3		3	1	1			1	2			1	1		3	2			1
ZmbHLH136	GRMZM5G832135	CGCCGTTGACGTGGCCTTCCTTTGGTCCCGGGCTTTGCAGGGAGGCGACCGGGAGCTGTACAACGGGTTCGGAGCCGCTGGGAATATGCACACCGCCGCCGTGCATCAGCCGCCGCCGTTCGGGCAGGTAAGCCACCGGACCGACCAACAACCAGTGCGTGCTCGTGTCCGTTTTGCTCCTCCATTCATGTCGCCAAACAGGAGGCAAAGCTACCGTTTGTTCATCTCGTTTTCTCTTGGCTGATCAACCAATCGGACTGTTCAAAGGGCGGGTCAATGCCGGCGGCGCCGCAGAGCTTCGGGGGTGGCGGGCCGGCGCCGGCCGCCGGAGCGGCGTCGGGCGGAGGAGCGCCGCCGCGGCAGCAGCGGCAGCGAGCCAAGAGGGGGCAAGCCACTGAC…	3	1		2		3	11	2	1	1				1			5		2	1	3		1	1		1										2	1
ZmbHLH137	GRMZM2G030744	GGGCTCAAGCGCTCCTCCGACGGCCACGACATCACATGAACAGGGCGCCAAAACCTCTCCGACAGCCACGACGGCATGTACTTAGGGCTCTGGCTCCTCTCTGCTAGACACGTTAGCACACTGCTACACCCCCCATTGTACACCTGGGCCCTCTCCTTACGCCTATAAAAGGAAGGTCCAGGGCTCTCGTACGGAAAGGTTGGCGGCGCGGGAGAACGGGCTGGCGGACAGTCTCTCTCTCTCTCACTCACTCTCCCTCGCGGACGCTTGTAATCCCCTACTGCAAGCGCACCCGACCTGGGCGCAGGACAACACGAAGGCCATGGGTTTCCCCTTTGCTGTTTCTCCCCCCTTTGTGTTCCGTCTCGCGCTGACCCATCTGGGCTGGGACACGCGGCG…	4				1	2	9		2			1					5			1	2		1	1	1	1			3						1	1		1
ZmbHLH138	GRMZM2G481280	ATCTAAAATTTCTATATAAATTCGATCAAAATTATTTAACAATTCAAAAACAAATTTGATGTTAAATTACGCAGTAAATTTTAAATTTGAAGGTTTAGTTAAAACATAATTAATAAGTCTTAAATTTGGAATGTAAGTTAAAAATATCCATAAGTTATAATATAAATAGATGAAAAGTCATACTGATAGTTTATATGACTTTTTAGCTAAGATCTTTTAAGAGACATAATCAATATCTATGTTATCTCTATCCACTTAAAAAATATAATACAAAATCATTAAATGAATTATACTTACATAGATTAAATCTTTAGCTATCACATGTGATTTTATAAACAGTTACATAATATATACCGAGTTGTTGATTAACCTCGATCCTTCCCTACGTCTCGATTGCAT…	1	1	1			1	3	2			3			1			3	1			1			1	1	2			6				1		1					1
ZmbHLH139	GRMZM2G109605	TTAGTTTGGTAATGCAGCTCATGAACTCGACAGAAGCTGTCGGCAAACGGCTCCACCGCCTGGCTTCGGAGAGCCCAGATATGACGCTGAGCCTGACAATCGCGTTGGGAGTAAGTTGGTGAAAATAGATGCCAAATCTTTGCAGCACATCAGAGATCATCCTATTTAAGGGGAATCTCAATCCAGCTTTTAGGAAGCTCTTGAAAACGACTATTTCATCCTTTCCTGGCTTCGGGGTAGTTTCTTCCCCCCCGAAGCGAAGTAGCTTCTTCTCATTCTCACTGAAATAGCCCGACTTCACCATCTTGGAGAGATCAGCCTTGGAGACAGTCGACTTTCCGAAGTCCAAGTGGCTGGGCTTGCTTGGCACGACAATATGGTAATCATCATCGGGATCAG…	2					1	7				2						4	1	1		3		1			1			4				2			1	1		1				1	1		1
ZmbHLH140	GRMZM2G074438	ATACTTTTTAAATATTTTTAGTCTCTAGACCATAATATGTAGGGACTAAATTTTAGTCCCTTGATTAAAAGAACTAAACGAGCCCTAAATATTGAGATTATTTATGTTGTCCACCATCCACCACAAAAAATAACTTTACGGGTCTTCTAGAACATTCTGTTTTCCGTCGGAACGGAATTTTGTATCCTAAATATTATGGATTGACACTACTTGAGTCGGGAAAAATTATCACCAACATCCCAAAATGCAAAATTCACTGGTCGACGTGACATATAGAAGAAAAAAAAATCAAATCCGAAGACCTTCTGAGATTAGATAAAAAGAATTTCCAACCTCCGCTGCACCATTTACCGGCTTAGGATTCTCCGACGTCGCGCGTGGTCACTGCTGCGTGGGATC…	1	1		1	1		5							1			6	1						2			1						1		2		1			1
ZmbHLH141	GRMZM2G116785	GGTGGGGGTTTATTTGTCGTGTCGCGATCACTACACGAAAACGTTGAAGGAGTGTTTTTTACTTAAAGAGTGTCGGAGGAGTGTTTTTTACTTAAAGAGTGTCGGGGCTTAATCGACGAATAAGATCGTCCATTTTAATAATGTCGACTTATTTCAGTAAGAGTGTAGTTTTTTTGGCCGACACTTTTTGCCTTGTTTCTTATAGTGGATTTTCGCAAAGGGGGCAAGAACAACGCCAGGGATGGTCCAGGTGTTATGGACGGTCGCGTGGGATTGATTGATGCAGGCGTAATGTCTCTATCGTGATTTCTTTTATTCGTTCCGAGTTCTGACGATTTCGTAGACGGATACGGAATACGGTTAGTGAACATTTTATCTTCTTGTTCACAGCTATCCTTG…		1			1	2	1				3						1	1	4		2		1			2			3						1		1			1		1	1			1
ZmbHLH142	GRMZM2G369629	TTGGAGGTCGGCGCTCGGTTTCTGGCGGCTGGCTGAGAGAGAGACGGTGAGACCGTGAGAGTCTGAGAGAGACCGTGACTGCATGTGGGAGACTAGGGTTTCTGGTGAATAAGGATGGAGAATGGGCCGGAACGCCAGTTTCTGGTGGGCTGAAAAGTGAAAACTGAAATAATTTCGGATATCCGCCAAGACCCGCGGGTAAAAGTTAAACCCCGTACCCGACCCGATTTTATCACGGGTCGGATATGGGTGAGACCCACGGGTTAAATTTTGTACCCGAACCCGAATCCGACGGGTCGGATATCCGTGGATATCCGAACCCGCGGGTAAAATTGCCATCCCTAAACGGGCGTGGGCCAGGGTCGGGGCGGCTCGGCGGCCAAGTGGCGCGGCGGTGCG…			2			3	1	1			1						5				3		3		1	3	1	1		1		2		1	1	1		1	3	1
ZmbHLH143	GRMZM2G132550	TGCTCACAGCAAACGAGATGTCAAGTCTCGTATCGCTAGCTAAGTACATGAGTGAACCAATTATTTGGGAATATCTCAATTGATCCCTAGATATTCTTTGATTTTTCTTCAAAAGCTTACTAGTATCATAAGGTGTTGGAGCAGGTTCATATTCGCTATAACCAAAGCGACTCAAAACCTTGTCCACATAATGAGATTGCACAAGTGTGATCCTACCATCGCCTTCTCCTAGTAGTTTAATGTTAAGAATAACATCATCTTCTCTCAAATCTTTAATTTCAAAATTATTCGACATAAATTCTTTTGTCTCTTTAATCACATCAAGACTCATACTTAAGATTAGAATGTCATCAACATACAGGCATAAAATTACTCCCTCGCCCCCACCATACCGATAAT…						1	3	1			2			1				1	2		1		4	1	1				3				1					1	1				1
ZmbHLH144	GRMZM2G061906	GCCACGTCCCTTGCAATTAGAAAAGAATAGTTAACCGAAAATACTAGTCATGCATGTACATTAGTTTCTTTAGAGCAAATACATGAGACACCAAGTATGATGTATGAACCAGTTCTTGTGCACGGATGGTCGTTATAATTGTGCATTGGTTAAACTCGATCTGCGGGGATAAAACACCCTCCAGACATTACATTAAAAAAATCTTCTCGTGCAGATCGAGAAAACTCATAAACTCATGCTCCATTCGTATACAACGGCATATTGTAGGTTATGCGAGAATGACCGCCACCTTGTGCATTGGATAAAGAAAATGACCGCCACCAAGTATTCGTGGATCGACGACCAGACGTGTTAGGTTCGGAAAGAGAACGTCCACTGTCCACGCCGAGCATTCGTGGA…	2			1		2	8				2	1		2			1	2	2		2			1		2		1	6			1	1			1	1					1
ZmbHLH145	GRMZM2G313058	TGCTACAGGAACACTACGAGTTGACTACTGGTGCAGAGCCGAGGTCGCAGATGAGCGAGCGGCGCAGGCGTCCGCGACCGTCGCTTTCGGGTAGAGATGGCAACGGGGCCCGTTACCCGTTACCCGGCGGGTAATTACTCCATTAGGAAACGGGTTTGGTTGCAAATTTGTACCCACGGGTCATATAACGGTAGAAAAAGAAGATCCGACGGGTACAGCGGGTTCGGGTATGTAATCGTTAAACCCATACTCGTATACTCGTGGGTATAAAATACCCGTAATTTTAGCCTACCTAGCGTCCTAGCCCATTAATTTGCCTAGCCGCCTAGGTGGCTGGGAGCCTGGGTCCAAGCGTCCGGTGTGGGAATCCAAGCGTCGAAGGCGAAGCACCAAGCGTCC…	5	1	1	2			7	2			1						3	1					1	1	1			2	3						1									1
ZmbHLH146	GRMZM2G094892	CACCGTGCACATAGACTGCTTCAGCGTGATCTTGCTTTGCCGAACAAAGAAAATGCATTAAATACAACATCTTGTCGATTGTTTTCTACTTTTCTTTCGTCATGCTGCTCTATCTTCGCGTCCAGCTGAATTTTGTGCTCTTATCTACATACATCGCATCTATTTCAGTTTTCAGAAATACGCCTCAGCTTGTGCTTGCCATTTTGTTCTTTTACGAGTAAAAGAGACTAAAAAATCTACACCATCTGTTCTAAATCATAAGACTTTTAATTTTTTTAGACATGTTTGTTTTTTACTAATCTAAATAAAGTATATATCTAAGTATACAATATTAGCAAAAAAAACCTAAAAATCTAACAGGATTTTATAATTTAAAATGAAAGGAACATATAATGGAGT…		1		1		3	2				1	2		1			2	3			3	2					1	1	1										1
ZmbHLH147	GRMZM2G404922	GCGGCAGATTTGGCGCAAGGGCGGCGGATTTGGCGCGGGCGCGGATGGAAAGGTCTGCGCGCTGGCGGATTGCGCGTGGAGAATAGAGCGGCAGGCGGCGGACCTTCCATCGGCGAGCAGGGCGTGGCGGTGGATTTGGCGCAGGGGCGGCGGTTTTGGCGCGGGCGCGGATGGAAAGGTCTGCGCGCTGGCGGATTGCGCGGGCGGCGGATTGCACGCGGCAGGCAGAACAGAGCGTGTGTGGACGTCTACAGTAACAACATATAGAGTAGGAGAGCTACTTTTCTTCGTTTTAGACATGGATCCTGATGGACACTATTGTAACATCGACATAGTTAATTAATCTCAGTAATTAATACCCTGTCTGTCTTGATTAGCCTGAGAGACCACAAACTTGCC…	2		4		2		1	1						1			6		1				1		1				3			1		1		3	2						1
ZmbHLH148	GRMZM2G162382	TTGCGATCAAACTCACTTGTAATTGAGGCAAGAGACACCAAACTTGTGGTGATCCTTGTGGGAACTTTGTGTTCCAAGTGATTAAGAAGAGAAAGCTCACTCGATCCGTGGGATCGTTTGAGAGAGGGAAGGGTTGAAAGAGACCCGGCCTTTGTGGCCTCCTCAACGGGGAGTAGGTTTGCGAGAACCGAACCTCGGTAAAACAAATCCCGTGTCACACTCTCCATTTGGTTGCGATTTGTTTTTCACTCTCTCTCGTGGACTCGTTTATATTTCTAACGCTAACCCGGCTTGTAGTTGTGTTTATATTTGTAAATTTCAGTTTCGCCCTATTCACCCCCCCCTCTAGGCGACTATCACCTCCGCCTCGCCCAACCCAGGGCTCGGACCGACCACGCC…	1			1		2	6	2		1							7			1	2	1				2			1				1		1					2			1			1
ZmbHLH149	GRMZM2G027563	CTAAGAGTAAGTCTAGGATCTTGAATCTATTTTGAAAACATAAAGTAAAAGTAAATTCTGAATAAAAAAGAATAAACTCTAAGTTTAAACTTAGGACTAATTTACTTAGTTGAAGGACAAACCTGAGCTATTGAGTTCAAAGGTATGGACGAACGAACAAAATAAGATATTCCGCTTAAAGAAACATGAAGATGTGTGTCAACGGAAAAGGGGGTAATATTGTGACATATTTAGATTCTAATTAGATAGATTAAAAATGGATTAATTTTAGAATTAACTGTACAAGCGATAATTTATTGGATAGACGAATTTGTTAATCCTAATTGTTACTTGATTAGCCTATGTTTATTATAACGATATATGAGCTAATTATGGCTTATTTATGATTAATGGATTCAT…			3	1		1	1				2						1				1		1		1				2			1	1		2				1				2
ZmbHLH150	GRMZM2G045431	CAATGTTCTATTTGTTGCTTTTAAATGGATTTTTCTAGGTGAGGCTTAAAATCTTGCACACATGCATACACTAAACATCACATCTAGCCTTGATGTGGTCAATAGAGTATACTTCCAATCATTGACCAAGATCTACCACATCACCACATGTATCAAAGCCCAAATGACTATTCTTGCATGTAGGTGTGTGTTATGGTTTTGCTTTATTCATTCTGAATTTCTTTGACATGTCCTTGACATATATACTTTGCTTGACTTACATATGTGCCATCCTTCATTTGCTTGATTTAAAGTCCAAAGAAGTAACTTAGCTCACCAAACATTGATATTTCAAACTCATGGGTCATCATTTTTTCAAATTCTTCATAAAATTATTGATTTGTGGATCCAAAAATGTAC…			2			3	1				1			1			1	1		1	3		1		2		1		3			1	1		2		3	1	3				1
ZmbHLH151	GRMZM2G145146	TTGAAAAGAGCCGATGGTTACAATGACCAATTGTGCTATAATTTGTCACCTAAATACACGAGGATTTAGTTTATATACTAATGCATATTAGGCTCGTCCCATATTTGTCAAATACGGAATAAATACGGGTTCAATCCGGAAAAAAATGGGATCCCGCAAAAACGGACGGAATAAGCCCTCTCCCGTTTCCGTCCCGTTTCCATATTTTTCCGTAAATACGGAAACGGTCGGGTCAAATGTAGAAAACGGTACGGGTCGGTACGGGATTTTTTCCGTCCGTTTTCAACCCTAGAAGGGATCGAAGGCCAGGCGTCCGTGTCCCCCCTCCTCACGCACGTACGTGCAGGTCCATGCCAGCTTCCACGCATGATGCCCGCCCGTCGCCCGACGATGCCCGGA…	5				4	2	11	1	2			1					7	1	4		2		1			1			4				2		1	1
ZmbHLH152	GRMZM2G082586	CTACGCTACCCTCGCATTTCTAAACATACTCCATTACTTTCTGTTCCATTAGGCAAACCGCCAACCTTTGACGGTGAAGATTACGCTAGGTGGAGTGATTTGATGAAATTTCACCTAACCTCACTCCACAAAAGTATATGGAATGTTGTTGAGTTTGGAGCACAGGTACCATCCGTAGGGGATGAGGATTATGATGAGGACGAGGTAGCCCAAATCGAGCACTTCAACTCCCAAGCCACAACTATACTCCTCGCCTCTCTAAGTTGAGAGGAGTATAACAAGGTGCAAGGATTAAAGAGCGCCAAGGAAGTTTGGGACATGCTCAAGACCGCGCACGCAGTCGATGCGGGAAAGCGCTAGGGCCGTTACTAGAGCCACCATAGTAGGACGAAGTTTCTG…				1		2	3	1	1		1								1	2	2	1		1			1	1	2				1		2	1			1							1
ZmbHLH153	GRMZM5G818643	ATGGCAGGCAGGCAGGCAGCTGCTGTGCTGAAGGAAAGGTAAAGTTTAAGCGGGCAGGGAATAACCCAGTAACTTGCAGGCCACTTCTCGGCGGTGTGCATTGGATTGGAGGAGCCGTGGAGATTTTTTATCAGGTTCCTTCCTGATGCTTTTCTTTCTTTCTTTCTTTCTTTGTTCCGGGAGAAACACCCAAGTTTTAAAAGCTTAAGCTTAAGGCCGGGGAGGGGCAGGGCAGGGGAGGGGGGCAAAAGCGTGTTTGGAGTGAATAGAAATATTGCATGGGCGGGAGGAGGCCTGCTTTAACTAATCTAAAGCTAGATTCGAGCCTGTGCGTGGCCCGAGGCTAACGAATAGTTTTTTTAATAAAAAAACTTGTTTATTTGCCGCAAAGAAAGATTT…	1							1			3					2	13	1	1	1				1		1	1									1
ZmbHLH154	GRMZM2G089501	TTTTCGTTGAAAATATGACTTCAAATGAAAAAGTTGTCAACTACAAACTTCTATAACTTTTCAAGATCTACAAAGTTTATTTTGGTTGTTTGATCATTTGTTCATCTCACATGATAGTTCTAACAATATGCACAAATTCTATACATATCTCTCGTAGTTCCATAAACTACGAGAGAGATATAGGTTTTATGAACAAATTTATTTTTAGTTTGTCATATGAAGAAATGTTCAAAATATAAAATGTACATCATGATGAGTTATACAAATTTGAGGTTGTTTATTTTTCTTTTGAGGTTGTTTATTTTTCTTTTAAACATAGATGGATTAAGGATCCTTAACATATGTTTTTTGTTATTTTCTCGAGATCTAAATGTTCATTGACCAAATTTGTCACTGTGT…	6					2	8		1	1	1						6	1	1		2		1						3						1	1				2
ZmbHLH155	GRMZM2G085467	GAAGTAACCCTGTAACGCTTAGAGCATAAACATTTCAACCAAATAGCTTCTTCACGAGCTTGAGAAATAGCCATATATTCGGTTTCCAGCTAACCCCACAATCACAGATGGTGAAAACATAACCTGTGAAAGACCTCGTCTAATCCAGATCACTGGCATAATCAGAACCTAAAATATGCAACTAATACTGATATCATATTATGCATATTAAAACAAGGAAGAATCTTTTCAATGTAACCTCACTGAGCTATGCTTAATAAGTAATAACCAGGGAAAATATGTCATTGAAATCAATACCTGGAATCTGGTTATAACCTTTAGCAACCAACCTTGCTGGCTCACTAGAATAAGTGTCTCCGTTTTTTTTTAAATCCATTTACAATATATGGCCTTTTATAC…			2					2			3	2					2	3	1						1	2			1			1	1				1			1
ZmbHLH156	GRMZM2G144275	ACTAACCTAGATTGGTACTCGTTTTGAAACAATGTTGTTATAACGTATATTCCTTCTTATGTACCATCGTGTTTCTTTATACAAAACTTCAGTTGAGATGACACCTTATAGACAACAATTTTTTTCAAATAACTTACGTTTATGAAATACGGTGCTGAGATCAATTAGCTTGAGGTGACAAATCTGCATCGGTAAACAGTAAGTCACCCTGGTTAGTTGTAGAGCTTGATGTTTTAAAGACATTTTTTTTACCAAATGGAGCATTTGACACCGATAAGCTTGAGGTGACAAACATGCATCAATAAAAACACACGATGGCTCGGGGCTTGAACGTTTATCCAACTTGAATTTCTACTAACTATGAGTAATAAAGGTTTGGTTAGATCGTTTGGACTAATA…			1		1	1	1				1						3	1			1		1		2	1	4		2					1	3	1
ZmbHLH157	GRMZM2G013688	GCTAACTCATATATAACTGTCCAAAATCGGATTTTCCCAAACCAAATGTTGTGTGCCACACTAGACTCCTCACACGCATGGCCACCTGGTATGCGTAGTAGGCGTGGAAAAAAACTCAAGCTCCATGAGACGGCTCGGCTCGATGCTCGTAATAAGCTCGAGCCAAGCCTGTTTCATGGCTTGTGAAAATAGTGAGCCAGTTTGGTTCAGCTCGTTCTAGCTCGCAAGCTAACTCGAGGTTCAACCAACAACAAATTGTTATATAAAAATCATAATTAGCATATAATGTTAGTACTAATTATCTAGTTTATATTATTTGGTATTAGTGTACAAAATCAATCTATTTTCAATATTATATTAGTATTATATTTGTTATATTAATTTAAAATATGTTACTTA…	3		1	1		1	4	3		1	1						1	1	1		1		1				1					1			2	1	1
ZmbHLH158	GRMZM2G435015	CTGTGGCGTGGTCAGCCCGAGCCCAAGGTCGGGCGAGGCGGTGACTCCTCCGAGGTCGAGGTCGAGGCCGAGCCCTAGGGTCGGGCGAGGCGGAGACCGTCTTCCGAGGTCGAGGTTGAGGCCGAGCCTCGGGGTCGGGCGAGGCGGAGACCGTCTTCCGAGGCCGAGGTTGAGGCCGAGCCATGGGGTCGGACGAGGCGAAGACCGTCTTTCGAGGCCGAGGCGGGGGCCGAGGTTGAGTCCGAGCCCTGGGGTCGAGCGAGGCGGAGCTTCCTATGGCGCCTGAGGCTAGACTCGGCTGCTGTCAGCCTCACCCTAGCGGGTGGCACAGCAGTCGAAGCAGGACAGGCGGCGCTGTTTTCCTGTCAGGTCAGTTAGTGGAGGGGCGAAGTGACTGCG…	2			2	2	2	1	2	5		2			1			8				2					1		2	1				1	1			1		2							1
ZmbHLH159	GRMZM2G162893	ACGACGTCCTCCGACGGTCTCTCGGCCTCCAACGCCACCGTGGCGTCCTTCACCAACCACTCCGGGCTCAGCCTGGACTCCGCGGGTGGAGCTGAGGCCGCCGCCGCTGCCGCCGCCGCCGCCGAGAGCCACCTCTGGAACCAAGTCCTCATCATGTGAGTACGACAAGACACACGCAGCACGAACGTATCTCCGTGCGCACATGCATGCATGCCTACATGTCTCTGATCCATCCATGAACACAATCAAATAAATTAAAATACTCCAGATTTGCATGCATATTCATTCGATTCGGAGCCGGCCGGCCGGGCGGGTGATGATGAAATGAATGAATGCAAATAATAAGAGGGGGCCGGGCATGCGTCCACTACCCTTTGTCCTCCGATATGATCGATCGAG…			3				2							2			16			1			1			1		1							2	2	1		1			4
ZmbHLH160	GRMZM2G058451	TAAAGATTTAGCTATTGTACATGTGTTTGTGTTATCGGTCCATGCATTGTATGTATAGGAGCCATATCATCATCAATGTTCTTGATTGCATAACTTTTATGAAGGTTTGGTATTTTAGAGGCTTGGGCTCAAGTTTTAGGAATTAATACAAGTTTACTTTGTGCAAATATTTTTATTGGCTTTTATTCACCCCACTCTGGTTGTCACATTGGATCCTTATAATTATTTTTCTAAACACATAAATTTATCAATTTAACAAATATATGTATCACCTCAATTTATTTTTACTTTCAAACCTCTTTTAATAGTTTCTGTCGCTTACTATTTTCTCAAATAGAACCTTTTATTTTCTTAATTTATCCATGCGTCCAATTTACTCATATTTATCTAAAAACGTTG…		1	2									1		2			1	5	1						3		1			2		1			5	2	1		2	1			1			2
ZmbHLH161	GRMZM2G153454	TTCTGTGTTTGGTAATCTGGAACGGAGCGGCTCTGTTTTTTGTTTGGTTCTAGAGTGAAGTAGAACGAATCGACTCTATCATACGTTTGGCATATTCATACCACTATAATATATATAATTATATTAAATATAACACTATATATTAAGTTTGGCATCGTGCGTCTTTGTTTATATATATATATATATATATATATATATATATATATATATATATATATATATATATATATATATATATATATATATATATATATATCGCGCGAGAGGCATGCAAGCCACGACCGGCGTCGTGCGTTTGCTGAGCGCTCGGGTCCGGCTATTTTTTTGGAGCTCAGAGATTCAACATCTTGAGAGAATATTCCTATAATAGAGTGGCTTCGTTCCACTTTGATTCGAACC…	1	1				2	7	3		1				1			2	2			2		1				2		2				1			4			1				1			1
ZmbHLH162	GRMZM2G057260	TCAGGCATTCAGCTAGTAAAGTTAGCTGGTTCTTGAAGCCTTTTCTCCGGGCGCACAGCGTACCTGGACAGAGAGCTGGGAGCCGAAGCAATGCCAATCGGCCTCTAATACTGTGGATTTAATATTCCCAAGTACTTAAGTCAGTTACAGCGTTACATATATATAATTCTCAAGCAGTGCTTGTTGACTTCTCGGAGCTACTTCTAATTTCGTTAAGAACAGCAATAATCTACTGTAGACAAATTCCCAGAGTGCATGCATCACATGCTAATTCCTCGTAAAAGGACTTAAGCTGTACAGTTAAACTGGAACCTAAGAATGAAAGTACGCCAAGATAAATTGCTAAAGTGTGGTGCCAATCAGGTAAGTGGCGCTTCAGGATTGGTGCAGAGTATTGCA…	4	1		1			3				6	1		1			2	1					1			1										1	2
ZmbHLH163	GRMZM2G017145	GCACCTCTTTTGCTAGACTTCACCAACCCTATGGAAAACGCCAAAACGATGGGTGACCTGGCTGAGAAGGACGGCTGGTTTGTTTAGATTGTTGAGTGCTTGAATTCTTCTGAACGTGAACATGTTCCACATTTAATATGGAGGACGCTGTCATGACTAAAATGTTAGGTATGTAGATGATTCAGTAGTAATTTAATCTAGGAAAAAACATATTTATGACAACATACCAGCGGCAGATATTTTGTGTATTGGCGTAGCCGTCCCGTTTAGTGCAGTACAGCGTGTCGACCACCACCGTTTCATCGAGGAGAAGACGAAACGTCGATCACCATTAGCATAGGGAAGGAGAAGACGAAGCGAGCAGTCATGCTGTTTGTCGACGATCCTCGGAAAAAAACC…					2	2	3	1						1			8		1		2			1					7				2		4	2			2				1
ZmbHLH164	GRMZM2G021276	GTTATATATCTAGTCTTTGAGTTACTATAACGTTGGCTTGTAATATTACAGACCCAACTAGAAGAGATGGAGGCGAGGATAATGGCGGAGCGGGCGGCGGCTGATCAGAGGATGGCGGAGATGTTCCAGTACATGCAGAGCCTTGGCGCCGCACAGGGCATCGCTCCGCCACCTCCATTGTTCCCCCCAGTTGACCCTACTCTCTTCCACACTCCTGTGAGTATCAAAATTGTAGTTTGATGTTTGTAATGCATCTGGTATAACACATGCTATCTCTTCTCTGTACGAATCAAGCTGATTCATCAGTATAGGNNNNNNNNNNNNNNNNNNNNNNNNNNNNNNNNNNNNNNNNNNNNNNNNNNNNNNNNNNNNNNNNNNNNNNNNNNNNNNNNNNNNNNN…	1			1		1	3	3			1						19	1	1		1		4	1					2						1					1
ZmbHLH165	GRMZM2G387528	GACCCTGCTATGTTCCATACTTCTGTGAGTACCAAAATTGTAGTTACATGTTGGTAATGCATCTGGTATAACACATGCAATCTCTTCTCTGTGCAGGGCCAATCTGGGGCGGCATCCAACAACCCTCATGAAGGGTACAACCTAACGCAGCACCAGTCCAACCGCCCACCTCCATGAGAGTTATGTATTTAGTGTTTCGAACACAAAACTTATGTTGAATACTTGTCAGAGCGTGTAAACTTGTGTTGATACTTCTGAACTTCTGTTAATACTGTTTGTGTTGAGAACCTCTCAACTTATGTTGAATACTTATGTCAGAATTTGTGTTAATACTGTTTGTGTTGGCTATATATGTCTGTGATGTATATATGTGATATCTATGAAATATCTTTTGTTTGT…					1	4					3	1					3				4		1				2	1				2				1			1	3
ZmbHLH166	GRMZM2G454022	TACGCTAAATTGTGTACTCATTTACGCTATTTTAGCTAACGTTTTACGCTTGAATCCGTCCGAGGCAGAACCAGATCGGTCACGCGTGGATATACCTGACTGGGCCTTCCCATACTAATGGAAGCACATGGCTTCCATATATATATATATATATATATATATTGCGCCCGAGGCCGAGGGGAGAAATGACTTGTCTCTTTGGTGCCATATGTTGATGGGTAGTACGTATGCTTCCGGATCTGAAGAGGCCGCCGAGATTCTACTATTACCATTTCATCAGAAATGTTTTATAATGACATTATTACTGCTAAAGTTATTTTTGTATAGACGATCGGTTTTTTTTATCAGTAGAGCTGAGGCAGCAGGCACGTCATCCACCTCCCCAACAATAAAAACACA…		1	3		2	2	6	1			1			2			2		1		1		3		2		2	1	4				1		2	1		1	2
ZmbHLH167	GRMZM2G066057	TTTGGCTACAGGGCACTCAAGATCACTATGTTATATGTGCATCTATCCTGTAGTCACGCGTGCGCACACGAAGTCATGCGTGTGCACACAAAGTGTACCATGAAGCATATTAGGCGGCATGGGCCCTAGTGCCTGATGAAGTGACTTGTCACACTTGTCCCGCGGCAAGTATAACAACCGCCAGGAAAAGAAAATTTCTAACACTATGGCACAACAAGGGGCATAGGCCCAATGCATGACTTGGGGTAGTTAGGTCTTAGCCGATAAAATATGAGGTTCATGTAACCTCTCTCCTCCCTTGCACCATAAATGGATGGGGTCAATTCCAAGTTAGACATATCTAAGCTAACCACGACACGCTCTTCATCTAGTTTGTAGGCATAAAGACGAATTAGGACC…	2				2	2	10	2						1			3				2	2					1		3				1			4	1		1	2		2
ZmbHLH168	GRMZM2G333582	TAGTGCTCCTGTGCCTACGCTATCTGTAGGGTGATCGTGTGTAGCCGTACTCTTGGTATGGCGCACTGTCTCGGTCGTTCGCCATACGAGTCCCGCGAGTCAGTCCCATGGCCCGGTAGCACGTAGCGTAGCATCGTTTGTCGTCATGGGCCTACGTCATTTGCCGGCGTGCGTAGGCATACATCCGGTATGGTGTATCTGTTACATCTTTTCTGATATGTCAGTCACTGTAGAGACTCTGATGTTGATTTCCCTTCCACTCAGATTGACTGGCCCTATTCGCCAATGGGGGTTCGTCTGAGACAGTACGTGGCGAGGTGTCATGTGACGTCTGTCAGACACCTTTCGAAGTTGTACCCGAGGACTGGACTTAGTTTGGTGATAACATGTCTTGTCCAG…	6	1				7	9	1			1						1				7		1		1				4				3		2				1	1			1
ZmbHLH169	GRMZM2G076636	GTGGGTGCTCGCCGCCTACGAAGGTCACGAAGATGGAGGTCTGGCGGCGGCCGCCCTTTCGTCGGCAGCAGACACAGGAAAAGAGAGCGCACGCGAGGGCTCCCGAGGACTAAACTTGATTCGGGCCCCGGCCCACTGCTCTCTTTCACTATTAAGACCTGATATTTATATTTTGTATGCCCTTAAACCCCTCGCACAATATCATACGACTCTTGCAATTTGAGAGCTATACAATATGAACATTTTCCCCTGAGCATCTAAAACCATTTAAGTGTTTAAAACTCCGAAAGAAATTTTTACTTCAACGATAAGACCTTAAATAATACTTCTTCCGTTTTTGTCGTGTTTTAGTTTATAAATAAATTAGTCGACGATAAATATTCAAGAACCGATGTAGTA…	11	1	2			2	12				1						6			1	2		1	1			1	1							2				1	1			1			1
ZmbHLH170	GRMZM2G162450	GGACATCTGTACTGTACATGAGTTGTCTTCAGTTCTCTGCAAAGACTTTCCCTTTTCGGAGCAAGAGGGAAGAAAGGAAGGCAGGAAAGGCACAGCGCAGCGGACTCCATCAGTCATCAGAAACGGGCTCGATTGCAACCGTTAGAGCCCATAACACTGGGGGGGGGGGGGGGGGGGGGGGGGATGCGAGGACGAGGCCCACGTCTACAGAGAAGCCCGTTGTATTCATTCATTTGGTCCCCGGACGGGTGGAGGACTGGGCCTTGGTTAAGGGCTTCTTGAGGGAGCCCATCTGGCAATTCGCATCTCCCGTCCGTTCGTTGTCGCCAGCTCAGCTTATCGCCGCAGAGGCCGATAGAGAGAGGTAGAGATGCCAAACGGGCCGCCCGGCCAAAAACC…				1	3	1	5	3									29				1					1		2	2					2	1							2
ZmbHLH171	GRMZM2G417164	TATTACATTTTGGGAGGACGACGATGTTGATCGCTGCTCGATGGTACGTGCGAATGTATGTCAGAACACAAGATTTATATAGGTTTAGGCCACGTAAATGCGTAACACCCTACGTCCTGTGCGATGTTGAGTATTTGATTGCTCTGAGTTTGTGGATTATTGCGAATTACAGGTAGCTGTGGAGGTGAATGAAAGAGTTCATATCGATCTAATGGTGAGCCAGTCTTTTTGGTAGGCGACTTGAGAGATATCATATCTTACATATCGTTTGAGTCTATCATCTTCTATTGCGAGTATGCCTACTCTTCGAGGGTTCGGTTGCTTTTCCTCCGAGTAGGTCACTACCTGGTCACGTCTAAGATGTGTCTTAGAGTCTCGCCATTCTTCTGCGACAAACAC…	1		1	1			13										1	2	1							1			5				2				1					5	2
ZmbHLH172	GRMZM2G175480	AATTCAATTAAATGAAATAAATTTAGTAAATATAGCAACAACTTCAAAAAATTTACCAAAACTTGACATGTAGTTCTAGGTGCTATAGAAACACATCATAAAAAGTTTGGAAGCACAAAGAAAAGAAAAAAATATTTTACCTAGTGTCAAAAAAAAAGACACTGGGCAAAAATGCCTCTTTGTCTAGTGTTATAGTCCGACACTAGGCGTCGAGTGTCGAAGTTAGATACTCGACAAAGTTAACGGTGGGTGGATGGTGTTAGCTCACGACGATAGTTTACCAAATTGGCAACTTGGCATTAGGCAAACTTCCGATTTACCGAGCGTTTTCCTTGGCACTAGGCAAACTTTCGATCACCACGTATTTTACTTTGCCTAGTGACGGATACTCGGCAAACG…	3	2	1		1	2	11				2	1					3	1	1		2	1	1		1	1	1		1				1		1
ZmbHLH173	GRMZM2G164341	CTATCATCTGCATAGCTGATGCAAGCACGCGTACACTGGGCCGACCGCGACCTGGCTGGGGCTTCCCCCACTAACGGAAGCCCAGGGCTTCCATTATCTCTTCCCTATATATATATATATATATATATATATATATATATATATATATATATATATACTCAGTTTTTTTTTGAAAAAAGGAAACATTGGTACGCTTTGACCGATCCCTTTCTCGCACTTAATCATAATGAAATCATAGCGATGCAACTGGATAGATGCACCTAATTCGTTAATAGTACATATCTTCTTCGTTAAGTACTACGACAATTGTCGTCAAAAGTTAGGACACATTTGGTTCCTGCTTTAATTTAGGGGCTAAAGTTTAGTTATGATACTAAAGTTTTAGTCTCTATCTAATTG…	2		1			2	1	3			4						1			1	2				2	1			1						4	1	1	1					1
ZmbHLH174	GRMZM2G463133	ATGTCCTTTCTTAAAGCAAACTTGGCATGAGTCACCACTTGAGCGCCTGTAGCCACGTTGCTTGCCTGCCACAGTATGGCTGTCTTGTCCGCCAGGGCCATGTCCCTGTCCACCTGCTCCACGGGAGTCCTGGCCGCCCACACCTGCACCGCTGTAGCCGCGGCTAGGAGGCCGAGCACGCCCACGACCGCGGCCCGGTCCTCGAGAGCGACCTCCACGACCTGCAAGATTAGCGGATGCCTGCTGCTCTCCTTCATGAATTAGATCCATTCTTGTTTCGTAACTCAGCATCTGAGAATATAATTCTTCAACTGAGATTGGCTCCACCCTTGCAACGAGGGCAGAGACAAGTGAGGTAAAATCACGGTCCAAACCGGTGATGATGTATTCGACGAGTTC…	2	1		2		3	6			1	2			2			3	1			3		1					1	3				1		1				1			1	1
ZmbHLH175	AC193786.3_FG005	TTGTAGACTTGCAGTATGCAACCAAGGATTAAATGGTTAGTAACATATATGTGCTCTTTTACCATCTGTCAAGCTGAACTGAAAAGTAGCTAACATTTTCTCCATGCTCCTATATGTCATCCATGGCATCTTGTTTTGCAGTACCCAGGCCACCCGACAATTTGAGTAGTATCACCACATGCGTTATGTTTTCTAATCCTTCTATGTGGTAGTAGATGAAATTGTAAACTAATTAGACTAGTGCATCTTCCATTATCCCATAGCGTATTCTTCTTTTTTAAGTTTTAGTGCACAATTTAGGTACTTGAATGAGCAACGAATCAAGCTGATTCATCAGCGACCCCCGNNNNNNNNNNNNNNNNNNNNNNNNNNNNNNNNNNNNNNNNNNNNNNNNNNNNN…						1	2					1		1			2	1	1		1		2	2	1			1	3	1					1				3				1
ZmbHLH176	GRMZM2G030762	TTGGTTTGGGATCAATAATGTTATTGGATGGGTTGGGTTTAACTTCCCTCTAGTATTTTTGGTTGGGTGTGGGATGGATATCAAAGTAATTAGATTTGGGTATGGGTGGGAGTGGATTGGATTTTTTGCCATTAGCAGGCCTAATTAAAACCCATCTGTTTTGTGATATTTTTTTACGACCTACCATTACTATTGATTAGACACGTATACACTAGCACGTATTTTGCAGTCTTTCCATATTCTTCAGACTACTACTTTCCATTCAGAGCTATCTGTACAAGTTCCAGAACATTTATCTGCATTTCCCGATCCTTAACACAAATGTCTACGTTTTCGTCGTCGCCGTTTTTCATATTCAAAGCGTTTTTCATATTTAAATTGATCCCTAAAGAATTAAAA…	5	2	1	2		2	6	2						1			2	1	2		2		1	1			1		1			1			1	2				1			1
ZmbHLH177	GRMZM2G173862	AGCTTTTGGTGGCCAGAAGCTGCCAGAAGCCGAAACAAACAGGCCCAAAATGTGCCCATTGCCATCCCTACACCGTGTGCCTGCGCTCCCACAGAACGCTTACTCACATCCTCGTTGCCTATTTGTAGTCTTGGATTGGATGCGTTGTGCTCTGAACTCTGAAGTCTAAACCCTAGTATATTGTATCCTTTCTACAGGGCCACACCTCGTACCATGGTCCAGATGGCTTAGGACCTAAATTTGCTCCTGATCCTCACACTGCACTACTAGACCTGAGCATGGGCCGCCTAATCCGATCAATTTGACCTGATCCACCCGAAAAAACCCGACCCTACCCGATTCGATCAATGGACTGGGCGGGTACGAGATATAGTTTTTGACCCGTAACAATCCACGGGT…		1	1	2		1	5	1			3	1					2				1		3					4	3				1			1				2
ZmbHLH178	GRMZM2G024530	GCGAGAGGCCGGTGCCGGGCGATGGCGCTTGCGTCCGGCGAGAGCGGGCGGTATCGTCTCGCTCTCGCCCGCGCTGGAGCGCCCGTCTGGGCGAGAGGGAGGCGAGGCACTGGCGGGGCGAGAGCGCGGACGAGAGCGACGTGGCGCGATCTGATTGGTCCACGTGTCGCGATCTGATTGGTCCACGTGTGCTAGCCGTTGCAACTAGCCGTTTTTGACCGTTTGGAGTCCGATTAGAGTTATGTAATTTTATTTTAATTATCATGTCATTTTGTTTTAATTATTATGCACTTTGTAATTTTTAATTCAATAAAAAATATTATGGTGTGTGTTTTCTGAGCGTTGAAATAAATTAGTGTAAATTACTTAATTCTGAAATAGAAAAGCTGACGTGGCTAT…	6	3		1	1	3	14				3		2	1			10		1		3		3	3		1			3							1
ZmbHLH179	GRMZM2G067654	AGTTAATGCATGGATTGACTGGCCTAAACCCTGCCACTACCGCGCTTCTTCCACCACTGATCCGTCCATCTCCTCCATTCCCTTGGATCTTCAGCTCTGCAAAGGAATGTGTCAGCAGTTAATGCTGGCTGCTGTGCTGACTTCCGTTTTTTTTAGACTTGACGAGACGAGGGTGGCGAGGACACAGCCGCGCAGTCGTGCGTGCATGCACTCTCCTCGGCCCCTTGTCAACGGATTACCCGAGCCTCTCCGATCAACAGCTAGCCAAGATCTGATTGCTTGAGTAGTTCACTCCACGATTCCATCTCTGCGTGTGTGTGTGTGTGTGTGTTTTTTGTGTGTGTGTGCCTATAAGATTTTGGTAGGATCTTTGATAATTAGGGAGGTGGAAAGAACCAA…	4			2	2	2	7	3			4						3	2	2		2		2	2		2			6				1		2	2			1				1
ZmbHLH180	GRMZM2G017349	GACAATCATTTAAATAAGATGTTAAATTGTATGCTTTTACAAATATCTCTATTCACATTAATTAAAAAGAATATAGAGGGTCTTTTAGAGTCGCTAAGAGCACTTTGAAGAGTTTCCGAAATTCAATCTCCATCTAAATGTTTGGTTGGTAAGATTGAAAAAAGTTTGTTCTTTAATAATTCTATATCATAAGAGCGTGAATCCTAAACACATCTTTAATAATAAAAGGAAGTTTTTTTAATACGATGCACTATATATTATAGTATCTTCGTTGTTTTAGCTATAGATTTTCATGTCCATATTCATATAGACGATTGCAAATAACATATATATAACATATATATTAATTATTGTATGACTTCAATAATAAGGTAAAATAAATTTAATTTGAGACGGAGT…	1		2			1	2				1	3					1	1			1			1			3	1	4				1		3				1				1
ZmbHLH181	GRMZM2G045109	ATTTATAGATCTTGAGAAGTTATAGAAGTTTATAGTTGACAACTTTTCATTTGAAGTCATATTATCAACAAAAACTACGTCTGAATTTAAAAAATTTAAAATTTGAATTTTGAAAACGACTTCGAAAGAAAAAACCACTAACATGAAAGTTGTAGGTATTGAAGAGTTATAAAACTTTGTAGTTGACAATGTTTTGGTTTGAAATCATCTTGTTATGCAAAACTATGTTTGAATTTTGAAATTTGAATTTTTCAAACTTACTCGGATGGAAAAACCACCAAAATAAAAGTTGTAGGTCTTGAAATGTAATGAAACTTTGTAGTTGACAATTTTTTGATTTGAAATCATCTTATCATTGAAAAATTCGTGTGAAGTTTTCAAATTTAAAATTCAAATTTT…	5			2			6			1							1								8	2	3		2				1		3			3	1			1				1
ZmbHLH182	GRMZM2G098988	TTAAAAATAATTAAATTCATAAAATATTATAGCATCGACAAAAAATACAAATAAATTATCAAGACTAATAAACATTTTATAATAAGATCATCTCAAGTCCCCATATGAAAATGATAAAGTGATGTATTGATTAAATCGATATTTAGACTGATTTCACATGTAACTAACGCAATAAGTGGAAGTGAAACGGAAGAAACGATGACATCTTGTAGATTTTATGGTCCAAATATTTTGTTTTAAAATTATATATGGACATATGTTGTGCCTTCGTAAAATTTCATAATTTTTAAGGCTATTTATGTACTATTAATTTTTTTCTTTAGAAAACCATAAAAATGCACACAACTATCCTGCTATCCGAGAAGATATATACGGGAAGATATTAGATATTCAAAATCC…		1	2		1	1											7	1		1	1						1		1						1				2
ZmbHLH183	GRMZM2G340177	AAAATTTGCCTGCGCAAAGTTCCTGAATAAGCGCCTGTCGTCCCCGCATATTTTCGCTTCGGCGACTCTTTCCCCAATCCAGTGTGCGCGCGCGAATCCTGCTAGCACGCAAAAAATTTCCTGTGCAAAGTTCCTGTTGTTGCTCGATGGCGCGCGTCACAAAATGGAACATACCTGACCGCATGATTCTGAAGTTGAAGATTTAGCCGCCACTAGGCCCATTTACAACGAGCTAGTCCACTTTAGTACATTTCAAATTTTTTAGGGTCCACGTTTTAGCATAATGCTGTGGCATCAAGAATTTTTTACGCATTTTTTCACTAGCCCTCAAAATGAGTTTTTTTGGAATCAATGTTTTAGCAATCTCTTGGAGTTGGTCTAATACTCCTTAGTCCTAAG…	4	1	1			3	10				1						3	1			3		1		1	2	2		3						2	1		1						1
ZmbHLH184	GRMZM2G378653	ACCCCCCGCTAGGTGCTCTCAGTTATGTGTTGAGATGTATAGTTCCTCTACCCCCTCACCCACTCTCTCTTCTTTTGACTACATCTAGGAATAGTTTGTTGTTTATTTATGCAGTCTGGTTGATTGGTTTACTCCCACCAGTCATTTTGTCCAATTTACCTAGGAGGGTGGCTAACAACAGGTAACATTTGGGTGACATGGACACCATTTGAGCCCTAAGTTGTTGGGCTCAAAGTTATTGTAAGGCACTATTTGTGTAGGCTCTGTTGGCTACGTTATTTGATACATGAACTAGCTAATTTATCATGTTGTTTTTGTCCCATTTATTTGCCTATCTTTGTTTCTAGACTTAATGGTTTATTGTGCGAACAACTATGTAATGAGGTGGTTTTCTATTAT…						1		2		1	4	2		1			4	2	1	1	1					1	1		5			1			6	1	1						2
ZmbHLH185	GRMZM2G049229	TAAATTAGGGGGCTTTACCCGAGGATGTAGATGTAGGCCGGCGGCAGAGCCAGCCATCGAGGCTAAGCGAGCCTGGCGGCATGCGGCCACCTACATTCCATGTAGCAGTCTCCACCGGCGGCGGTCTCCTGAAACGCGGATCTAGGCATCGGGGGTGCAGTGCGGTCGGATCTGGGCGCCGCGGAGGGAGGGAGTGCGTGGGACGCTGGCCGCGGGGGAGGGAGAGCGCTAAGAGCATGGATTCGCGGGGGGCTGGCGTGCGGGCGTGTGGGCGGCTTGGTAGCGGAGGTTTTCGCGGCAGCAGGCGTGCGGGCTTGAGGGCGTGCGAGGGTTGTTCACGGAGCTAGAGGACCGGCGGACGTTCCGCCGGGCGGGGGAGGCGCGGGCGGCCGTGCGGGT…	6	1		1	2	2	13				1			1	1		18			1	2								1						7	1			1							1
ZmbHLH186	GRMZM2G154029	TCTCCCATTCTTGGATCCACTGAAGCATTTTAGAGGTGCTCTATTCTACTATCAAAGGTTAGCATGATTGTTTATGCACATCTCCTACTCCCTTCTTTGCTTAGTAATGGTTGATAAGTATAAGCACATGAATAGTATGGAAGAAAAAAGATAATACATTATTACAAAAAACAATTTGGTCTTGGTTCATTTTCTGACATGAAAGTAGCCTCTTGTTGTTCTTATGCTTCCCCTAATATAACTTTTATATGACATATGTTAAGTAATACAATGTCGAGCTTGTGTGTATTGGGGTTTTTTTATTGAGGTATAAAGTTTATTTGCATTCTTTCGATATATATCGGTTGATGCTAATTTTTAAATAAAATGATAGTGGGGAGGCTTAGCTGGTAGTATACT…			2	1		3	1	1			3			1			2		1		3		1	1					5				3				2		1				1
ZmbHLH187	GRMZM2G043854	GAGGTCTGAACGACGGCTAAGCATCGTCCGATCTTTTGATTTTACGATGCGTACGCGGCGCATAACTACTGTGGATCGACAGTGCAGCACAGCGTCAGCAGCAACGAGGGCGCGGCGACGTCGCAGGGAGCGCGCGAGCCCAAACGTGGGCAGCGCCGGAGAGCCCTGAATGCGCCGGAGGCACGCCATGATGAGTTCTCACCGCTCGTTTTGCCCGGCTATAGTCGATCCCTCCCGCGCTCTGAAACTGCCAGCCGCGCGCTCGGCTCGGGCGCGTCACCGTTACGTTGCATGACGCGCACATGGCTTCCTCAGGGCGCGTGCCATGCAAATGCAGCGGCAACCTGAACCCGATTCGATCGATGCGTGCGTGGCTTCCTCCGTGTCTCCGTCCGCCAG…	1			1	3	3	4	1			1				2		27			1	3							1	2				1		1		1		1			1
ZmbHLH188	GRMZM2G407119	ACAACTGTTTTTCAGTCGTGGCCACATGTGCGCACGGCACTCATGTCATGGTGAAAGCTATTCACTCTAGCAAAGGGCTGCTGAGTAGGACGGTGGAACATCTGATGGAAGAGGAACAGGAGGAGGAGCAGTTCTCATCGCTGGTAACAAGAAATCTTCGTCTATTATCAGTACTTTGTATGTACTGACTGTGGCGTGCTCTTTGGGAACAGTTTTTGCGTTCAGGATAAGTACAGGTGCATGGTACCTTATTTAGTTTTTTTCTTTCTTTCTTTGCTGCTACCACTGCAGTATGATTTTCTGTTTGAAGATAGCAGATTGCTTTCATCTCTTCATTGAGTACTCTGTCTTTTCGAACAGTCCAAGCATTTCTCTCTGCCCCACCCATTCTTTTTGAGA…	1	1			1	1	1	1			1			1			2		1		1		1			2			2								1		3	1			1			1
ZmbHLH189	AC233899.1_FG002	GTAATTTGGGTTCCTGCATGAAGCATCGACTTTCCTGGATCTGAAAGGAGAAAGAGAGAGAGAAAAAAAAAACAACGAAGAGCAGGTCTTTTCCCCCTCTCTCTCTCTCTCGTCTGCAGTGCAGAGACAGAGAGGGGAAAGAAGAGATCAAAAAGTGACAGGCAGATTCGGTCAGTCAGAGGAACTTTTATGCATGCACCTTTCGCTTTCCTCATTCTGTTGATCTGGCACGGCTATTTCTGCTCTCCTGTTCATTACGCGGGCGGAGCAAGGTGCCGTTTGGTTCACATATTTGTAACGTAATGGGTAACGGATAACGTTAAATCATGTTTGTTTTAGTCCAACCGTAATCAGATACCACACTATAATTTGATACCAGCCTATTCAAATTTGTTACCG…	2		1		1	3	7				1						3			1	3							1	6				2		2
ZmbHLH190	AC149829.2_FG004	CCCTGTGGGAAGGATGATATAGCTTTTCTGGAATTTAGTGTCAAGTGCGCTAATCACTGCACCTCGAAAGAGGTTGTCTTCAGCCTTAAACTTAGCCTCATCCTCAGGAGGTAAGTTTGCAGGCTTGCCCTCAGCGGCATGAAAACAAGACATTGCAGTTAGCCACAATTCCATCTTAGCTTTCCATATCAAGAAGTTTTTACCATCAAAAGGATCAGGCTTTAGCACAGCAGCAAAACCTCTGACAGAAAAATGCCTAACATTAGGTTTTTGGATTGTTAGAATTATAGGCATTTTCTGTATCATTTTAATTCCATAAATTAACATTATGATGATGACATATAATAGATAATCAATCATAGAAAACGTGATCTCAAAAATATCCATAACAATATGGAT…	1	1		1		1	4				2	2		2			8				1		4			1	1		3			1			1				1							3
ZmbHLH191	GRMZM2G171464	TCGCCGTATCATCCATCAGTTCAGGCGGCTTGCATTCCGGTGCTGTCATAGGTCGCCAAGACGCCAAGCAACAGAAGGAAACGTCAATTTCGTCCCATCCGTCGTTTGGAATACCCGGTGCCCTAAAGTTGAATTTGACCTTCTCAGATGTTTTCCCCTGTGTTGCAGGCATGATGGCGTACGTCCACGGCGGTTGGTAGTGTAACCAGGTAAACGTACGTTTTGGTTTGAAATCCTGGCCTCCACCGGGAGCATTTTACCAGCAGCTTCTTGCCCGAAATTTGGATTTCTCGACCGGTTTTAAAAAAACAAATTTCGTTTTTTTTTCTTCTTGCTGGTGAACCGGTAAAATCGGCAAAGAAACCATATTTCCCGGCAGGTTTGTAATGTTTTTTCGGA…	2				1	1	3							1			6	1			1		1		2		1	2	2				1	1	3	1	1	1		1		1		2
ZmbHLH192	GRMZM2G031656	TGTGCAGGCAGATTATTCCAGGCCCACACACCAGTGTCTGCGGGGATCAGGCATGTCCAACCACGACAGTGAGAGAAGAACACTGTTTTTTAATACATAATAATAATAGCTACTTACAGACGGTACCACGTCGCAGCTTACACAGCCTTTGGAAATGTTTCGATTAGGCTAAGAGAAGACAGGCTCTGCCATCTGGTTGTTTACTCCTCTGCCTTTTGCACCCTCAGTAATTTTTTTAATATGCTTGTTAATTTAGAATTACCCCACCACCACTCCCTCAAAAGAATACACGACCGCATAATTGTACTCCATGCCCACCTTTTGAAGGCCCATATGGGCAACCCTGCAATTGTCCAGAGGCCTCGAGGGCATATATGTAATTCCCATGTAAATCTGGTA…	1	1	1				4			1	2						4		1	1				1			1		2								1						1
ZmbHLH193	GRMZM2G054564	CTTGCGGGCACCGACCGCGTCGCCGAGGAGTGGAAGAAGAGCTGAGCTGATCGCGTCGGGAACAGAGAGAGAACTTCTCTGGGAGAAAAAAAATCCCAATACGGTGGTCGGTGGAAGCCCAACTGCCCATGTGCATGAAGGTAACCCAGAATTTAGGAATAAAAAGAGGGTAAAAAAGTAAAAGAATATGGAAGCAAGTTGTGATTTTCCTTTTTTTTTCTTCCCTTTTCTACATTTATTATTTATATAACATGTTCCCCTTCAATGCATCAATAGGATGTTTGGCCGAGGAACACATCATTTTCTTACTCCTCATCTTGCTCATCAACCATGGTTGTTCTTTTTTCCTACTTTTCGCGCTCGCACAGTTCGACTACCTCATCCCACCAATGGGGATGG…	2		2	1		2	8				2						3	1	2		2	1							2								1			2			1
ZmbHLH194	GRMZM2G004732	ATGCTTTGTTAGATACTTGAGACTTATGTTCTTGAGTGTTGGATACTTATGTTTGTTTGTGTTCGAACATGTTGGTAATGCTTTGTGAGAACTTGTTTGATTTATGGTCTTTGTGAGATATGTGATGTATATGTGATATATGTGATGATTATGTCATATCTTTTGTTTGTTTGGATGGAATAACAAAAACAAATAAAAAGGGGGTATACTGGTCATTTTGCCGAGTGTAACACTCGACAAAGAAGTAGTTTGCCGAGTGTCCATATCATAGCACTCGAAAAAGAAGGAAGACCTAGGCACCGATAAAGCTTCTTTGCCTTGGCACTCGGCAAAGATACTGACAAAGGGGCCCGCTGGCGATCTCTTTGCCGAGTGCAAGTCTGGTGGACACTCGGTAAA…	3					5	6				1	1		1					1		5	1	1		1		1		4	1		2			1			1	1				1
ZmbHLH195	GRMZM2G042895	ATCACTAGTCACAATTATGGAACTTGGAGAGATTTGGAAGCTTGAATGTGTCTTTGGTTGAAATGAATGCTCTTGTATTGAATGAGAGTGAATGAGAGGCTTGGATCATGTGAATGGAGGTGGTTGGGGTTGTATTTATAGCATCTAACCGCTTCCTAGCTGTTGCTCCAATTCTGCCGACTGCGGACGGTCCGCCCCTGCACATCAACAGTTGAAATCGCAACGGTCAGCAGTAACGGGTATATCAATAGATATAGTGCATTTGTGTCGTCAGATGTCAGATAAAGCAGTCGTGGACGGTCCGACCGAGCACCCCGGACGATCCGCGAGGACGCTAAAAATGCATTTTATCGAACCCGTCACCTTCGGGGTTTTCTGGTTTTTCAACGACCGGACGGT…	2			1	4	3	6	1			2				1		2		1		3						1		2				2		1		1						1
ZmbHLH196	GRMZM2G093744	AGGACGGGACGACGCGCGCAGGCCTCTCGCTCCCTTCCGCGCGGACGCTTGTAACCCCCTACTGCAAGCGCACCCGACCTGGGCGCGGGACAAACACGAAGGCCGTGGGTTTCCTCTTTACGCCTGTCTCCTTGTTTCCCCCCTTTGCGCTCCGTCTCACGCCGACCCATCTGGACTGGGGGCACGCGGCGACAGTTTACTCGTCGGTCCAGGGACCCCCCGGGGTCGAAACGCCGACAAAACTGGAAAACCAAAGCTAAAGTTTTTGAAGCAAAGCTCTCTCAAACAGACCCTAAGTCTAACGAGTATTGGAAATAAAATAAGCTCAACTCCATATCCAAATGTTGAATAAGATGGGCTACTAAGGAAAAGGACGTCAATGGCTTCCAAGATAAGTAA…	2		3		2	3	3				1			1			4	1	2	1	3						1								2				1							1
ZmbHLH197	GRMZM2G036554	ATCTCCACAACTTGGAGCCTCTCGCCCTTACAATTGATGATCACAAAGAAGCACGGAAGTAAGGATGGGAAGAGCAACACACACAAGACTCAAAGCACGAGCACAATCACGCACACAAGCCACAACTTGAGCTCACAACACAACTCAAAGAGTTCTCTACTCAAATGGAGCTCAAGTCACTATCACAAAGAATCGAATGCGCGAGAATGAAGTCTTGGTGCTTAGGAATGATCAATGAATGCTTGGGTGACTCCTCCATGCGCCTAGGGGTCCCTTTTATAGCCTCAAGGCAGCTAGGAGCCGTTGGAGGCATTCTTGGAAGGCAATTCTTGCCTTCTGTCGGGTGGCGCACCGGACAGTCCGGTGCACCACCGGACATCCACTGTTCATTGTCCGGTG…	2	1		5	1	1	3				1						2		2		1			1									1		1	2	3			2
ZmbHLH198	GRMZM2G062541	TGCCTATATCCATTCTCCATAAAAATCTTAGGAAATGTAATATTTGAACCTTGCACTACCATTATGTAGCACGACCAATGACCCTCGTTGAGCAACAACATCAACACATTGTGTGCCCTGCTCTTCCCACAATCATTCATCCTTAAATGAGAAATCACCATTGAACTTTTTGTTAAGGAAACATTTCTAGTTCATCCTTCATATTCTCAAATATATCTTATTTTCTAACAATTCCTCCATGAGACAAACGAACTAAATAATACATCTCTAAAATCATTTAAGCAAACTACATCAAGACTACGAAAATGTTATAATGAATTAAACATGTTGCTACTAAATAAATAGAACCTATACATACTAACTTTGATGTTATTTATCAAAATAGTTTAAAAGGGCCAA…	2			1	2	1	3	6			1	5		1			3	1		2	1		2			2			1					1					2	1
ZmbHLH199	GRMZM2G119823	AAAGGAATGAGATTACATGTAGCCATGCACATGACTCCGTCCACAGCTCCTGGGACCCACTCATAAATACAACGCTTTGTACGGAAGCGATGTGCATGCCAGCAGGTACGAGTGCTAAACTGCTACACATGCAAACGCCAACTGCTACTCATTTTTCTTTTTCGTTTTTAACTTTTTTCTTATCTTTATCTAACTCATGCAAACGCTAACCGTACTCATGCAAACTCATGCAAACGCAGTCGCTCTTGTCTGTTATCCCATCCGCAAGAAGCGGACTCCGCGCTCCGCGGACGCCAATAACCACTAGCACAGTCAACAAGTCATGTGAAGTAGCGCGCGGCTAATGGCGTTCGCACGACCTCAGACGTGGCGGCGCGAGGGCACGACCTCCGGCGTGCA…	4				3	5	17	1			1			1			2			1	5								4	1			2	1		1			2	1
ZmbHLH200	GRMZM2G313756	ACATCACTTCGCCACGTGGCAGGCATATGATAGTTCTTTTTGAGGTAACCCTGTCGTTATAGCTCACTGTCATTGTTAGACATGCCCTTTTGAGTAAGCTTTGCTCTGCTCATGTACGAGACAAAGTTTATAGTATTATTATTATTACTACTAGGCTGCTTGTAGAGCCGTCGTCGTAGTTCTAACTTCTAAACGTCGTAGACATCAAACGTGACAAGTGGGGAAACCTGCAAGTACTCCTACAAATAACCGTGTTTTTATATACTCCTACACAGCATCCGTTTCCAGAATTCTACTGTTGTTGTATATCGTCAAGTGACATGGACAGTTACTTTTTGGATAGGACGCGAGAAAATATTCAAGCCCAACACGACACGAAAGCGCTTCCAGATTATACCA…	5	1	1		1	3	16				2							1			3		1	1		1			2				1		2	1							1			1
ZmbHLH201	GRMZM2G355469	ACTCTGAAAATTAATCAGTAAATCACATAAGCATATTATACTTTTAGAGGGTCTCCAACAGCATGCATGTGCTAGTACTAAACTCTAATTAATCTAGAAATAGTAGATATTATTGAGAAGAAAGAGAGCGTGGCAAACAATCTTGAACAGTACTGTGTTATGTAATAGAAATGCATCGTGAAATGTAGAAGAATATCTCTCTCAAGTCAATACTAATCTCTAGCTTGGTCTGTGCATTATTCAATGATTGAAAAAAAATAATTCAGCTAGCTCTAAGCTAATCCCTGTCCCTAGCGGGTACAACCCCACATGAGATCTTGATCTGGACAGGAGGTCCTCGTGAATTATTTGGATGGCAGGTGGACTCTCACGGCCGGCTGTGTGTGAGTGGGTCTTTAA…		2	3				1											1	1				1	1					2				1		3		1					1	1
ZmbHLH202	GRMZM2G437481	GTTGAATCCAATATTTGATCTTTTTATTGGCTAAGTGTGAACCTTTTACACCTGTATAACTTATACACTAGAGCAAACTAGTTAGTCCAATTATTTGTGTTGGGCAATTCAACCACCAAAATTATTTAGGAACTAGGTGTAAGCCTAATTCCCTTTCAATGATATTCACACTTAAAAGGAGTAGAGATTTTATACATTTTTCTTAGTTGCGTGTTATTTGTTATTCCTAGCAAACTTGTGGTTTGATGTTCTATACCTATGTTTGTGCCCCTTATCTACTTACTCTCATTATACAGGTAATTGCATTTACACTATAAAAGGAAACCATTTCCAAAATATTTAAAACCTCATATTTTCTTAACTTCGGGTAAATGTAATGTTGTGTTAAAACATGAGGTG…								1			1	1						1					1		2	2		2	2			1	1		2	1		1	2	1
ZmbHLH203	GRMZM2G005939	AGACAAGCGCGGCTCGTACTCGTACGTAACGTAAACCAGTTATTAACTGATCATCGTCGACAAGTTTGTTTGTACAAATAAAACTGCCCAGTCTAGAAGTTCGTACTCAGATGGGAAGAAAAAAAGGGCTGACCCATTCGACCGTAGACTCACGTGCATGGGCACAGCCGCAGAGCAGAACATCACTAGGTTATTAGGTATATAATACTAACTCGGTTTGTCCTTGTTCAAGATTCTTGGCGTATTTCTGCAGTGGTTTTCTTTATCAAAGTTGAGTTGTGCACGTAGGTAGTAGAGACATGCGGCCGGGCGATCCTTCCCAGAGGCAGCTAGAGCCCAGGCGATGTCCTACGCGCGCGCGGCGCATACGTGCCGCAGCTGTGGCACAAGCGACACGCG…	6	1			3	2	8	4			3						12		1	1	2				1			1					1		2					2				2
ZmbHLH204	GRMZM2G086474	ACATCAAGAGTATGTAAATTGTCTTGCAGTTTAAAATAGAGGGAGTATAATTTGGGAACAAGAAGTAAGCAAGTGCATGACATTTCTCCTATATTTCAGGTGGCCAAATTTTAATATGGTTTCAGGCAAACACCTGTACAACTAACTAGTATAAATAAATTATTATCTTATGATTTGTTTATTTGTCTTTGTACCATAGTTATCAAATTTTTATCCTTATCTAACAACATAAACAATTCTAAGTTGTTAATTATTGCTGTGATAACACCGGTCAGATGTTGTCGAATTTGTGATTTTGTCTAATGAGTTTTTTTTTCTTCAAACTAAAAAAAAACTATAATTTAAAGTGATTTAAAACTATAAGTTTAATATAGAAATATGTACTCCCCAATAACTGTC…	1				1		2	1			3						3	1											4				1		1				1
ZmbHLH205	GRMZM2G017414	CAGGGGCCAGTGCCGTCTCCGTACTGGTACGGGGACGTCTCTTTCTCGAAATTCTCTGCCCGCAAGCCTACTACTACAACTTCTGCAGCCGCCCGTCCGTCTCCCTCCCCCAACCGAGTATATTTATCAGGCCCCTTCCCCCGCCCCGGCGCCCTCCTTCCCCCCGCTCCTGTGCGCGTTGTTTCTCGTCGCCGTCGTCCGTCCTCCGGCGTCCGGCAACCTGCAACCGGCGACGACGATGGAGGCGGCGCTGGGGGCGCTGTGCCGCGCCGGAGGCTGGTCGTACGCGGCCGTCTGGCGCTTCCATCCCCAAGACCCTCGGTGAGCCGTGTTCGTTCGTGTGTGTGTGTGTGTTTACTGTGCGTGTGATGGTTTTCTCTTCTCTGGCAAGCTTCTGTG…	3	1			2	2	5				2			1			6			1	2				1	4			4						2					1
ZmbHLH206	GRMZM2G155762	GTGAGCATGTATCCTGCACACCACTACTGAAAAATTCAATGTAGATTCAGGCATGCAGCTATCCCTTTATCCATGTTAATGTCAGCACACAATAATAAGGGAAAAATGCTTCTAGAGCCCTTATGTCAGTCCCCACCCACCTGAGATGAACCTGTTCCTAGTGGTTGATACGGAAGGTGTCAACATAGAGTAAACAACAAAGACGCATTCGGCATGAGGGCTCTTAATAATACCCTTCATCTCTTATTCTTTTTTTAGATCAAGGTTTAACCCTGCTTTTAGAAAGCAAGTGATCCATACCTTCACATCTTATTCTCCTCAATTAGAATAGATTGTACGCATGCTCAGTGCTGGATATCCATGCTTTGCCTCTTGTTTCTTTTCTGAAAGTTAGGACCA…		1	2	1	1		2	1			1						1	1	1				1	1		1			3						3	1	1		1	1
ZmbHLH207	GRMZM5G822829	CACTACAACAGATATATATATATATATATATATATATATATGACCGGGTAAAATATTATTTTACAGGAGCGGATACAGGGTTATGGGTCAAGCCACCTGATCCATGGACTAGGACGTGATCAATATATCTATGTATAACTTAATTGTATTTAGATTAAAATACATTACAACTCCAGTAGATTAAATAGATGGGTCTGGGGACGTGACTAAATCCTGGATTCGTCGTGCTATTTTGTACTATCTATATTAGTATTTTTTATATAGTAAAGTTTAAAATAATAGATAAGATTGGAGAGCATCTAGAACTAGCTTATATGCCTTCTTTTTCGTCGTACTTAGCATAGACAGACCTGTGGCTAGAATCCGTTGTATGATTAGGGTGTTACCTCGCTTGAAAGC…	4			1	1		11	5			2		1	1			1	2	3				2	1	1	1		1	3			1	1		1				2				1			2
ZmbHLH208	GRMZM2G042920	TTTTTAGGACTAGTTTGGAAACTCCATTTCTCAAAGAGATTCTCATCTTTCGAACGGAATATGAACTAATTTCCTCTTTATTTTCTAAAATTCTTTGGAAAAATAGGGTTGTCAAACTATCCTGTTGGCGCCGATCCGGACGCCAATCACTGTGATAATAACCGGTTGCGGTGCTCTCTGCATAGGCATGGACGGTCCACGGCCAGGGGCCGGACGGTCCGCGACCTGGTGCAGAGCTCAGGTTCCTGCTGGACGGTCCGCGCGTGCAAAGGGACGGTGAGAGTCGCCGGCGGCACCTGGATCCCGCTCTCGGGAGGGACCCCATCGGGAGGAGAGATCCTAGGTTTTGTCTAGACTCGGCAGGCCGACCTAGACACTTCTAATCGACGTAGAGCCGAA…	2	1	1		9	1	3										2		1		1		4	2		2		1	2	1		2	1			1	1
Table S3b: Summary of cis-elements in promoter regions of ZmbHLH
	ABRE	CGTCA-motif	G-box	MBS	Sp1	TCA-element	circadian	HSE	LTR	TGA-element	ARE	GARE-motif	Skn-1_motif	TC-rich repeats
Number of cis-elements	150	176	187	158	188	106	133	70	67	91	142	89	181	96
Percentage (%)	72.12	84.62	89.9	75.96	90.38	50.96	63.94	33.65	32.21	43.75	68.27	42.79	87.02	46.15
Table S3c: Summary of annotations of ZmbHLH promoter motifs
cis-element	Annotation
A-box	cis-acting regulatory element
ABRE	cis-acting element involved in the abscisic acid responsiveness
ACE	cis-acting element involved in light responsiveness
Box 4	part of a conserved DNA module involved in light responsiveness
CCAAT-box	MYBHv1 binding site
CCGTCC-box	cis-acting regulatory element related to meristem specific activation
CGTCA-motif	cis-acting regulatory element involved in the MeJA-responsiveness
G-box	cis-acting regulatory element involved in light responsiveness
GAG-motif	part of a light responsive element
GTGGC-motif	part of a light responsive element
Gap-box	part of a light responsive element
MBS	MYB binding site involved in drought-inducibility
MRE	MYB binding site involved in light responsiveness
MSA-like	cis-acting element involved in cell cycle regulation
O2-site	cis-acting regulatory element involved in zein metabolism regulation
OCT	cis-acting regulatory element related to meristem specific activation
RY-element	cis-acting regulatory element involved in seed-specific regulation
Sp1	light responsive element
TC-rich repeats	cis-acting element involved in defense and stress responsiveness
TCA-element	cis-acting element involved in salicylic acid responsiveness
TCCC-motif	part of a light responsive element
TGACG-motif	cis-acting regulatory element involved in the MeJA-responsiveness
as-2-box	involved in shoot-specific expression and light responsiveness
circadian	cis-acting regulatory element involved in circadian control
ATCT-motif	part of a conserved DNA module involved in light responsiveness
Box I	light responsive element
GT1-motif	light responsive element
HSE	cis-acting element involved in heat stress responsiveness
LTR	cis-acting element involved in low-temperature responsiveness
Skn-1_motif	cis-acting regulatory element required for endosperm expression
GA-motif	part of a light responsive element
TGA-element	auxin-responsive element
motif IIb	abscisic acid responsive element
ARE	cis-acting regulatory element essential for the anaerobic induction
CAT-box	cis-acting regulatory element related to meristem expression
CATT-motif	part of a light responsive element
ERE	ethylene-responsive element
I-box	part of a light responsive element
MNF1	light responsive element
Pc-CMA2a	part of a light responsive element
RY-element	cis-acting regulatory element involved in seed-specific regulation
TCT-motif	part of a light responsive element
WUN-motif	wound-responsive element
AACA_motif	involved in endosperm-specific negative expression
GATA-motif	part of a light responsive element
GT1-motif	light responsive element
chs-CMA2a	part of a light responsive element
C-repeat/DRE	regulatory element involved in cold- and dehydration-responsiveness
GARE-motif	gibberellin-responsive element
GC-motif	enhancer-like element involved in anoxic specific inducibility
P-box	gibberellin-responsive element
CE3	cis-acting element involved in ABA and VP1 responsiveness
GCN4_motif	cis-regulatory element involved in endosperm expression
HD-Zip 1	element involved in differentiation of the palisade mesophyll cells
HD-Zip 2	element involved in the control of leaf morphology development
rbcS-CMA7a	part of a light responsive element
Box-W1	fungal elicitor responsive element
box II	part of a light responsive element
GTGGC-motif	part of a light responsive element
MBSII	MYB binding site involved in flavonoid biosynthetic genes regulation
CAG-motif	part of a light response element
GATT-motif	part of a light responsive element
4cl-CMA2b	light responsive element
ACA-motif	part of gapA in (gapA-CMA1) involved with light responsiveness
L-box	part of a light responsive element
TGA-box	part of an auxin-responsive element
chs-Unit 1 m1	part of a light responsive element
AE-box	part of a module for light response
chs-CMA2c	part of a light responsive element
ELI-box3	elicitor-responsive element
LAMP-element	part of a light responsive element
NON-box	cis-acting regulatory element related to meristem specific activation
MBSI	MYB binding site involved in flavonoid biosynthetic genes regulation
Pc-CMA2c	part of a light responsive element
chs-CMA2b	part of a light responsive element
AT1-motif	part of a light responsive module
ATCC-motif	part of a conserved DNA module involved in light responsiveness
DRE	cis-acting element involved in dehydration, low-temp, salt stresses
TGG-motif	part of a light responsive element
C-box	cis-acting regulatory element involved in light responsiveness
SARE	cis-acting element involved in salicylic acid responsiveness
motif I	cis-acting regulatory element root specific
CE1	cis-acting element associated to ABRE, involved in ABA responsiveness
AuxRR-core	cis-acting regulatory element involved in auxin responsiveness
as1	cis-acting regulatory element involved in the root-specific expression
TGGCA	part of a light responsive element
chs-CMA1a	part of a light responsive element
sbp-CMA1c	part of a light responsive element
3-AF1 binding site	light responsive element
4cl-CMA2a	light responsive element
AuxRE	part of an auxin-responsive element
ATC-motif	part of a conserved DNA module involved in light responsiveness
AAAC-motif	light responsive element
dOCT	cis-acting regulatory element related to meristem specific activation
LS7	part of a light responsive element
TGGCA-motif	part of a light responsive element
CGT-motif	part of a light responsive element
[truncated: 52 more columns]
