# Supplementary material for: Genome-wide analysis of the basic Helix-Loop-Helix (bHLH) transcription factor family in maize
Source: BMC Plant Biol. 2018 Oct 16;18:235. doi: 10.1186/s12870-018-1441-z (PMC6192367; doi:10.1186/s12870-018-1441-z)
Supplement: Supplementary file 6 — Table S4. Expression of ZmbHLH genes in maize root tissue. (XLSX 106 kb) [file 12870_2018_1441_MOESM6_ESM.xlsx]

## Sheet: 总RPKM
208-编号	Gene.ID	tracking_id	Root...Meristem.Zone.5.Days	Root...Elongation.Zone.5.Days	Root...Cortex.5.Days	Primary.Root.5.Days	Secondary.Root.7.8.Days
ZmbHLH1	GRMZM2G475289	GRMZM2G475289	0	0	0	0	0
ZmbHLH2	GRMZM2G137374	GRMZM2G137374	0	0	0	0	0
ZmbHLH3	GRMZM2G173372	GRMZM2G173372	7.46149	8.04612	27.3906	10.3244	8.78016
ZmbHLH4	GRMZM2G035156	GRMZM2G035156	191.657	294.613	4.30937	150.209	132.692
ZmbHLH5	GRMZM2G159456	GRMZM2G159456	2.45604	0	5.31899	1.98992	2.22247
ZmbHLH6	GRMZM2G006631	GRMZM2G006631	12.9709	8.31382	21.2152	8.22318	7.00667
ZmbHLH7	GRMZM2G180452	GRMZM2G180452	2.36916	0.157479	0.307711	0.640846	0.462533
ZmbHLH8	GRMZM2G072376	GRMZM2G072376	2.49649	4.04051	0.697536	2.94704	2.41799
ZmbHLH9	GRMZM2G150729	GRMZM2G150729	0	0.0661543	0.351301	0.0167369	0.119066
ZmbHLH10	GRMZM2G350312	GRMZM2G350312	2.76357	0.540834	3.72313	3.00322	2.51577
ZmbHLH11	GRMZM2G412430	GRMZM2G412430	12.2397	23.9337	8.4301	16.3744	21.3284
ZmbHLH12	GRMZM2G001930	GRMZM2G001930	7.02057	13.66	29.351	18.2547	19.1931
ZmbHLH13	GRMZM2G150327	GRMZM2G150327	0	0.095134	0.0162744	0.0918944	0
ZmbHLH14	GRMZM2G018472	GRMZM2G018472	0	0	0	0	0
ZmbHLH15	GRMZM2G165090	GRMZM2G165090	0	0	0.321395	0.0356481	0.0177907
ZmbHLH16	GRMZM5G865967	GRMZM5G865967	0.01984	0	0.174947	0.0153952	0
ZmbHLH17	GRMZM2G068604	GRMZM2G068604	0.326055	1.3625	18.7136	4.4677	3.66345
ZmbHLH18	GRMZM2G049686	NA	NA	NA	NA	NA	NA
ZmbHLH19	GRMZM5G879527	GRMZM5G879527	16.137	14.0805	6.79041	6.67315	7.41519
ZmbHLH20	GRMZM5G828396	GRMZM5G828396	2.46994	16.7152	32.4128	9.11424	8.2091
ZmbHLH21	GRMZM5G882527	GRMZM5G882527	0.093711	0.440533	16.0131	3.48928	0.790766
ZmbHLH22	GRMZM2G472671	GRMZM2G472671	0.0693698	0.0635837	2.35278	0.336013	0.610295
ZmbHLH23	GRMZM2G134735	GRMZM2G134735	0	0	0	0	0
ZmbHLH24	GRMZM2G082630	GRMZM2G082630	0	0	0.0765407	0	0
ZmbHLH25	GRMZM2G389567	GRMZM2G389567	0.33577	22.5519	75.2813	15.8442	11.6494
ZmbHLH26	GRMZM2G107276	GRMZM2G107276	0.0854312	0.0436563	0.105388	0.400562	0.390986
ZmbHLH27	GRMZM2G165042	GRMZM2G165042	0.0566829	0	0.601161	0.156183	0.0778851
ZmbHLH28	GRMZM2G095899	GRMZM2G095899	7.08907	9.00218	106.278	25.9135	18.2923
ZmbHLH29	GRMZM2G120021	GRMZM2G120021	10.1216	12.9813	32.5179	14.3896	11.1204
ZmbHLH30	GRMZM2G155043	GRMZM2G155043	0.275174	0.0198954	0	0.0271304	0.119323
ZmbHLH31	GRMZM5G899865	NA	NA	NA	NA	NA	NA
ZmbHLH32	GRMZM2G019806	GRMZM2G019806	16.7906	34.6472	19.8604	24.4657	19.62
ZmbHLH33	GRMZM2G092091	GRMZM2G092091	5.29797	1.54264	0.664377	1.75086	2.86082
ZmbHLH34	GRMZM2G301089	GRMZM2G301089	0.152661	0.443294	13.695	1.69	1.87688
ZmbHLH35	GRMZM2G074501	GRMZM2G074501	0.780048	0	0	0.258218	0.180209
ZmbHLH36	GRMZM2G065374	GRMZM2G065374	0.306734	0.759071	0.260833	0.289222	0.184588
ZmbHLH37	GRMZM2G137358	GRMZM2G137358	37.4084	21.5641	17.9757	18.0423	18.5626
ZmbHLH38	GRMZM2G027068	GRMZM2G027068	4.23356	2.68823	4.41023	4.82643	4.98035
ZmbHLH39	GRMZM2G072820	GRMZM2G072820	65.8629	22.2725	17.6879	34.2909	23.4766
ZmbHLH40	GRMZM2G155217	GRMZM2G155217	0.0174422	0.549084	4.91262	4.037	4.12481
ZmbHLH41	GRMZM2G080054	GRMZM2G080054	0.0649071	0.245863	0.950131	0.455904	0.265427
ZmbHLH42	GRMZM2G172795	GRMZM2G172795	0	0	0.270326	0.156938	0.414444
ZmbHLH43	GRMZM2G089596	GRMZM2G089596	0.113998	0.0559387	1.44735	0.618286	0.997996
ZmbHLH44	GRMZM2G147685	GRMZM2G147685	0	0	0.040977	0.00961813	0
ZmbHLH45	AC177924.2_FG001	NA	NA	NA	NA	NA	NA
ZmbHLH46	GRMZM2G173521	NA	NA	NA	NA	NA	NA
ZmbHLH47	GRMZM2G042893	GRMZM2G042893	0.0172525	0.257593	0.0537873	0.343788	0.247458
ZmbHLH48	GRMZM2G460472	GRMZM2G460472	2.10927	1.10898	0.120792	1.24069	1.02336
ZmbHLH49	GRMZM2G107672	NA	NA	NA	NA	NA	NA
ZmbHLH50	GRMZM2G176141	GRMZM2G176141	0.461475	0.149928	0.0151316	0.271322	0.40964
ZmbHLH51	GRMZM2G350165	GRMZM2G350165	8.92986	10.5988	3.91928	6.11163	6.84664
ZmbHLH52	GRMZM2G414252	GRMZM2G414252	0.0410667	0.0299861	13.1142	1.68314	1.81211
ZmbHLH53	GRMZM2G113257	GRMZM2G113257	0.0264268	0	0	0	0
ZmbHLH54	GRMZM2G015666	GRMZM2G015666	0.30973	0.708008	0.101589	0.169072	0.167887
ZmbHLH55	GRMZM2G137541	GRMZM2G137541	10.3056	3.45142	0.857409	3.32063	3.6509
ZmbHLH56	GRMZM2G009478	GRMZM2G009478	2.48655	25.317	23.0355	15.0249	14.5606
ZmbHLH57	GRMZM2G417597	GRMZM2G417597	6.97051	3.3358	11.9992	3.51931	2.85645
ZmbHLH58	GRMZM2G083504	GRMZM2G083504	5.95011	8.29718	27.7349	9.46942	6.54227
ZmbHLH59	GRMZM2G178182	GRMZM2G178182	0.116757	0.0161928	0.140677	0.0108484	0.0670643
ZmbHLH60	GRMZM2G107560	GRMZM2G107560	0	0	0	0	0
ZmbHLH61	GRMZM2G085199	GRMZM2G085199	0.102542	0.464596	0.910692	4.30787	3.03821
ZmbHLH62	GRMZM2G163233	GRMZM2G163233	22.1084	54.5288	19.7962	39.9458	44.5709
ZmbHLH63	GRMZM2G142932	GRMZM2G142932	8.21789	11.0048	12.0978	9.92502	10.8575
ZmbHLH64	GRMZM2G383841	GRMZM2G383841	0.191446	4.07591	1.66722	1.82365	1.17374
ZmbHLH65	GRMZM2G171818	GRMZM2G171818	0.186539	19.2718	62.2264	15.3857	12.4278
ZmbHLH66	GRMZM2G172297	GRMZM2G172297	0.930555	2.21947	4.56937	2.03802	1.3385
ZmbHLH67	GRMZM2G303463	GRMZM2G303463	0.0407542	0.00875803	0	0.0150028	0.0070124
ZmbHLH68	GRMZM2G008898	GRMZM2G008898	16.4236	7.4244	1.02061	6.1506	5.76194
ZmbHLH69	GRMZM2G148723	GRMZM2G148723	17.2764	9.90978	4.18167	13.0818	12.5327
ZmbHLH70	GRMZM2G166642	NA	NA	NA	NA	NA	NA
ZmbHLH71	GRMZM2G397755	GRMZM2G397755	0	0	0.591006	0.159946	0.353248
ZmbHLH72	GRMZM2G088443	GRMZM2G088443	0.119879	0.831438	0.718471	1.35095	1.59174
ZmbHLH73	GRMZM2G112629	GRMZM2G112629	0.422685	0.823202	14.852	2.09166	2.40495
ZmbHLH74	GRMZM2G169947	GRMZM2G169947	0	0	0	0	0
ZmbHLH75	GRMZM2G163975	GRMZM2G163975	5.22872	3.39728	0.371392	1.63554	1.86794
ZmbHLH76	GRMZM2G115960	GRMZM2G115960	0.506511	1.62242	9.11234	5.03208	3.53931
ZmbHLH77	AC198518.3_FG005	AC198518.3_FG005	0	0.056603	0.0444293	0.0613279	0.0207138
ZmbHLH78	GRMZM2G395549	GRMZM2G395549	0.00600137	0	0	0	0.00537337
ZmbHLH79	GRMZM2G069408	GRMZM2G069408	1.94853	0.751573	0.480072	1.16823	0.987908
ZmbHLH80	GRMZM2G057413	GRMZM2G057413	0	0.0227867	0.628732	0.422284	0.367328
ZmbHLH81	GRMZM2G173534	GRMZM2G173534	1.23336	0.253581	4.03835	1.97061	4.11106
ZmbHLH82	GRMZM5G817854	NA	NA	NA	NA	NA	NA
ZmbHLH83	GRMZM2G180406	GRMZM2G180406	14.9283	39.7379	34.7173	28.4953	24.5944
ZmbHLH84	GRMZM2G114873	GRMZM2G114873	3.18159	8.18443	3.98733	5.79267	5.46876
ZmbHLH85	GRMZM2G397518	GRMZM2G397518	0.0279877	0	0	0	0
ZmbHLH86	GRMZM2G440529	GRMZM2G440529	0	0.0260657	0.272536	0.677577	0.427651
ZmbHLH87	GRMZM2G111666	GRMZM2G111666	1.80734	0.474673	0.791132	1.06607	2.31834
ZmbHLH88	GRMZM2G159937	GRMZM2G159937	0.724171	0.308701	3.14874	1.00569	1.36528
ZmbHLH89	GRMZM2G114444	GRMZM2G114444	3.62997	3.34068	2.41485	4.40659	3.75431
ZmbHLH90	GRMZM2G081816	GRMZM2G081816	3.50056	1.75525	2.57879	1.92532	1.56788
ZmbHLH91	GRMZM5G849600	GRMZM5G849600	2.38499	1.53778	4.03046	2.46479	2.73741
ZmbHLH92	GRMZM2G165188	GRMZM2G165188	0	0.0315834	0.0561257	0.13531	0.132533
ZmbHLH93	GRMZM2G133675	GRMZM2G133675	5.17221	3.11488	15.3702	4.66248	4.52352
ZmbHLH94	GRMZM2G080168	GRMZM2G080168	0.466193	19.9027	37.0351	15.571	13.0587
ZmbHLH95	GRMZM2G033356	GRMZM2G033356	0.261333	3.01367	1.00312	1.52512	1.61183
ZmbHLH96	GRMZM2G017586	GRMZM2G017586	52.6359	65.8752	62.5434	41.1899	43.1479
ZmbHLH97	GRMZM2G354618	GRMZM2G354618	0.082	0.194739	0	0.132664	0.0428708
ZmbHLH98	GRMZM5G818776	NA	NA	NA	NA	NA	NA
ZmbHLH99	GRMZM5G812883	NA	NA	NA	NA	NA	NA
ZmbHLH100	GRMZM2G145579	GRMZM2G145579	0	0	0	0	0
ZmbHLH101	GRMZM2G471635	GRMZM2G471635	0	0	0	0	0
ZmbHLH102	GRMZM2G016039	GRMZM2G016039	0.106765	0.540736	1.1397	0.49858	0.175219
ZmbHLH103	GRMZM2G526668	GRMZM2G526668	2.92319	2.84729	0.833431	4.41102	5.53563
ZmbHLH104	GRMZM2G091003	GRMZM2G091003	0.449286	0.216711	0.0629962	0.29862	0.0553109
ZmbHLH105	GRMZM2G176289	GRMZM2G176289	2.19686	4.36265	1.67403	2.92326	2.05823
ZmbHLH106	GRMZM2G316758	GRMZM2G316758	2.94825	2.24878	0.446721	1.88988	2.39847
ZmbHLH107	GRMZM2G008691	GRMZM2G008691	3.69601	6.51191	7.93344	4.26158	2.35935
ZmbHLH108	GRMZM2G042101	GRMZM2G042101	10.0851	9.57416	2.45086	3.81153	5.06738
ZmbHLH109	GRMZM2G038479	GRMZM2G038479	0.100808	0	0	0.0543549	0.268167
ZmbHLH110	GRMZM2G158281	GRMZM2G158281	7.86964	1.14729	1.40578	3.19371	3.1793
ZmbHLH111	GRMZM2G085751	GRMZM2G085751	0	0	0	0	0
ZmbHLH112	GRMZM2G139372	GRMZM2G139372	0	0	0.0238504	0.0335182	0.0226523
ZmbHLH113	GRMZM2G314882	GRMZM2G314882	11.2811	9.31067	8.20001	8.67805	9.32424
ZmbHLH114	GRMZM2G004356	GRMZM2G004356	1.63029	2.93437	1.06824	5.59246	4.53026
ZmbHLH115	GRMZM2G016756	GRMZM2G016756	0.0470572	0.0190947	1.83126	0.548362	0.199439
ZmbHLH116	GRMZM2G009837	GRMZM2G009837	0.0304608	0	0.71554	0.246309	0.268974
ZmbHLH117	GRMZM2G385543	GRMZM2G385543	8.70805	1.80735	0.112472	2.22051	2.54164
ZmbHLH118	GRMZM2G082343	GRMZM2G082343	4.41468	9.98502	11.0586	5.69189	4.98705
ZmbHLH119	GRMZM2G128807	GRMZM2G128807	49.1979	155.675	135.5	87.1086	112.044
ZmbHLH120	GRMZM5G856837	GRMZM5G856837	9.31048	10.0163	7.89439	8.39357	9.92694
ZmbHLH121	GRMZM2G105494	GRMZM2G105494	3.44333	6.65111	1.98339	10.1973	9.88796
ZmbHLH122	GRMZM2G064638	GRMZM2G064638	0.0134424	0	0	0	0.0108094
ZmbHLH123	GRMZM5G863198	GRMZM5G863198	0	0	0	0	0
ZmbHLH124	GRMZM2G170559	GRMZM2G170559	0	0	0	0	0.0315389
ZmbHLH125	GRMZM5G839518	GRMZM5G839518	0.990642	0.1137	2.62136	0.752309	1.0289
ZmbHLH126	GRMZM2G137426	GRMZM2G137426	1.33851	0.68138	0.326025	1.1571	0.56767
ZmbHLH127	GRMZM2G002627	GRMZM2G002627	0	0.00943773	0.137968	3.02874	2.1051
ZmbHLH128	GRMZM2G144097	GRMZM2G144097	2.70276	0.558624	0.524184	1.38063	1.26853
ZmbHLH129	GRMZM2G111146	GRMZM2G111146	4.06138	0.963787	6.56547	1.80296	1.72013
ZmbHLH130	AC233960.1_FG005	AC233960.1_FG005	0	0	0	0	0
ZmbHLH131	GRMZM2G101350	GRMZM2G101350	1.36187	6.37996	21.4676	13.5611	14.0564
ZmbHLH132	AC216731.3_FG001	AC216731.3_FG001	6.9097	11.0284	0.0601827	3.41205	4.96969
ZmbHLH133	GRMZM2G317450	GRMZM2G317450	1.85574	18.9252	0.210063	4.49067	3.23163
ZmbHLH134	GRMZM2G036092	GRMZM2G036092	21.3134	24.1276	1.08577	14.0036	10.457
ZmbHLH135	GRMZM2G045883	GRMZM2G045883	8.1297	6.69797	0.771893	4.19491	3.95748
ZmbHLH136	GRMZM5G832135	GRMZM5G832135	4.1998	8.42286	6.98998	8.47524	8.00685
ZmbHLH137	GRMZM2G030744	GRMZM2G030744	1.54653	0.119963	3.1894	0.782119	0.752234
ZmbHLH138	GRMZM2G481280	GRMZM2G481280	0	0	0	0	0
ZmbHLH139	GRMZM2G109605	NA	NA	NA	NA	NA	NA
ZmbHLH140	GRMZM2G074438	GRMZM2G074438	1.80147	0.427777	0.898727	0.890502	0.995151
ZmbHLH141	GRMZM2G116785	GRMZM2G116785	0.574196	0.472041	5.15444	5.12383	4.73408
ZmbHLH142	GRMZM2G369629	GRMZM2G369629	0.085017	0.0756168	4.26573	0.463014	0.90731
ZmbHLH143	GRMZM2G132550	GRMZM2G132550	0	0.183182	3.54049	0.544228	0.285687
ZmbHLH144	GRMZM2G061906	GRMZM2G061906	40.2921	73.8233	261.227	66.3698	75.7774
ZmbHLH145	GRMZM2G313058	GRMZM2G313058	0.061361	0.12073	1.4334	0.463412	0.518741
ZmbHLH146	GRMZM2G094892	GRMZM2G094892	0.0536369	0.279363	17.4698	2.76815	1.07284
ZmbHLH147	GRMZM2G404922	GRMZM2G404922	0.626948	0.0883718	0.35719	0.25584	0.448713
ZmbHLH148	GRMZM2G162382	GRMZM2G162382	3.65749	3.44161	7.17051	5.72577	5.74918
ZmbHLH149	GRMZM2G027563	GRMZM2G027563	0.0397877	0.176039	0.135534	0.0314311	0.0661117
ZmbHLH150	GRMZM2G045431	GRMZM2G045431	0.013582	0.0709368	9.9478	2.73548	3.01144
ZmbHLH151	GRMZM2G145146	GRMZM2G145146	0.171267	0	0	0.0225697	0
ZmbHLH152	GRMZM2G082586	GRMZM2G082586	1.11212	0.25202	1.74283	0.676977	1.22215
ZmbHLH153	GRMZM5G818643	GRMZM5G818643	30.7481	12.812	7.66989	16.7277	15.3501
ZmbHLH154	GRMZM2G089501	GRMZM2G089501	5.09632	30.6412	20.3154	14.3141	12.5373
ZmbHLH155	GRMZM2G085467	GRMZM2G085467	10.0334	7.13628	5.56567	2.89736	4.10129
ZmbHLH156	GRMZM2G144275	GRMZM2G144275	4.3245	10.7768	21.6066	8.73978	8.75195
ZmbHLH157	GRMZM2G013688	GRMZM2G013688	0	0	0	0	0.0232867
ZmbHLH158	GRMZM2G435015	NA	NA	NA	NA	NA	NA
ZmbHLH159	GRMZM2G162893	GRMZM2G162893	0.0139595	0.0745711	0.367523	1.52088	2.19628
ZmbHLH160	GRMZM2G058451	GRMZM2G058451	10.9271	6.3528	28.036	14.3429	11.9895
ZmbHLH161	GRMZM2G153454	GRMZM2G153454	22.5879	12.0038	7.22915	8.26565	7.04176
ZmbHLH162	GRMZM2G057260	GRMZM2G057260	0.703143	4.21744	3.08147	3.3725	3.64149
ZmbHLH163	GRMZM2G017145	GRMZM2G017145	5.32956	7.72741	8.86962	8.0496	7.6293
ZmbHLH164	GRMZM2G021276	GRMZM2G021276	0.0224412	0.0175527	0.137972	0.0500691	0.0586153
ZmbHLH165	GRMZM2G387528	GRMZM2G387528	0.0320914	0	0.441476	0.153612	0.0763207
ZmbHLH166	GRMZM2G454022	GRMZM2G454022	0.719814	0.791452	0.0647037	0.440057	0.439684
ZmbHLH167	GRMZM2G066057	GRMZM2G066057	5.69799	71.8994	19.1635	17.4095	18.5186
ZmbHLH168	GRMZM2G333582	GRMZM2G333582	0.106335	0.0473778	0.13957	0.0434955	0.188362
ZmbHLH169	GRMZM2G076636	GRMZM2G076636	3.93432	1.7191	0.895225	1.9584	2.04893
ZmbHLH170	GRMZM2G162450	GRMZM2G162450	0	0	0.0379357	0	0
ZmbHLH171	GRMZM2G417164	GRMZM2G417164	0	0	0	0	0
ZmbHLH172	GRMZM2G175480	GRMZM2G175480	0	0	0	0	0
ZmbHLH173	GRMZM2G164341	GRMZM2G164341	5.75388	5.57354	0.366007	2.87076	2.87539
ZmbHLH174	GRMZM2G463133	GRMZM2G463133	0.0172597	0.116026	0	0	0
ZmbHLH175	AC193786.3_FG005	AC193786.3_FG005	0	0	0.0849667	0.0477246	0.217972
ZmbHLH176	GRMZM2G030762	GRMZM2G030762	13.2995	26.9959	35.9435	27.0612	22.8751
ZmbHLH177	GRMZM2G173862	GRMZM2G173862	0	0	0.030039	0	0
ZmbHLH178	GRMZM2G024530	GRMZM2G024530	1.98057	1.63673	7.66544	9.34696	9.72381
ZmbHLH179	GRMZM2G067654	GRMZM2G067654	5.66805	21.0105	17.4694	8.59431	7.57116
ZmbHLH180	GRMZM2G017349	GRMZM2G017349	4.72635	1.56666	1.93313	1.79704	1.63064
ZmbHLH181	GRMZM2G045109	GRMZM2G045109	0	0	0	0	0
ZmbHLH182	GRMZM2G098988	GRMZM2G098988	6.60851	3.65913	0.864075	5.2728	4.8611
ZmbHLH183	GRMZM2G340177	GRMZM2G340177	0	0	0.0254872	0	0.0252235
ZmbHLH184	GRMZM2G378653	GRMZM2G378653	1.86202	0.320447	0.698812	0.657388	0.860734
ZmbHLH185	GRMZM2G049229	GRMZM2G049229	2.39744	4.48844	23.4673	5.71306	7.03543
ZmbHLH186	GRMZM2G154029	GRMZM2G154029	3.63937	5.13322	11.2427	34.7582	37.3408
ZmbHLH187	GRMZM2G043854	GRMZM2G043854	1.13631	1.42139	0.0913998	1.19138	0.903161
ZmbHLH188	GRMZM2G407119	GRMZM2G407119	0.140718	0	0	0	0.0268813
ZmbHLH189	AC233899.1_FG002	AC233899.1_FG002	2.29458	0.290436	0.379114	1.36867	0.665407
ZmbHLH190	AC149829.2_FG004	AC149829.2_FG004	5.42745	0.718813	0.321863	2.06701	1.48727
ZmbHLH191	GRMZM2G171464	GRMZM2G171464	0	0	0	0	0
ZmbHLH192	GRMZM2G031656	GRMZM2G031656	12.4396	2.78223	0.953956	4.58088	4.644
ZmbHLH193	GRMZM2G054564	GRMZM2G054564	0.589217	0.119895	6.35758	0.59147	0.449048
ZmbHLH194	GRMZM2G004732	GRMZM2G004732	0	0	0.0327334	0.0337342	0.0105309
ZmbHLH195	GRMZM2G042895	GRMZM2G042895	0.349504	1.04546	35.4343	0.983628	8.55937
ZmbHLH196	GRMZM2G093744	GRMZM2G093744	21.8801	28.3221	52.252	24.4166	21.5662
ZmbHLH197	GRMZM2G036554	GRMZM2G036554	0	0	0.484975	0.223861	0.296008
ZmbHLH198	GRMZM2G062541	GRMZM2G062541	0.162691	0.045227	0.661801	0.365853	0.387388
ZmbHLH199	GRMZM2G119823	GRMZM2G119823	0.503697	2.82935	4.07016	0.562023	2.28705
ZmbHLH200	GRMZM2G313756	GRMZM2G313756	5.28356	11.7795	23.906	9.62547	8.94985
ZmbHLH201	GRMZM2G355469	GRMZM2G355469	0.0210229	0.0239992	0.0327303	0.0169789	0.0508626
ZmbHLH202	GRMZM2G437481	GRMZM2G437481	0.199742	0.0218196	0.669551	0.331185	0.377506
ZmbHLH203	GRMZM2G005939	GRMZM2G005939	0.269752	1.73292	45.5854	5.79205	5.20868
ZmbHLH204	GRMZM2G086474	GRMZM2G086474	0.268446	0.0208058	0.32963	0.107521	0.201457
ZmbHLH205	GRMZM2G017414	GRMZM2G017414	3.11958	7.71499	0.826372	5.90102	4.56159
ZmbHLH206	GRMZM2G155762	GRMZM2G155762	1.03569	0.127786	0.0363223	0.394733	0.40116
ZmbHLH207	GRMZM5G822829	GRMZM5G822829	0.174961	0.030683	112.904	22.1314	8.38026
ZmbHLH208	GRMZM2G042920	GRMZM2G042920	0.0629077	0.053351	10.5047	2.23134	3.33818

## Sheet: 去除0和没有的
208-编号	tracking_id	Root...Meristem.Zone.5.Days	Root...Elongation.Zone.5.Days	Root...Cortex.5.Days	Primary.Root.5.Days	Secondary.Root.7.8.Days
ZmbHLH3	GRMZM2G173372	7.46149	8.04612	27.3906	10.3244	8.78016
ZmbHLH4	GRMZM2G035156	191.657	294.613	4.30937	150.209	132.692
ZmbHLH5	GRMZM2G159456	2.45604	0	5.31899	1.98992	2.22247
ZmbHLH6	GRMZM2G006631	12.9709	8.31382	21.2152	8.22318	7.00667
ZmbHLH7	GRMZM2G180452	2.36916	0.157479	0.307711	0.640846	0.462533
ZmbHLH8	GRMZM2G072376	2.49649	4.04051	0.697536	2.94704	2.41799
ZmbHLH9	GRMZM2G150729	0	0.0661543	0.351301	0.0167369	0.119066
ZmbHLH10	GRMZM2G350312	2.76357	0.540834	3.72313	3.00322	2.51577
ZmbHLH11	GRMZM2G412430	12.2397	23.9337	8.4301	16.3744	21.3284
ZmbHLH12	GRMZM2G001930	7.02057	13.66	29.351	18.2547	19.1931
ZmbHLH13	GRMZM2G150327	0	0.095134	0.0162744	0.0918944	0
ZmbHLH15	GRMZM2G165090	0	0	0.321395	0.0356481	0.0177907
ZmbHLH16	GRMZM5G865967	0.01984	0	0.174947	0.0153952	0
ZmbHLH17	GRMZM2G068604	0.326055	1.3625	18.7136	4.4677	3.66345
ZmbHLH19	GRMZM5G879527	16.137	14.0805	6.79041	6.67315	7.41519
ZmbHLH20	GRMZM5G828396	2.46994	16.7152	32.4128	9.11424	8.2091
ZmbHLH21	GRMZM5G882527	0.093711	0.440533	16.0131	3.48928	0.790766
ZmbHLH22	GRMZM2G472671	0.0693698	0.0635837	2.35278	0.336013	0.610295
ZmbHLH24	GRMZM2G082630	0	0	0.0765407	0	0
ZmbHLH25	GRMZM2G389567	0.33577	22.5519	75.2813	15.8442	11.6494
ZmbHLH26	GRMZM2G107276	0.0854312	0.0436563	0.105388	0.400562	0.390986
ZmbHLH27	GRMZM2G165042	0.0566829	0	0.601161	0.156183	0.0778851
ZmbHLH28	GRMZM2G095899	7.08907	9.00218	106.278	25.9135	18.2923
ZmbHLH29	GRMZM2G120021	10.1216	12.9813	32.5179	14.3896	11.1204
ZmbHLH30	GRMZM2G155043	0.275174	0.0198954	0	0.0271304	0.119323
ZmbHLH32	GRMZM2G019806	16.7906	34.6472	19.8604	24.4657	19.62
ZmbHLH33	GRMZM2G092091	5.29797	1.54264	0.664377	1.75086	2.86082
ZmbHLH34	GRMZM2G301089	0.152661	0.443294	13.695	1.69	1.87688
ZmbHLH35	GRMZM2G074501	0.780048	0	0	0.258218	0.180209
ZmbHLH36	GRMZM2G065374	0.306734	0.759071	0.260833	0.289222	0.184588
ZmbHLH37	GRMZM2G137358	37.4084	21.5641	17.9757	18.0423	18.5626
ZmbHLH38	GRMZM2G027068	4.23356	2.68823	4.41023	4.82643	4.98035
ZmbHLH39	GRMZM2G072820	65.8629	22.2725	17.6879	34.2909	23.4766
ZmbHLH40	GRMZM2G155217	0.0174422	0.549084	4.91262	4.037	4.12481
ZmbHLH41	GRMZM2G080054	0.0649071	0.245863	0.950131	0.455904	0.265427
ZmbHLH42	GRMZM2G172795	0	0	0.270326	0.156938	0.414444
ZmbHLH43	GRMZM2G089596	0.113998	0.0559387	1.44735	0.618286	0.997996
ZmbHLH44	GRMZM2G147685	0	0	0.040977	0.00961813	0
ZmbHLH47	GRMZM2G042893	0.0172525	0.257593	0.0537873	0.343788	0.247458
ZmbHLH48	GRMZM2G460472	2.10927	1.10898	0.120792	1.24069	1.02336
ZmbHLH50	GRMZM2G176141	0.461475	0.149928	0.0151316	0.271322	0.40964
ZmbHLH51	GRMZM2G350165	8.92986	10.5988	3.91928	6.11163	6.84664
ZmbHLH52	GRMZM2G414252	0.0410667	0.0299861	13.1142	1.68314	1.81211
ZmbHLH53	GRMZM2G113257	0.0264268	0	0	0	0
ZmbHLH54	GRMZM2G015666	0.30973	0.708008	0.101589	0.169072	0.167887
ZmbHLH55	GRMZM2G137541	10.3056	3.45142	0.857409	3.32063	3.6509
ZmbHLH56	GRMZM2G009478	2.48655	25.317	23.0355	15.0249	14.5606
ZmbHLH57	GRMZM2G417597	6.97051	3.3358	11.9992	3.51931	2.85645
ZmbHLH58	GRMZM2G083504	5.95011	8.29718	27.7349	9.46942	6.54227
ZmbHLH59	GRMZM2G178182	0.116757	0.0161928	0.140677	0.0108484	0.0670643
ZmbHLH61	GRMZM2G085199	0.102542	0.464596	0.910692	4.30787	3.03821
ZmbHLH62	GRMZM2G163233	22.1084	54.5288	19.7962	39.9458	44.5709
ZmbHLH63	GRMZM2G142932	8.21789	11.0048	12.0978	9.92502	10.8575
ZmbHLH64	GRMZM2G383841	0.191446	4.07591	1.66722	1.82365	1.17374
ZmbHLH65	GRMZM2G171818	0.186539	19.2718	62.2264	15.3857	12.4278
ZmbHLH66	GRMZM2G172297	0.930555	2.21947	4.56937	2.03802	1.3385
ZmbHLH67	GRMZM2G303463	0.0407542	0.00875803	0	0.0150028	0.0070124
ZmbHLH68	GRMZM2G008898	16.4236	7.4244	1.02061	6.1506	5.76194
ZmbHLH69	GRMZM2G148723	17.2764	9.90978	4.18167	13.0818	12.5327
ZmbHLH71	GRMZM2G397755	0	0	0.591006	0.159946	0.353248
ZmbHLH72	GRMZM2G088443	0.119879	0.831438	0.718471	1.35095	1.59174
ZmbHLH73	GRMZM2G112629	0.422685	0.823202	14.852	2.09166	2.40495
ZmbHLH75	GRMZM2G163975	5.22872	3.39728	0.371392	1.63554	1.86794
ZmbHLH76	GRMZM2G115960	0.506511	1.62242	9.11234	5.03208	3.53931
ZmbHLH77	AC198518.3_FG005	0	0.056603	0.0444293	0.0613279	0.0207138
ZmbHLH78	GRMZM2G395549	0.00600137	0	0	0	0.00537337
ZmbHLH79	GRMZM2G069408	1.94853	0.751573	0.480072	1.16823	0.987908
ZmbHLH80	GRMZM2G057413	0	0.0227867	0.628732	0.422284	0.367328
ZmbHLH81	GRMZM2G173534	1.23336	0.253581	4.03835	1.97061	4.11106
ZmbHLH83	GRMZM2G180406	14.9283	39.7379	34.7173	28.4953	24.5944
ZmbHLH84	GRMZM2G114873	3.18159	8.18443	3.98733	5.79267	5.46876
ZmbHLH85	GRMZM2G397518	0.0279877	0	0	0	0
ZmbHLH86	GRMZM2G440529	0	0.0260657	0.272536	0.677577	0.427651
ZmbHLH87	GRMZM2G111666	1.80734	0.474673	0.791132	1.06607	2.31834
ZmbHLH88	GRMZM2G159937	0.724171	0.308701	3.14874	1.00569	1.36528
ZmbHLH89	GRMZM2G114444	3.62997	3.34068	2.41485	4.40659	3.75431
ZmbHLH90	GRMZM2G081816	3.50056	1.75525	2.57879	1.92532	1.56788
ZmbHLH91	GRMZM5G849600	2.38499	1.53778	4.03046	2.46479	2.73741
ZmbHLH92	GRMZM2G165188	0	0.0315834	0.0561257	0.13531	0.132533
ZmbHLH93	GRMZM2G133675	5.17221	3.11488	15.3702	4.66248	4.52352
ZmbHLH94	GRMZM2G080168	0.466193	19.9027	37.0351	15.571	13.0587
ZmbHLH95	GRMZM2G033356	0.261333	3.01367	1.00312	1.52512	1.61183
ZmbHLH96	GRMZM2G017586	52.6359	65.8752	62.5434	41.1899	43.1479
ZmbHLH97	GRMZM2G354618	0.082	0.194739	0	0.132664	0.0428708
ZmbHLH102	GRMZM2G016039	0.106765	0.540736	1.1397	0.49858	0.175219
ZmbHLH103	GRMZM2G526668	2.92319	2.84729	0.833431	4.41102	5.53563
ZmbHLH104	GRMZM2G091003	0.449286	0.216711	0.0629962	0.29862	0.0553109
ZmbHLH105	GRMZM2G176289	2.19686	4.36265	1.67403	2.92326	2.05823
ZmbHLH106	GRMZM2G316758	2.94825	2.24878	0.446721	1.88988	2.39847
ZmbHLH107	GRMZM2G008691	3.69601	6.51191	7.93344	4.26158	2.35935
ZmbHLH108	GRMZM2G042101	10.0851	9.57416	2.45086	3.81153	5.06738
ZmbHLH109	GRMZM2G038479	0.100808	0	0	0.0543549	0.268167
ZmbHLH110	GRMZM2G158281	7.86964	1.14729	1.40578	3.19371	3.1793
ZmbHLH112	GRMZM2G139372	0	0	0.0238504	0.0335182	0.0226523
ZmbHLH113	GRMZM2G314882	11.2811	9.31067	8.20001	8.67805	9.32424
ZmbHLH114	GRMZM2G004356	1.63029	2.93437	1.06824	5.59246	4.53026
ZmbHLH115	GRMZM2G016756	0.0470572	0.0190947	1.83126	0.548362	0.199439
ZmbHLH116	GRMZM2G009837	0.0304608	0	0.71554	0.246309	0.268974
ZmbHLH117	GRMZM2G385543	8.70805	1.80735	0.112472	2.22051	2.54164
ZmbHLH118	GRMZM2G082343	4.41468	9.98502	11.0586	5.69189	4.98705
ZmbHLH119	GRMZM2G128807	49.1979	155.675	135.5	87.1086	112.044
ZmbHLH120	GRMZM5G856837	9.31048	10.0163	7.89439	8.39357	9.92694
ZmbHLH121	GRMZM2G105494	3.44333	6.65111	1.98339	10.1973	9.88796
ZmbHLH122	GRMZM2G064638	0.0134424	0	0	0	0.0108094
ZmbHLH124	GRMZM2G170559	0	0	0	0	0.0315389
ZmbHLH125	GRMZM5G839518	0.990642	0.1137	2.62136	0.752309	1.0289
ZmbHLH126	GRMZM2G137426	1.33851	0.68138	0.326025	1.1571	0.56767
ZmbHLH127	GRMZM2G002627	0	0.00943773	0.137968	3.02874	2.1051
ZmbHLH128	GRMZM2G144097	2.70276	0.558624	0.524184	1.38063	1.26853
ZmbHLH129	GRMZM2G111146	4.06138	0.963787	6.56547	1.80296	1.72013
ZmbHLH130	AC233960.1_FG005	0	0	0	0	0
ZmbHLH131	GRMZM2G101350	1.36187	6.37996	21.4676	13.5611	14.0564
ZmbHLH132	AC216731.3_FG001	6.9097	11.0284	0.0601827	3.41205	4.96969
ZmbHLH133	GRMZM2G317450	1.85574	18.9252	0.210063	4.49067	3.23163
ZmbHLH134	GRMZM2G036092	21.3134	24.1276	1.08577	14.0036	10.457
ZmbHLH135	GRMZM2G045883	8.1297	6.69797	0.771893	4.19491	3.95748
ZmbHLH136	GRMZM5G832135	4.1998	8.42286	6.98998	8.47524	8.00685
ZmbHLH137	GRMZM2G030744	1.54653	0.119963	3.1894	0.782119	0.752234
ZmbHLH140	GRMZM2G074438	1.80147	0.427777	0.898727	0.890502	0.995151
ZmbHLH141	GRMZM2G116785	0.574196	0.472041	5.15444	5.12383	4.73408
ZmbHLH142	GRMZM2G369629	0.085017	0.0756168	4.26573	0.463014	0.90731
ZmbHLH143	GRMZM2G132550	0	0.183182	3.54049	0.544228	0.285687
ZmbHLH144	GRMZM2G061906	40.2921	73.8233	261.227	66.3698	75.7774
ZmbHLH145	GRMZM2G313058	0.061361	0.12073	1.4334	0.463412	0.518741
ZmbHLH146	GRMZM2G094892	0.0536369	0.279363	17.4698	2.76815	1.07284
ZmbHLH147	GRMZM2G404922	0.626948	0.0883718	0.35719	0.25584	0.448713
ZmbHLH148	GRMZM2G162382	3.65749	3.44161	7.17051	5.72577	5.74918
ZmbHLH149	GRMZM2G027563	0.0397877	0.176039	0.135534	0.0314311	0.0661117
ZmbHLH150	GRMZM2G045431	0.013582	0.0709368	9.9478	2.73548	3.01144
ZmbHLH151	GRMZM2G145146	0.171267	0	0	0.0225697	0
ZmbHLH152	GRMZM2G082586	1.11212	0.25202	1.74283	0.676977	1.22215
ZmbHLH153	GRMZM5G818643	30.7481	12.812	7.66989	16.7277	15.3501
ZmbHLH154	GRMZM2G089501	5.09632	30.6412	20.3154	14.3141	12.5373
ZmbHLH155	GRMZM2G085467	10.0334	7.13628	5.56567	2.89736	4.10129
ZmbHLH156	GRMZM2G144275	4.3245	10.7768	21.6066	8.73978	8.75195
ZmbHLH157	GRMZM2G013688	0	0	0	0	0.0232867
ZmbHLH159	GRMZM2G162893	0.0139595	0.0745711	0.367523	1.52088	2.19628
ZmbHLH160	GRMZM2G058451	10.9271	6.3528	28.036	14.3429	11.9895
ZmbHLH161	GRMZM2G153454	22.5879	12.0038	7.22915	8.26565	7.04176
ZmbHLH162	GRMZM2G057260	0.703143	4.21744	3.08147	3.3725	3.64149
ZmbHLH163	GRMZM2G017145	5.32956	7.72741	8.86962	8.0496	7.6293
ZmbHLH164	GRMZM2G021276	0.0224412	0.0175527	0.137972	0.0500691	0.0586153
ZmbHLH165	GRMZM2G387528	0.0320914	0	0.441476	0.153612	0.0763207
ZmbHLH166	GRMZM2G454022	0.719814	0.791452	0.0647037	0.440057	0.439684
ZmbHLH167	GRMZM2G066057	5.69799	71.8994	19.1635	17.4095	18.5186
ZmbHLH168	GRMZM2G333582	0.106335	0.0473778	0.13957	0.0434955	0.188362
ZmbHLH169	GRMZM2G076636	3.93432	1.7191	0.895225	1.9584	2.04893
ZmbHLH170	GRMZM2G162450	0	0	0.0379357	0	0
ZmbHLH173	GRMZM2G164341	5.75388	5.57354	0.366007	2.87076	2.87539
ZmbHLH174	GRMZM2G463133	0.0172597	0.116026	0	0	0
ZmbHLH175	AC193786.3_FG005	0	0	0.0849667	0.0477246	0.217972
ZmbHLH176	GRMZM2G030762	13.2995	26.9959	35.9435	27.0612	22.8751
ZmbHLH177	GRMZM2G173862	0	0	0.030039	0	0
ZmbHLH178	GRMZM2G024530	1.98057	1.63673	7.66544	9.34696	9.72381
ZmbHLH179	GRMZM2G067654	5.66805	21.0105	17.4694	8.59431	7.57116
ZmbHLH180	GRMZM2G017349	4.72635	1.56666	1.93313	1.79704	1.63064
ZmbHLH182	GRMZM2G098988	6.60851	3.65913	0.864075	5.2728	4.8611
ZmbHLH183	GRMZM2G340177	0	0	0.0254872	0	0.0252235
ZmbHLH184	GRMZM2G378653	1.86202	0.320447	0.698812	0.657388	0.860734
ZmbHLH185	GRMZM2G049229	2.39744	4.48844	23.4673	5.71306	7.03543
ZmbHLH186	GRMZM2G154029	3.63937	5.13322	11.2427	34.7582	37.3408
ZmbHLH187	GRMZM2G043854	1.13631	1.42139	0.0913998	1.19138	0.903161
ZmbHLH188	GRMZM2G407119	0.140718	0	0	0	0.0268813
ZmbHLH189	AC233899.1_FG002	2.29458	0.290436	0.379114	1.36867	0.665407
ZmbHLH190	AC149829.2_FG004	5.42745	0.718813	0.321863	2.06701	1.48727
ZmbHLH192	GRMZM2G031656	12.4396	2.78223	0.953956	4.58088	4.644
ZmbHLH193	GRMZM2G054564	0.589217	0.119895	6.35758	0.59147	0.449048
ZmbHLH194	GRMZM2G004732	0	0	0.0327334	0.0337342	0.0105309
ZmbHLH195	GRMZM2G042895	0.349504	1.04546	35.4343	0.983628	8.55937
ZmbHLH196	GRMZM2G093744	21.8801	28.3221	52.252	24.4166	21.5662
ZmbHLH197	GRMZM2G036554	0	0	0.484975	0.223861	0.296008
ZmbHLH198	GRMZM2G062541	0.162691	0.045227	0.661801	0.365853	0.387388
ZmbHLH199	GRMZM2G119823	0.503697	2.82935	4.07016	0.562023	2.28705
ZmbHLH200	GRMZM2G313756	5.28356	11.7795	23.906	9.62547	8.94985
ZmbHLH201	GRMZM2G355469	0.0210229	0.0239992	0.0327303	0.0169789	0.0508626
ZmbHLH202	GRMZM2G437481	0.199742	0.0218196	0.669551	0.331185	0.377506
ZmbHLH203	GRMZM2G005939	0.269752	1.73292	45.5854	5.79205	5.20868
ZmbHLH204	GRMZM2G086474	0.268446	0.0208058	0.32963	0.107521	0.201457
ZmbHLH205	GRMZM2G017414	3.11958	7.71499	0.826372	5.90102	4.56159
ZmbHLH206	GRMZM2G155762	1.03569	0.127786	0.0363223	0.394733	0.40116
ZmbHLH207	GRMZM5G822829	0.174961	0.030683	112.904	22.1314	8.38026
ZmbHLH208	GRMZM2G042920	0.0629077	0.053351	10.5047	2.23134	3.33818

## Sheet: average
208-编号	tracking_id	Root...Meristem.Zone.5.Days	Root...Elongation.Zone.5.Days	Root...Cortex.5.Days	Primary.Root.5.Days	Secondary.Root.7.8.Days		average
ZmbHLH3	GRMZM2G173372	7.46149	8.04612	27.3906	10.3244	8.78016		12.4005
ZmbHLH4	GRMZM2G035156	191.657	294.613	4.30937	150.209	132.692		154.696
ZmbHLH5	GRMZM2G159456	2.45604	0	5.31899	1.98992	2.22247		2.39748
ZmbHLH6	GRMZM2G006631	12.9709	8.31382	21.2152	8.22318	7.00667		11.5459
ZmbHLH7	GRMZM2G180452	2.36916	0.157479	0.307711	0.640846	0.462533		0.787545
ZmbHLH8	GRMZM2G072376	2.49649	4.04051	0.697536	2.94704	2.41799		2.51991
ZmbHLH9	GRMZM2G150729	0	0.0661543	0.351301	0.0167369	0.119066		0.110652
ZmbHLH10	GRMZM2G350312	2.76357	0.540834	3.72313	3.00322	2.51577		2.5093
ZmbHLH11	GRMZM2G412430	12.2397	23.9337	8.4301	16.3744	21.3284		16.4612
ZmbHLH12	GRMZM2G001930	7.02057	13.66	29.351	18.2547	19.1931		17.4959
ZmbHLH13	GRMZM2G150327	0	0.095134	0.0162744	0.0918944	0		0.0406605
ZmbHLH15	GRMZM2G165090	0	0	0.321395	0.0356481	0.0177907		0.0749668
ZmbHLH16	GRMZM5G865967	0.01984	0	0.174947	0.0153952	0		0.0420365
ZmbHLH17	GRMZM2G068604	0.326055	1.3625	18.7136	4.4677	3.66345		5.70666
ZmbHLH19	GRMZM5G879527	16.137	14.0805	6.79041	6.67315	7.41519		10.2192
ZmbHLH20	GRMZM5G828396	2.46994	16.7152	32.4128	9.11424	8.2091		13.7843
ZmbHLH21	GRMZM5G882527	0.093711	0.440533	16.0131	3.48928	0.790766		4.16547
ZmbHLH22	GRMZM2G472671	0.0693698	0.0635837	2.35278	0.336013	0.610295		0.686409
ZmbHLH24	GRMZM2G082630	0	0	0.0765407	0	0		0.0153081
ZmbHLH25	GRMZM2G389567	0.33577	22.5519	75.2813	15.8442	11.6494		25.1325
ZmbHLH26	GRMZM2G107276	0.0854312	0.0436563	0.105388	0.400562	0.390986		0.205205
ZmbHLH27	GRMZM2G165042	0.0566829	0	0.601161	0.156183	0.0778851		0.178382
ZmbHLH28	GRMZM2G095899	7.08907	9.00218	106.278	25.9135	18.2923		33.315
ZmbHLH29	GRMZM2G120021	10.1216	12.9813	32.5179	14.3896	11.1204		16.2262
ZmbHLH30	GRMZM2G155043	0.275174	0.0198954	0	0.0271304	0.119323		0.0883047
ZmbHLH32	GRMZM2G019806	16.7906	34.6472	19.8604	24.4657	19.62		23.0768
ZmbHLH33	GRMZM2G092091	5.29797	1.54264	0.664377	1.75086	2.86082		2.42333
ZmbHLH34	GRMZM2G301089	0.152661	0.443294	13.695	1.69	1.87688		3.57157
ZmbHLH35	GRMZM2G074501	0.780048	0	0	0.258218	0.180209		0.243695
ZmbHLH36	GRMZM2G065374	0.306734	0.759071	0.260833	0.289222	0.184588		0.360089
ZmbHLH37	GRMZM2G137358	37.4084	21.5641	17.9757	18.0423	18.5626		22.7106
ZmbHLH38	GRMZM2G027068	4.23356	2.68823	4.41023	4.82643	4.98035		4.22776
ZmbHLH39	GRMZM2G072820	65.8629	22.2725	17.6879	34.2909	23.4766		32.7182
ZmbHLH40	GRMZM2G155217	0.0174422	0.549084	4.91262	4.037	4.12481		2.72819
ZmbHLH41	GRMZM2G080054	0.0649071	0.245863	0.950131	0.455904	0.265427		0.396446
ZmbHLH42	GRMZM2G172795	0	0	0.270326	0.156938	0.414444		0.168342
ZmbHLH43	GRMZM2G089596	0.113998	0.0559387	1.44735	0.618286	0.997996		0.646714
ZmbHLH44	GRMZM2G147685	0	0	0.040977	0.00961813	0		0.010119
ZmbHLH47	GRMZM2G042893	0.0172525	0.257593	0.0537873	0.343788	0.247458		0.183976
ZmbHLH48	GRMZM2G460472	2.10927	1.10898	0.120792	1.24069	1.02336		1.12062
ZmbHLH50	GRMZM2G176141	0.461475	0.149928	0.0151316	0.271322	0.40964		0.261499
ZmbHLH51	GRMZM2G350165	8.92986	10.5988	3.91928	6.11163	6.84664		7.28124
ZmbHLH52	GRMZM2G414252	0.0410667	0.0299861	13.1142	1.68314	1.81211		3.3361
ZmbHLH53	GRMZM2G113257	0.0264268	0	0	0	0		0.00528537
ZmbHLH54	GRMZM2G015666	0.30973	0.708008	0.101589	0.169072	0.167887		0.291257
ZmbHLH55	GRMZM2G137541	10.3056	3.45142	0.857409	3.32063	3.6509		4.31718
ZmbHLH56	GRMZM2G009478	2.48655	25.317	23.0355	15.0249	14.5606		16.0849
ZmbHLH57	GRMZM2G417597	6.97051	3.3358	11.9992	3.51931	2.85645		5.73625
ZmbHLH58	GRMZM2G083504	5.95011	8.29718	27.7349	9.46942	6.54227		11.5988
ZmbHLH59	GRMZM2G178182	0.116757	0.0161928	0.140677	0.0108484	0.0670643		0.070308
ZmbHLH61	GRMZM2G085199	0.102542	0.464596	0.910692	4.30787	3.03821		1.76478
ZmbHLH62	GRMZM2G163233	22.1084	54.5288	19.7962	39.9458	44.5709		36.19
ZmbHLH63	GRMZM2G142932	8.21789	11.0048	12.0978	9.92502	10.8575		10.4206
ZmbHLH64	GRMZM2G383841	0.191446	4.07591	1.66722	1.82365	1.17374		1.78639
ZmbHLH65	GRMZM2G171818	0.186539	19.2718	62.2264	15.3857	12.4278		21.8996
ZmbHLH66	GRMZM2G172297	0.930555	2.21947	4.56937	2.03802	1.3385		2.21918
ZmbHLH67	GRMZM2G303463	0.0407542	0.00875803	0	0.0150028	0.0070124		0.0143055
ZmbHLH68	GRMZM2G008898	16.4236	7.4244	1.02061	6.1506	5.76194		7.35623
ZmbHLH69	GRMZM2G148723	17.2764	9.90978	4.18167	13.0818	12.5327		11.3965
ZmbHLH71	GRMZM2G397755	0	0	0.591006	0.159946	0.353248		0.22084
ZmbHLH72	GRMZM2G088443	0.119879	0.831438	0.718471	1.35095	1.59174		0.922495
ZmbHLH73	GRMZM2G112629	0.422685	0.823202	14.852	2.09166	2.40495		4.11891
ZmbHLH75	GRMZM2G163975	5.22872	3.39728	0.371392	1.63554	1.86794		2.50017
ZmbHLH76	GRMZM2G115960	0.506511	1.62242	9.11234	5.03208	3.53931		3.96253
ZmbHLH77	AC198518.3_FG005	0	0.056603	0.0444293	0.0613279	0.0207138		0.0366148
ZmbHLH78	GRMZM2G395549	0.00600137	0	0	0	0.00537337		0.00227495
ZmbHLH79	GRMZM2G069408	1.94853	0.751573	0.480072	1.16823	0.987908		1.06726
ZmbHLH80	GRMZM2G057413	0	0.0227867	0.628732	0.422284	0.367328		0.288226
ZmbHLH81	GRMZM2G173534	1.23336	0.253581	4.03835	1.97061	4.11106		2.32139
ZmbHLH83	GRMZM2G180406	14.9283	39.7379	34.7173	28.4953	24.5944		28.4947
ZmbHLH84	GRMZM2G114873	3.18159	8.18443	3.98733	5.79267	5.46876		5.32296
ZmbHLH85	GRMZM2G397518	0.0279877	0	0	0	0		0.00559755
ZmbHLH86	GRMZM2G440529	0	0.0260657	0.272536	0.677577	0.427651		0.280766
ZmbHLH87	GRMZM2G111666	1.80734	0.474673	0.791132	1.06607	2.31834		1.29151
ZmbHLH88	GRMZM2G159937	0.724171	0.308701	3.14874	1.00569	1.36528		1.31052
ZmbHLH89	GRMZM2G114444	3.62997	3.34068	2.41485	4.40659	3.75431		3.50928
ZmbHLH90	GRMZM2G081816	3.50056	1.75525	2.57879	1.92532	1.56788		2.26556
ZmbHLH91	GRMZM5G849600	2.38499	1.53778	4.03046	2.46479	2.73741		2.63109
ZmbHLH92	GRMZM2G165188	0	0.0315834	0.0561257	0.13531	0.132533		0.0711105
ZmbHLH93	GRMZM2G133675	5.17221	3.11488	15.3702	4.66248	4.52352		6.56865
ZmbHLH94	GRMZM2G080168	0.466193	19.9027	37.0351	15.571	13.0587		17.2067
ZmbHLH95	GRMZM2G033356	0.261333	3.01367	1.00312	1.52512	1.61183		1.48301
ZmbHLH96	GRMZM2G017586	52.6359	65.8752	62.5434	41.1899	43.1479		53.0784
ZmbHLH97	GRMZM2G354618	0.082	0.194739	0	0.132664	0.0428708		0.0904547
ZmbHLH102	GRMZM2G016039	0.106765	0.540736	1.1397	0.49858	0.175219		0.492199
ZmbHLH103	GRMZM2G526668	2.92319	2.84729	0.833431	4.41102	5.53563		3.31011
ZmbHLH104	GRMZM2G091003	0.449286	0.216711	0.0629962	0.29862	0.0553109		0.216585
ZmbHLH105	GRMZM2G176289	2.19686	4.36265	1.67403	2.92326	2.05823		2.64301
ZmbHLH106	GRMZM2G316758	2.94825	2.24878	0.446721	1.88988	2.39847		1.98642
ZmbHLH107	GRMZM2G008691	3.69601	6.51191	7.93344	4.26158	2.35935		4.95246
ZmbHLH108	GRMZM2G042101	10.0851	9.57416	2.45086	3.81153	5.06738		6.19781
ZmbHLH109	GRMZM2G038479	0.100808	0	0	0.0543549	0.268167		0.0846659
ZmbHLH110	GRMZM2G158281	7.86964	1.14729	1.40578	3.19371	3.1793		3.35915
ZmbHLH112	GRMZM2G139372	0	0	0.0238504	0.0335182	0.0226523		0.0160042
ZmbHLH113	GRMZM2G314882	11.2811	9.31067	8.20001	8.67805	9.32424		9.35882
ZmbHLH114	GRMZM2G004356	1.63029	2.93437	1.06824	5.59246	4.53026		3.15112
ZmbHLH115	GRMZM2G016756	0.0470572	0.0190947	1.83126	0.548362	0.199439		0.529042
ZmbHLH116	GRMZM2G009837	0.0304608	0	0.71554	0.246309	0.268974		0.252257
ZmbHLH117	GRMZM2G385543	8.70805	1.80735	0.112472	2.22051	2.54164		3.078
ZmbHLH118	GRMZM2G082343	4.41468	9.98502	11.0586	5.69189	4.98705		7.22744
ZmbHLH119	GRMZM2G128807	49.1979	155.675	135.5	87.1086	112.044		107.905
ZmbHLH120	GRMZM5G856837	9.31048	10.0163	7.89439	8.39357	9.92694		9.10833
ZmbHLH121	GRMZM2G105494	3.44333	6.65111	1.98339	10.1973	9.88796		6.43261
ZmbHLH122	GRMZM2G064638	0.0134424	0	0	0	0.0108094		0.00485035
ZmbHLH124	GRMZM2G170559	0	0	0	0	0.0315389		0.00630779
ZmbHLH125	GRMZM5G839518	0.990642	0.1137	2.62136	0.752309	1.0289		1.10138
ZmbHLH126	GRMZM2G137426	1.33851	0.68138	0.326025	1.1571	0.56767		0.814136
ZmbHLH127	GRMZM2G002627	0	0.00943773	0.137968	3.02874	2.1051		1.05625
ZmbHLH128	GRMZM2G144097	2.70276	0.558624	0.524184	1.38063	1.26853		1.28695
ZmbHLH129	GRMZM2G111146	4.06138	0.963787	6.56547	1.80296	1.72013		3.02275
ZmbHLH130	AC233960.1_FG005	0	0	0	0	0		0
ZmbHLH131	GRMZM2G101350	1.36187	6.37996	21.4676	13.5611	14.0564		11.3654
ZmbHLH132	AC216731.3_FG001	6.9097	11.0284	0.0601827	3.41205	4.96969		5.276
ZmbHLH133	GRMZM2G317450	1.85574	18.9252	0.210063	4.49067	3.23163		5.74265
ZmbHLH134	GRMZM2G036092	21.3134	24.1276	1.08577	14.0036	10.457		14.1975
ZmbHLH135	GRMZM2G045883	8.1297	6.69797	0.771893	4.19491	3.95748		4.75039
ZmbHLH136	GRMZM5G832135	4.1998	8.42286	6.98998	8.47524	8.00685		7.21895
ZmbHLH137	GRMZM2G030744	1.54653	0.119963	3.1894	0.782119	0.752234		1.27805
ZmbHLH140	GRMZM2G074438	1.80147	0.427777	0.898727	0.890502	0.995151		1.00272
ZmbHLH141	GRMZM2G116785	0.574196	0.472041	5.15444	5.12383	4.73408		3.21172
ZmbHLH142	GRMZM2G369629	0.085017	0.0756168	4.26573	0.463014	0.90731		1.15934
ZmbHLH143	GRMZM2G132550	0	0.183182	3.54049	0.544228	0.285687		0.910717
ZmbHLH144	GRMZM2G061906	40.2921	73.8233	261.227	66.3698	75.7774		103.498
ZmbHLH145	GRMZM2G313058	0.061361	0.12073	1.4334	0.463412	0.518741		0.519528
ZmbHLH146	GRMZM2G094892	0.0536369	0.279363	17.4698	2.76815	1.07284		4.32876
ZmbHLH147	GRMZM2G404922	0.626948	0.0883718	0.35719	0.25584	0.448713		0.355413
ZmbHLH148	GRMZM2G162382	3.65749	3.44161	7.17051	5.72577	5.74918		5.14891
ZmbHLH149	GRMZM2G027563	0.0397877	0.176039	0.135534	0.0314311	0.0661117		0.0897807
ZmbHLH150	GRMZM2G045431	0.013582	0.0709368	9.9478	2.73548	3.01144		3.15585
ZmbHLH151	GRMZM2G145146	0.171267	0	0	0.0225697	0		0.0387674
ZmbHLH152	GRMZM2G082586	1.11212	0.25202	1.74283	0.676977	1.22215		1.00122
ZmbHLH153	GRMZM5G818643	30.7481	12.812	7.66989	16.7277	15.3501		16.6616
ZmbHLH154	GRMZM2G089501	5.09632	30.6412	20.3154	14.3141	12.5373		16.5809
ZmbHLH155	GRMZM2G085467	10.0334	7.13628	5.56567	2.89736	4.10129		5.9468
ZmbHLH156	GRMZM2G144275	4.3245	10.7768	21.6066	8.73978	8.75195		10.8399
ZmbHLH157	GRMZM2G013688	0	0	0	0	0.0232867		0.00465734
ZmbHLH159	GRMZM2G162893	0.0139595	0.0745711	0.367523	1.52088	2.19628		0.834644
ZmbHLH160	GRMZM2G058451	10.9271	6.3528	28.036	14.3429	11.9895		14.3297
ZmbHLH161	GRMZM2G153454	22.5879	12.0038	7.22915	8.26565	7.04176		11.4256
ZmbHLH162	GRMZM2G057260	0.703143	4.21744	3.08147	3.3725	3.64149		3.00321
ZmbHLH163	GRMZM2G017145	5.32956	7.72741	8.86962	8.0496	7.6293		7.5211
ZmbHLH164	GRMZM2G021276	0.0224412	0.0175527	0.137972	0.0500691	0.0586153		0.0573301
ZmbHLH165	GRMZM2G387528	0.0320914	0	0.441476	0.153612	0.0763207		0.1407
ZmbHLH166	GRMZM2G454022	0.719814	0.791452	0.0647037	0.440057	0.439684		0.491142
ZmbHLH167	GRMZM2G066057	5.69799	71.8994	19.1635	17.4095	18.5186		26.5378
ZmbHLH168	GRMZM2G333582	0.106335	0.0473778	0.13957	0.0434955	0.188362		0.105028
ZmbHLH169	GRMZM2G076636	3.93432	1.7191	0.895225	1.9584	2.04893		2.11119
ZmbHLH170	GRMZM2G162450	0	0	0.0379357	0	0		0.00758713
ZmbHLH173	GRMZM2G164341	5.75388	5.57354	0.366007	2.87076	2.87539		3.48792
ZmbHLH174	GRMZM2G463133	0.0172597	0.116026	0	0	0		0.0266571
ZmbHLH175	AC193786.3_FG005	0	0	0.0849667	0.0477246	0.217972		0.0701326
ZmbHLH176	GRMZM2G030762	13.2995	26.9959	35.9435	27.0612	22.8751		25.235
ZmbHLH177	GRMZM2G173862	0	0	0.030039	0	0		0.00600781
ZmbHLH178	GRMZM2G024530	1.98057	1.63673	7.66544	9.34696	9.72381		6.0707
ZmbHLH179	GRMZM2G067654	5.66805	21.0105	17.4694	8.59431	7.57116		12.0627
ZmbHLH180	GRMZM2G017349	4.72635	1.56666	1.93313	1.79704	1.63064		2.33076
ZmbHLH182	GRMZM2G098988	6.60851	3.65913	0.864075	5.2728	4.8611		4.25312
ZmbHLH183	GRMZM2G340177	0	0	0.0254872	0	0.0252235		0.0101421
ZmbHLH184	GRMZM2G378653	1.86202	0.320447	0.698812	0.657388	0.860734		0.879881
ZmbHLH185	GRMZM2G049229	2.39744	4.48844	23.4673	5.71306	7.03543		8.62034
ZmbHLH186	GRMZM2G154029	3.63937	5.13322	11.2427	34.7582	37.3408		18.4229
ZmbHLH187	GRMZM2G043854	1.13631	1.42139	0.0913998	1.19138	0.903161		0.948729
ZmbHLH188	GRMZM2G407119	0.140718	0	0	0	0.0268813		0.0335199
ZmbHLH189	AC233899.1_FG002	2.29458	0.290436	0.379114	1.36867	0.665407		0.999641
ZmbHLH190	AC149829.2_FG004	5.42745	0.718813	0.321863	2.06701	1.48727		2.00448
ZmbHLH192	GRMZM2G031656	12.4396	2.78223	0.953956	4.58088	4.644		5.08014
ZmbHLH193	GRMZM2G054564	0.589217	0.119895	6.35758	0.59147	0.449048		1.62144
ZmbHLH194	GRMZM2G004732	0	0	0.0327334	0.0337342	0.0105309		0.0153997
ZmbHLH195	GRMZM2G042895	0.349504	1.04546	35.4343	0.983628	8.55937		9.27446
ZmbHLH196	GRMZM2G093744	21.8801	28.3221	52.252	24.4166	21.5662		29.6874
ZmbHLH197	GRMZM2G036554	0	0	0.484975	0.223861	0.296008		0.200969
ZmbHLH198	GRMZM2G062541	0.162691	0.045227	0.661801	0.365853	0.387388		0.324592
ZmbHLH199	GRMZM2G119823	0.503697	2.82935	4.07016	0.562023	2.28705		2.05046
ZmbHLH200	GRMZM2G313756	5.28356	11.7795	23.906	9.62547	8.94985		11.9089
ZmbHLH201	GRMZM2G355469	0.0210229	0.0239992	0.0327303	0.0169789	0.0508626		0.0291188
ZmbHLH202	GRMZM2G437481	0.199742	0.0218196	0.669551	0.331185	0.377506		0.319961
ZmbHLH203	GRMZM2G005939	0.269752	1.73292	45.5854	5.79205	5.20868		11.7178
ZmbHLH204	GRMZM2G086474	0.268446	0.0208058	0.32963	0.107521	0.201457		0.185572
ZmbHLH205	GRMZM2G017414	3.11958	7.71499	0.826372	5.90102	4.56159		4.42471
ZmbHLH206	GRMZM2G155762	1.03569	0.127786	0.0363223	0.394733	0.40116		0.399138
ZmbHLH207	GRMZM5G822829	0.174961	0.030683	112.904	22.1314	8.38026		28.7243
ZmbHLH208	GRMZM2G042920	0.0629077	0.053351	10.5047	2.23134	3.33818		3.2381

## Sheet: 至少一个表达量大于5
208-编号	tracking_id	Root...Meristem.Zone.5.Days	Root...Elongation.Zone.5.Days	Root...Cortex.5.Days	Primary.Root.5.Days	Secondary.Root.7.8.Days	average
ZmbHLH4	GRMZM2G035156	191.657	294.613	4.30937	150.209	132.692	154.696
ZmbHLH119	GRMZM2G128807	49.1979	155.675	135.5	87.1086	112.044	107.905
ZmbHLH144	GRMZM2G061906	40.2921	73.8233	261.227	66.3698	75.7774	103.498
ZmbHLH96	GRMZM2G017586	52.6359	65.8752	62.5434	41.1899	43.1479	53.0784
ZmbHLH62	GRMZM2G163233	22.1084	54.5288	19.7962	39.9458	44.5709	36.19
ZmbHLH28	GRMZM2G095899	7.08907	9.00218	106.278	25.9135	18.2923	33.315
ZmbHLH39	GRMZM2G072820	65.8629	22.2725	17.6879	34.2909	23.4766	32.7182
ZmbHLH196	GRMZM2G093744	21.8801	28.3221	52.252	24.4166	21.5662	29.6874
ZmbHLH207	GRMZM5G822829	0.174961	0.030683	112.904	22.1314	8.38026	28.7243
ZmbHLH83	GRMZM2G180406	14.9283	39.7379	34.7173	28.4953	24.5944	28.4947
ZmbHLH167	GRMZM2G066057	5.69799	71.8994	19.1635	17.4095	18.5186	26.5378
ZmbHLH176	GRMZM2G030762	13.2995	26.9959	35.9435	27.0612	22.8751	25.235
ZmbHLH25	GRMZM2G389567	0.33577	22.5519	75.2813	15.8442	11.6494	25.1325
ZmbHLH32	GRMZM2G019806	16.7906	34.6472	19.8604	24.4657	19.62	23.0768
ZmbHLH37	GRMZM2G137358	37.4084	21.5641	17.9757	18.0423	18.5626	22.7106
ZmbHLH65	GRMZM2G171818	0.186539	19.2718	62.2264	15.3857	12.4278	21.8996
ZmbHLH186	GRMZM2G154029	3.63937	5.13322	11.2427	34.7582	37.3408	18.4229
ZmbHLH12	GRMZM2G001930	7.02057	13.66	29.351	18.2547	19.1931	17.4959
ZmbHLH94	GRMZM2G080168	0.466193	19.9027	37.0351	15.571	13.0587	17.2067
ZmbHLH153	GRMZM5G818643	30.7481	12.812	7.66989	16.7277	15.3501	16.6616
ZmbHLH154	GRMZM2G089501	5.09632	30.6412	20.3154	14.3141	12.5373	16.5809
ZmbHLH11	GRMZM2G412430	12.2397	23.9337	8.4301	16.3744	21.3284	16.4612
ZmbHLH29	GRMZM2G120021	10.1216	12.9813	32.5179	14.3896	11.1204	16.2262
ZmbHLH56	GRMZM2G009478	2.48655	25.317	23.0355	15.0249	14.5606	16.0849
ZmbHLH160	GRMZM2G058451	10.9271	6.3528	28.036	14.3429	11.9895	14.3297
ZmbHLH134	GRMZM2G036092	21.3134	24.1276	1.08577	14.0036	10.457	14.1975
ZmbHLH20	GRMZM5G828396	2.46994	16.7152	32.4128	9.11424	8.2091	13.7843
ZmbHLH3	GRMZM2G173372	7.46149	8.04612	27.3906	10.3244	8.78016	12.4005
ZmbHLH179	GRMZM2G067654	5.66805	21.0105	17.4694	8.59431	7.57116	12.0627
ZmbHLH200	GRMZM2G313756	5.28356	11.7795	23.906	9.62547	8.94985	11.9089
ZmbHLH203	GRMZM2G005939	0.269752	1.73292	45.5854	5.79205	5.20868	11.7178
ZmbHLH58	GRMZM2G083504	5.95011	8.29718	27.7349	9.46942	6.54227	11.5988
ZmbHLH6	GRMZM2G006631	12.9709	8.31382	21.2152	8.22318	7.00667	11.5459
ZmbHLH161	GRMZM2G153454	22.5879	12.0038	7.22915	8.26565	7.04176	11.4256
ZmbHLH69	GRMZM2G148723	17.2764	9.90978	4.18167	13.0818	12.5327	11.3965
ZmbHLH131	GRMZM2G101350	1.36187	6.37996	21.4676	13.5611	14.0564	11.3654
ZmbHLH156	GRMZM2G144275	4.3245	10.7768	21.6066	8.73978	8.75195	10.8399
ZmbHLH63	GRMZM2G142932	8.21789	11.0048	12.0978	9.92502	10.8575	10.4206
ZmbHLH19	GRMZM5G879527	16.137	14.0805	6.79041	6.67315	7.41519	10.2192
ZmbHLH113	GRMZM2G314882	11.2811	9.31067	8.20001	8.67805	9.32424	9.35882
ZmbHLH195	GRMZM2G042895	0.349504	1.04546	35.4343	0.983628	8.55937	9.27446
ZmbHLH120	GRMZM5G856837	9.31048	10.0163	7.89439	8.39357	9.92694	9.10833
ZmbHLH185	GRMZM2G049229	2.39744	4.48844	23.4673	5.71306	7.03543	8.62034
ZmbHLH163	GRMZM2G017145	5.32956	7.72741	8.86962	8.0496	7.6293	7.5211
ZmbHLH68	GRMZM2G008898	16.4236	7.4244	1.02061	6.1506	5.76194	7.35623
ZmbHLH51	GRMZM2G350165	8.92986	10.5988	3.91928	6.11163	6.84664	7.28124
ZmbHLH118	GRMZM2G082343	4.41468	9.98502	11.0586	5.69189	4.98705	7.22744
ZmbHLH136	GRMZM5G832135	4.1998	8.42286	6.98998	8.47524	8.00685	7.21895
ZmbHLH93	GRMZM2G133675	5.17221	3.11488	15.3702	4.66248	4.52352	6.56865
ZmbHLH121	GRMZM2G105494	3.44333	6.65111	1.98339	10.1973	9.88796	6.43261
ZmbHLH108	GRMZM2G042101	10.0851	9.57416	2.45086	3.81153	5.06738	6.19781
ZmbHLH178	GRMZM2G024530	1.98057	1.63673	7.66544	9.34696	9.72381	6.0707
ZmbHLH155	GRMZM2G085467	10.0334	7.13628	5.56567	2.89736	4.10129	5.9468
ZmbHLH133	GRMZM2G317450	1.85574	18.9252	0.210063	4.49067	3.23163	5.74265
ZmbHLH57	GRMZM2G417597	6.97051	3.3358	11.9992	3.51931	2.85645	5.73625
ZmbHLH17	GRMZM2G068604	0.326055	1.3625	18.7136	4.4677	3.66345	5.70666
ZmbHLH84	GRMZM2G114873	3.18159	8.18443	3.98733	5.79267	5.46876	5.32296
ZmbHLH132	AC216731.3_FG001	6.9097	11.0284	0.0601827	3.41205	4.96969	5.276
ZmbHLH148	GRMZM2G162382	3.65749	3.44161	7.17051	5.72577	5.74918	5.14891
ZmbHLH192	GRMZM2G031656	12.4396	2.78223	0.953956	4.58088	4.644	5.08014
ZmbHLH107	GRMZM2G008691	3.69601	6.51191	7.93344	4.26158	2.35935	4.95246
ZmbHLH135	GRMZM2G045883	8.1297	6.69797	0.771893	4.19491	3.95748	4.75039
ZmbHLH205	GRMZM2G017414	3.11958	7.71499	0.826372	5.90102	4.56159	4.42471
ZmbHLH146	GRMZM2G094892	0.0536369	0.279363	17.4698	2.76815	1.07284	4.32876
ZmbHLH55	GRMZM2G137541	10.3056	3.45142	0.857409	3.32063	3.6509	4.31718
ZmbHLH182	GRMZM2G098988	6.60851	3.65913	0.864075	5.2728	4.8611	4.25312
ZmbHLH21	GRMZM5G882527	0.093711	0.440533	16.0131	3.48928	0.790766	4.16547
ZmbHLH73	GRMZM2G112629	0.422685	0.823202	14.852	2.09166	2.40495	4.11891
ZmbHLH76	GRMZM2G115960	0.506511	1.62242	9.11234	5.03208	3.53931	3.96253
ZmbHLH34	GRMZM2G301089	0.152661	0.443294	13.695	1.69	1.87688	3.57157
ZmbHLH173	GRMZM2G164341	5.75388	5.57354	0.366007	2.87076	2.87539	3.48792
ZmbHLH110	GRMZM2G158281	7.86964	1.14729	1.40578	3.19371	3.1793	3.35915
ZmbHLH52	GRMZM2G414252	0.0410667	0.0299861	13.1142	1.68314	1.81211	3.3361
ZmbHLH103	GRMZM2G526668	2.92319	2.84729	0.833431	4.41102	5.53563	3.31011
ZmbHLH208	GRMZM2G042920	0.0629077	0.053351	10.5047	2.23134	3.33818	3.2381
ZmbHLH141	GRMZM2G116785	0.574196	0.472041	5.15444	5.12383	4.73408	3.21172
ZmbHLH150	GRMZM2G045431	0.013582	0.0709368	9.9478	2.73548	3.01144	3.15585
ZmbHLH114	GRMZM2G004356	1.63029	2.93437	1.06824	5.59246	4.53026	3.15112
ZmbHLH117	GRMZM2G385543	8.70805	1.80735	0.112472	2.22051	2.54164	3.078
ZmbHLH129	GRMZM2G111146	4.06138	0.963787	6.56547	1.80296	1.72013	3.02275
ZmbHLH75	GRMZM2G163975	5.22872	3.39728	0.371392	1.63554	1.86794	2.50017
ZmbHLH33	GRMZM2G092091	5.29797	1.54264	0.664377	1.75086	2.86082	2.42333
ZmbHLH5	GRMZM2G159456	2.45604	0	5.31899	1.98992	2.22247	2.39748
ZmbHLH190	AC149829.2_FG004	5.42745	0.718813	0.321863	2.06701	1.48727	2.00448

## Sheet: Walley et al., 2016
Table S4a: Expression of ZmbHLH in maize root tissue. RNA-Seq data were extracted from previous study (Walley et al., 2016).
Name	MZ	EZ	RC
ZmbHLH1	0	0	0
ZmbHLH2	0	0	0
ZmbHLH3	7.46149	8.04612	27.3906
ZmbHLH4	191.657	294.613	4.30937
ZmbHLH5	2.45604	0	5.31899
ZmbHLH6	12.9709	8.31382	21.2152
ZmbHLH7	2.36916	0.157479	0.307711
ZmbHLH8	2.49649	4.04051	0.697536
ZmbHLH9	0	0.0661543	0.351301
ZmbHLH10	2.76357	0.540834	3.72313
ZmbHLH11	12.2397	23.9337	8.4301
ZmbHLH12	7.02057	13.66	29.351
ZmbHLH13	0	0.095134	0.0162744
ZmbHLH14	0	0	0
ZmbHLH15	0	0	0.321395
ZmbHLH16	0.01984	0	0.174947
ZmbHLH17	0.326055	1.3625	18.7136
ZmbHLH19	16.137	14.0805	6.79041
ZmbHLH20	2.46994	16.7152	32.4128
ZmbHLH21	0.093711	0.440533	16.0131
ZmbHLH22	0.0693698	0.0635837	2.35278
ZmbHLH23	0	0	0
ZmbHLH24	0	0	0.0765407
ZmbHLH25	0.33577	22.5519	75.2813
ZmbHLH26	0.0854312	0.0436563	0.105388
ZmbHLH27	0.0566829	0	0.601161
ZmbHLH28	7.08907	9.00218	106.278
ZmbHLH29	10.1216	12.9813	32.5179
ZmbHLH30	0.275174	0.0198954	0
ZmbHLH32	16.7906	34.6472	19.8604
ZmbHLH33	5.29797	1.54264	0.664377
ZmbHLH34	0.152661	0.443294	13.695
ZmbHLH35	0.780048	0	0
ZmbHLH36	0.306734	0.759071	0.260833
ZmbHLH37	37.4084	21.5641	17.9757
ZmbHLH38	4.23356	2.68823	4.41023
ZmbHLH39	65.8629	22.2725	17.6879
ZmbHLH40	0.0174422	0.549084	4.91262
ZmbHLH41	0.0649071	0.245863	0.950131
ZmbHLH42	0	0	0.270326
ZmbHLH43	0.113998	0.0559387	1.44735
ZmbHLH44	0	0	0.040977
ZmbHLH47	0.0172525	0.257593	0.0537873
ZmbHLH48	2.10927	1.10898	0.120792
ZmbHLH50	0.461475	0.149928	0.0151316
ZmbHLH51	8.92986	10.5988	3.91928
ZmbHLH52	0.0410667	0.0299861	13.1142
ZmbHLH53	0.0264268	0	0
ZmbHLH54	0.30973	0.708008	0.101589
ZmbHLH55	10.3056	3.45142	0.857409
ZmbHLH56	2.48655	25.317	23.0355
ZmbHLH57	6.97051	3.3358	11.9992
ZmbHLH58	5.95011	8.29718	27.7349
ZmbHLH59	0.116757	0.0161928	0.140677
ZmbHLH60	0	0	0
ZmbHLH61	0.102542	0.464596	0.910692
ZmbHLH62	22.1084	54.5288	19.7962
ZmbHLH63	8.21789	11.0048	12.0978
ZmbHLH64	0.191446	4.07591	1.66722
ZmbHLH65	0.186539	19.2718	62.2264
ZmbHLH66	0.930555	2.21947	4.56937
ZmbHLH67	0.0407542	0.00875803	0
ZmbHLH68	16.4236	7.4244	1.02061
ZmbHLH69	17.2764	9.90978	4.18167
ZmbHLH71	0	0	0.591006
ZmbHLH72	0.119879	0.831438	0.718471
ZmbHLH73	0.422685	0.823202	14.852
ZmbHLH74	0	0	0
ZmbHLH75	5.22872	3.39728	0.371392
ZmbHLH76	0.506511	1.62242	9.11234
ZmbHLH77	0	0.056603	0.0444293
ZmbHLH78	0.00600137	0	0
ZmbHLH79	1.94853	0.751573	0.480072
ZmbHLH80	0	0.0227867	0.628732
ZmbHLH81	1.23336	0.253581	4.03835
ZmbHLH83	14.9283	39.7379	34.7173
ZmbHLH84	3.18159	8.18443	3.98733
ZmbHLH85	0.0279877	0	0
ZmbHLH86	0	0.0260657	0.272536
ZmbHLH87	1.80734	0.474673	0.791132
ZmbHLH88	0.724171	0.308701	3.14874
ZmbHLH89	3.62997	3.34068	2.41485
ZmbHLH90	3.50056	1.75525	2.57879
ZmbHLH91	2.38499	1.53778	4.03046
ZmbHLH92	0	0.0315834	0.0561257
ZmbHLH93	5.17221	3.11488	15.3702
ZmbHLH94	0.466193	19.9027	37.0351
ZmbHLH95	0.261333	3.01367	1.00312
ZmbHLH96	52.6359	65.8752	62.5434
ZmbHLH97	0.082	0.194739	0
ZmbHLH100	0	0	0
ZmbHLH101	0	0	0
ZmbHLH102	0.106765	0.540736	1.1397
ZmbHLH103	2.92319	2.84729	0.833431
ZmbHLH104	0.449286	0.216711	0.0629962
ZmbHLH105	2.19686	4.36265	1.67403
ZmbHLH106	2.94825	2.24878	0.446721
ZmbHLH107	3.69601	6.51191	7.93344
ZmbHLH108	10.0851	9.57416	2.45086
ZmbHLH109	0.100808	0	0
ZmbHLH110	7.86964	1.14729	1.40578
ZmbHLH111	0	0	0
ZmbHLH112	0	0	0.0238504
ZmbHLH113	11.2811	9.31067	8.20001
ZmbHLH114	1.63029	2.93437	1.06824
ZmbHLH115	0.0470572	0.0190947	1.83126
ZmbHLH116	0.0304608	0	0.71554
ZmbHLH117	8.70805	1.80735	0.112472
ZmbHLH118	4.41468	9.98502	11.0586
ZmbHLH119	49.1979	155.675	135.5
ZmbHLH120	9.31048	10.0163	7.89439
ZmbHLH121	3.44333	6.65111	1.98339
ZmbHLH122	0.0134424	0	0
ZmbHLH123	0	0	0
ZmbHLH124	0	0	0
ZmbHLH125	0.990642	0.1137	2.62136
ZmbHLH126	1.33851	0.68138	0.326025
ZmbHLH127	0	0.00943773	0.137968
ZmbHLH128	2.70276	0.558624	0.524184
ZmbHLH129	4.06138	0.963787	6.56547
ZmbHLH130	0	0	0
ZmbHLH131	1.36187	6.37996	21.4676
ZmbHLH132	6.9097	11.0284	0.0601827
ZmbHLH133	1.85574	18.9252	0.210063
ZmbHLH134	21.3134	24.1276	1.08577
ZmbHLH135	8.1297	6.69797	0.771893
ZmbHLH136	4.1998	8.42286	6.98998
ZmbHLH137	1.54653	0.119963	3.1894
ZmbHLH138	0	0	0
ZmbHLH140	1.80147	0.427777	0.898727
ZmbHLH141	0.574196	0.472041	5.15444
ZmbHLH142	0.085017	0.0756168	4.26573
ZmbHLH143	0	0.183182	3.54049
ZmbHLH144	40.2921	73.8233	261.227
ZmbHLH145	0.061361	0.12073	1.4334
ZmbHLH146	0.0536369	0.279363	17.4698
ZmbHLH147	0.626948	0.0883718	0.35719
ZmbHLH148	3.65749	3.44161	7.17051
ZmbHLH149	0.0397877	0.176039	0.135534
ZmbHLH150	0.013582	0.0709368	9.9478
ZmbHLH151	0.171267	0	0
ZmbHLH152	1.11212	0.25202	1.74283
ZmbHLH153	30.7481	12.812	7.66989
ZmbHLH154	5.09632	30.6412	20.3154
ZmbHLH155	10.0334	7.13628	5.56567
ZmbHLH156	4.3245	10.7768	21.6066
ZmbHLH157	0	0	0
ZmbHLH159	0.0139595	0.0745711	0.367523
ZmbHLH160	10.9271	6.3528	28.036
ZmbHLH161	22.5879	12.0038	7.22915
ZmbHLH162	0.703143	4.21744	3.08147
ZmbHLH163	5.32956	7.72741	8.86962
ZmbHLH164	0.0224412	0.0175527	0.137972
ZmbHLH165	0.0320914	0	0.441476
ZmbHLH166	0.719814	0.791452	0.0647037
ZmbHLH167	5.69799	71.8994	19.1635
ZmbHLH168	0.106335	0.0473778	0.13957
ZmbHLH169	3.93432	1.7191	0.895225
ZmbHLH170	0	0	0.0379357
ZmbHLH171	0	0	0
ZmbHLH172	0	0	0
ZmbHLH173	5.75388	5.57354	0.366007
ZmbHLH174	0.0172597	0.116026	0
ZmbHLH175	0	0	0.0849667
ZmbHLH176	13.2995	26.9959	35.9435
ZmbHLH177	0	0	0.030039
ZmbHLH178	1.98057	1.63673	7.66544
ZmbHLH179	5.66805	21.0105	17.4694
ZmbHLH180	4.72635	1.56666	1.93313
ZmbHLH181	0	0	0
ZmbHLH182	6.60851	3.65913	0.864075
ZmbHLH183	0	0	0.0254872
ZmbHLH184	1.86202	0.320447	0.698812
ZmbHLH185	2.39744	4.48844	23.4673
ZmbHLH186	3.63937	5.13322	11.2427
ZmbHLH187	1.13631	1.42139	0.0913998
ZmbHLH188	0.140718	0	0
ZmbHLH189	2.29458	0.290436	0.379114
ZmbHLH190	5.42745	0.718813	0.321863
ZmbHLH191	0	0	0
ZmbHLH192	12.4396	2.78223	0.953956
ZmbHLH193	0.589217	0.119895	6.35758
ZmbHLH194	0	0	0.0327334
ZmbHLH195	0.349504	1.04546	35.4343
ZmbHLH196	21.8801	28.3221	52.252
ZmbHLH197	0	0	0.484975
ZmbHLH198	0.162691	0.045227	0.661801
ZmbHLH199	0.503697	2.82935	4.07016
ZmbHLH200	5.28356	11.7795	23.906
ZmbHLH201	0.0210229	0.0239992	0.0327303
ZmbHLH202	0.199742	0.0218196	0.669551
ZmbHLH203	0.269752	1.73292	45.5854
ZmbHLH204	0.268446	0.0208058	0.32963
ZmbHLH205	3.11958	7.71499	0.826372
ZmbHLH206	1.03569	0.127786	0.0363223
ZmbHLH207	0.174961	0.030683	112.904
ZmbHLH208	0.0629077	0.053351	10.5047

## Sheet: Stelpflug et al., 2016
Table S4b: Expression of ZmbHLH in maize root tissue. RNA-Seq data were extracted from previous study (Stelpflug et al., 2016).
Name	Primary_Root_3DAS	Root_MZ_and_EZ_3DAS	Root_DZ_3DAS	Root_CP_3DAS	Root_Stele_3DAS	Primary_Root_GH_6DAS	Root_System_7DAS	Primary_Root_7DAS	Seminal_Roots_7DAS	Primary_Root_Z1_7DAS	Primary_Root_Z2_7DAS	Primary_Root_Z3_7DAS	Primary_Root_Z4_7DAS	Crown_Roots_Nodes1.3_V7	Crown_Roots_Node4_V7	Crown_Roots_Node5_V7	Crown_Roots_Node5_V13	Brace_Roots_Node6_V13
ZmbHLH1	0	0	0	0	0	0	0	0	0	0	0	0	0	0	0	0	0	0
ZmbHLH2	0	0	0	0	0	0	0	0	0	0	0	0	0	0	0	0	0	0
ZmbHLH3	59.28	52.05	92.91	126.27	2.92	50.49	182.11	179.82	103.89	72.02	138.57	160.06	162.72	86.61	113.78	131.89	145.12	56.76
ZmbHLH4	451.89	1255.94	14.69	58.07	4.23	481.07	229.92	119.05	193.22	846.38	22.44	200.09	21.05	39.38	51.79	220.79	137.14	271.95
ZmbHLH5	19.27	9.34	46.26	47.04	0	19.57	20.09	19.09	14.42	7.69	44.68	15.37	5.19	28.09	21.78	26.14	25.42	19.68
ZmbHLH6	56.15	70.68	109.18	69.03	8.01	86.2	94.06	172.71	73.34	58.18	66.22	64.09	37.99	43.78	47.92	50.51	33.73	103.71
ZmbHLH7	9.19	9.26	12.93	8.99	17.63	17.25	16.7	15.51	7.31	10.61	12.83	19.34	16.81	19.48	21.13	26.54	24.6	4.78
ZmbHLH8	10	0	7.16	0	7.48	3.84	3.45	10.66	3.02	2.76	7.66	8.45	0	12.29	11.48	9.27	13.75	10.58
ZmbHLH9	0	0	0	0	0	0	0	1.9	0	0	0	0	1.24	7.83	3.81	2.04	0	0
ZmbHLH10	19.68	10.68	21.72	29.94	14.7	23.1	36.16	37.03	19.85	21.6	45.7	42.33	52.91	452.91	457.81	218	121.47	51.82
ZmbHLH11	86.71	81.85	139.41	35.31	229.63	68.48	154.77	159.36	105.55	103.96	164.11	94.64	69	156.49	141.93	171.62	100.84	54.13
ZmbHLH12	89.95	57.38	161.15	133.67	73.6	121.48	120.25	112.47	71.41	56.44	101.45	106.73	315.34	116.56	100.03	101.23	82.53	36.05
ZmbHLH13	1.89	8.34	0	0.85	0	0	8	9.61	6.95	66.5	12.31	0.75	0	9.59	11.76	1.25	0	0
ZmbHLH14	0	0	0	0	0	0	0	0	0	0	0	0	0	0	0	0	0	0
ZmbHLH15	0	0	0	0	0	0	0	0	0	0	0	0	0	0	0	0	0	0
ZmbHLH16	0	0	0	0	0	0	0	0	0	0	0	0	0	0	0	0	0	0
ZmbHLH17	30.95	13.93	46	88.8	19.24	13	25.46	16.6	10.89	19.64	15.41	23.6	35.65	33.56	31.54	19.88	36.64	6.03
ZmbHLH18	16.95	6.02	16.97	30.32	3.73	6.13	14.98	11.27	5.96	5.61	3.76	8.42	12.97	19.5	12.63	8.32	29.2	3.38
ZmbHLH19	81.14	127.84	55.16	46.31	29.8	98.13	155.28	154.37	84.92	127.15	75.13	114.24	126.12	178.56	156.38	103.65	83.5	19.3
ZmbHLH20	115.23	125.53	101.1	192.77	37.51	68.55	115.52	130.52	60.82	104.4	47.95	166.68	169.19	115.29	121.69	123.07	131.37	123.27
ZmbHLH21	14.69	1.58	13.23	43.3	14.71	2.46	0	0	0.45	0	0	0	0	0	0	1.22	2.09	0.44
ZmbHLH22	5.23	0	5.96	5.55	3.2	2.19	6.82	4.49	0	0	0	0	6.27	2.45	0	2.11	1.25	0
ZmbHLH23	0	0	0	0	0	0	0	0	0	0	0	0	0	0	0	0	0	0
ZmbHLH24	0	0	0	0	0	0	0	0	0	0	0	0	0	0	0	0	0	0
ZmbHLH25	97.72	52.49	104.6	154.65	52.37	84.39	67.48	59.73	45.26	45.25	46.51	62.05	14.59	12.4	23.46	76.3	35.95	36.97
ZmbHLH26	0	0	0	0	0	0	0	4.37	2.15	0	0	0	2.11	2.49	1.48	0	1.61	1.72
ZmbHLH27	0.83	0	1.47	11.14	0	8.71	4.35	3.93	0	0	0	4.24	10.18	2.19	2.54	5.38	7.69	0
ZmbHLH28	264.61	92.69	266.1	538.85	24.68	79.24	126.54	59.62	76.46	52.46	30.96	40.75	54.03	18.44	22.37	89.5	75.44	65.22
ZmbHLH29	98.27	94.73	107.97	117.18	29.5	86.69	72.03	67.18	59.77	65.78	60.63	39.22	28.78	64.1	76.07	78.73	68.45	13.86
ZmbHLH30	0	0	0	0	0	1.38	0	0.49	0	1.56	0	0	0	1.73	2.02	3.05	0.71	0
ZmbHLH31	0	0	0	0	0	0	0	0	0	0	0	0	0	0	0	0	0	0
ZmbHLH32	147.24	294.45	65.34	131.74	77.14	141.66	101.04	79.18	74.53	189.38	43.34	92.02	117.4	79.79	86.59	62.11	81.32	31.48
ZmbHLH33	20.89	29.15	25.07	15.36	31.39	25.54	28.03	28.09	17.4	33.82	30.11	32.08	14.53	36.18	32.17	34.75	30.54	32.99
ZmbHLH34	41.55	3.63	172.49	224.87	56.93	292.3	76.8	33.54	17.95	12.49	133.2	134.93	535.92	27.54	25.53	12.07	9.37	9
ZmbHLH35	1.13	0	0	0	1.78	0	0	1.2	0	0.75	0	0	0.99	1.51	0.98	1.77	1.1	0
ZmbHLH36	6.2	1.57	5.87	10.86	4.18	0.69	2.83	2.55	2.25	2.39	0.42	2.97	4.41	3.62	6.01	10.28	14.24	5.23
ZmbHLH37	82.63	144.07	65.25	57.32	61.33	92.23	69.5	59.3	46.23	126.94	71.84	76.33	45.74	79.71	70.13	96.26	97.41	100.1
ZmbHLH38	27.29	21.3	47.83	19.63	71.99	18.46	80.45	85.03	31.84	19.95	77.01	69.62	120.35	149.74	116.62	49.91	63.34	26.29
ZmbHLH39	80.87	189.23	4.94	13.14	8.93	90.1	33.8	17.84	30.88	200.74	0	30.29	0	9.23	13.41	51.73	50.07	86.48
ZmbHLH40	52.1	16.85	67.29	85.29	56.58	50.02	60.88	83.31	42.28	29.81	61.72	78.63	116.28	207.31	150.97	57.67	47.06	39.34
ZmbHLH41	7.21	0	8.25	1.88	6.27	6.41	3.51	3.36	0	0.44	2.13	3.18	6.25	3.25	4.32	1.75	1.53	0.59
ZmbHLH42	1.43	0	0	1.24	3.23	0	2.51	1.93	0.81	0.29	0.81	3.99	2.21	0.79	1.3	19.95	19.77	56.07
ZmbHLH43	25.51	6.72	75.57	43.15	38.83	26.23	79.99	75.94	36.25	7.08	75.29	87.97	92.14	98.25	80.92	84.26	130.19	83.01
ZmbHLH44	0	0	0	0	0	0	0	0	0	0	0	0	0	0	0	0	0	0
ZmbHLH45	0	0	0	0	0	0	0	0	0	0	0	0	0	0	0	0	0	0
ZmbHLH46	16.47	8.06	21.62	7.84	20.85	28.21	37.97	63.85	28.17	18.42	21.27	5.21	9.22	53.82	53.71	29.46	23.22	0
ZmbHLH47	0	0	0	0	1.1	0	1.41	1.17	0	0.62	0	0	1.54	8.42	2.18	0	0	0
ZmbHLH48	9.54	13.7	8.13	3.61	20.58	11.13	12.47	14.96	8.9	13.88	18.45	15	13.01	15.18	14.98	19.24	20.26	17.19
ZmbHLH49	16.47	8.06	21.95	7.84	20.85	28.21	37.98	63.86	28.18	18.43	21.27	5.21	9.22	53.97	53.73	29.46	23.22	0
ZmbHLH50	6.23	9.58	10.84	0.73	6.28	8.66	8.76	10.42	5.54	9.74	14.43	8.98	0	10.82	8.98	15.74	9.16	9.45
ZmbHLH51	43.16	69.34	50.71	24.37	34.01	30.38	39.85	33.87	28.24	45.34	18.17	21.13	25.66	57.2	39.4	31.05	31.73	10.37
ZmbHLH52	46.8	0	109.29	107.84	21.84	15.06	20.99	19.69	8.74	0	8.14	17.38	116.66	9.69	11.06	5.21	23.72	0
ZmbHLH53	0	0	0	0	0	0	0	0	0	0	0	0	0	0	0	0	0	0
ZmbHLH54	2.06	6.98	1.12	0.65	0	7.84	0.74	0.57	0	5.99	0	0.62	0	0	0	2.38	2.03	3.57
ZmbHLH55	25.69	48.79	21.51	8.44	35.28	13.57	35.13	45.58	23.19	40.86	31.72	35.48	24.83	18.99	18.93	18.26	14.45	8.7
ZmbHLH56	201.38	230.05	285.74	416.16	179.96	309.52	157.89	140.51	87.1	165.5	213.18	199.14	469.03	141.43	142.76	162.42	119.97	147.43
ZmbHLH57	27.59	35.35	22.4	20.04	5.34	15.98	34.11	31.81	17.61	40.28	10.28	21.2	33.57	23.08	19.79	29.31	34.01	12.76
ZmbHLH58	100.83	56.85	180.25	203.32	81.34	124.38	116.61	139.48	68.11	90.7	155.8	113.17	67.48	112.04	115.57	149.66	116.07	90.06
ZmbHLH59	0	0	0	0	0	0	0	0	0	0	0	0	0	0	0	1.08	0	0
ZmbHLH60	0	0	0	0	0	0	0	0	0	0	0	0	0	0	0	0	0	0
ZmbHLH61	54.56	10.52	85.63	9.24	233.42	70.09	46.45	64.22	33.99	16.33	50.39	37.95	83.83	118.68	87.06	46.13	34.12	12.12
ZmbHLH62	341.98	566.65	197.2	318.76	184.93	372.3	216.67	185.4	156.11	522.13	155.24	238.08	129.45	147.65	163.77	180.47	185.08	280.9
ZmbHLH63	110.55	99.63	100.43	130.69	138.46	119.78	100.74	114.78	63.92	105.23	96.35	119.52	144.68	136.56	132.67	170.11	150.46	99.83
ZmbHLH64	3.16	3.82	1.16	11.13	0	0	3.5	3.99	0	3.25	0	7.83	6.36	3.94	3.72	0.84	6.68	0
ZmbHLH65	277.54	193.99	350.86	499.46	264.44	184.93	209.01	221.23	135.29	148.75	186.8	207.13	200.59	308.28	312.97	311.15	268.19	154.19
ZmbHLH66	15.9	10.82	21.68	31.19	0	3.44	4.24	1.2	4.53	4.94	5.37	3.8	0	0	0.47	3.78	0.75	0
ZmbHLH67	1.19	1.58	0.94	1.18	1.36	1.37	1.06	1.28	0.99	1.64	1.48	1.36	1.4	1.59	1.59	1.47	1.35	1.69
ZmbHLH68	32.71	76.64	12.34	7.53	18.22	38.21	26.44	19.02	17.2	62.16	25.16	30.87	9.76	22.6	27.02	29.27	23.51	12.72
ZmbHLH69	74.05	119.91	62.22	63.48	65.64	76.57	76.03	81.38	50.72	121.42	74.02	94.49	84.48	99.01	96.91	87.06	87.33	107.98
ZmbHLH70	37.25	17.46	38.71	57.27	13.86	44.04	94.05	111.14	58.75	13.04	74.32	48.26	113.25	72.42	64.85	32.04	36.27	12.39
ZmbHLH71	0	0	1.42	1.11	0	0	8.32	7.67	1.34	0	0	2.15	23.04	2.14	2.07	0	1.02	0
ZmbHLH72	7.83	0	12.4	0	25.88	4.68	52.19	87.37	25.91	2.8	29.27	29.64	55.05	53.34	51	22.18	21.73	16.6
ZmbHLH73	59.4	10.85	117.72	212.89	74.96	253.88	45.26	22.54	17.02	17.12	62.55	80.96	274.17	29.02	22.7	8.34	4.04	17.16
ZmbHLH74	0	0	0	0	0	0	0	0	0	0	0	0	0	0	0	0	0	0
ZmbHLH75	10.55	17.97	3.68	4.74	16.78	9.02	5.79	3.32	3.21	16.89	1.05	3.51	1.86	3.27	4.8	9.73	2.04	3.28
ZmbHLH76	45.26	12.47	42.32	134.25	25.21	32.83	29.13	28.44	14.51	5.72	23.97	25.41	63.17	12.35	16.74	31.67	58.33	37.88
ZmbHLH77	0	0	0	0	0	1.58	0	0	0	0.4	0	0	0	0.73	2.25	0	0.48	0
ZmbHLH78	17.07	33.48	4.55	7.22	9.8	21.04	8.46	8.22	7.13	31.09	6.33	12.56	4.09	8.34	8.63	7.92	9.14	18.69
ZmbHLH79	9.12	10.05	9.14	10.74	9.18	10.08	9.02	12.55	5.81	11.06	13.34	10.75	9.53	16.66	15.36	13.77	12.72	28.37
ZmbHLH80	1.81	0	3.68	6.07	0	2.86	8.03	10.51	4.18	3.97	18.48	17.92	23.55	588.51	633.02	319.59	145.52	26.11
ZmbHLH81	1.84	0	2.78	3.13	4.7	8.12	11.54	46.62	5.13	3.56	3.86	16.99	8.81	42.21	37.44	17.02	20.46	3.59
ZmbHLH82	0	0	0	0	0	0	0	0	0	0	0	0	0	0	0	0	0	0
ZmbHLH83	324.65	292.03	266.75	415.22	307.55	228.88	220.63	226.71	137.42	283.29	178.22	309.56	214.06	183.09	208.26	264.51	243.89	248.71
ZmbHLH84	91.18	117.29	125.85	143.94	66.38	65.04	114.73	108.29	68.88	125.89	108.93	141.06	196.05	74.7	84.52	90.87	75.24	65.92
ZmbHLH85	0	0	0	0	0	0	0	0	0	0	0	0	0	0	0	0	0	0
ZmbHLH86	14.06	10.52	19.85	24.26	13.87	18.82	18	19.2	10.15	19.3	14.97	22.53	18.26	18.07	11.73	5.06	4.53	0
ZmbHLH87	2.82	0.82	4.68	0	2.92	2.23	8.66	6.36	3.74	1.57	0	2.12	10.37	0.71	2.21	0.42	0.55	1.41
ZmbHLH88	3.5	0	23.85	18.07	4.11	31.62	9.89	6.78	4.33	4.77	15.09	7.54	15.84	1.7	5.09	8.82	4.74	9.39
ZmbHLH89	20.1	21.31	21.19	22.79	25.3	23.09	27.93	35.42	19.68	22.22	22.72	26.96	32.8	32.88	36.35	26.41	31.27	23.97
ZmbHLH90	3.31	1.88	1.48	3.62	1.56	0	0	1.25	0	1.74	0	0.96	0	2.06	0	4.23	1.45	1.48
ZmbHLH91	25.98	18.59	122.3	46.7	47.33	33.63	130.7	131.16	66.73	65.3	189.62	115.26	202.74	130.24	113.81	42.02	47.22	20.07
ZmbHLH92	0	0	0	0	0	2.14	0	0	0	0.54	0	0	0	0	0	0	0	0
ZmbHLH93	31.98	28.78	44.45	50.04	45.12	44.61	80.43	82.45	35.53	19.01	30.9	41.68	124.6	14.37	15.98	24.19	61.85	65.03
ZmbHLH94	228.04	199.07	226.8	288.48	272.17	148.34	181.02	164.98	99.08	175.07	129.44	179.27	127.62	111.68	130.65	204.54	177.75	122.73
ZmbHLH95	17.62	29.47	4.24	16.28	6.1	14.54	9.16	11.06	6.48	24.64	6.86	13.55	7.76	7.23	7.26	11.19	10.36	0.79
ZmbHLH96	243.23	318.3	193.97	208.03	218.68	242.13	264.76	303.32	164.97	284.37	209.03	259.13	275.82	296.84	291.72	348.75	304.34	330.77
ZmbHLH97	0	0	0	0	0	0	0	0	0	0	0	0	0	0	0	0	0	0
ZmbHLH98	0	0	0	0	0	0	0	0	0	0	0	0	0	0	0	0	0	0
ZmbHLH99	0	0	0	0	0	0	0	0	0	0	0	0	0	0	0	0	0	0
ZmbHLH100	0	0	0	0	0	0	0	0	0	0	0	0	0	0	0	1.08	0	1.47
ZmbHLH101	0	0	0	0	0	0	0	0	0	0	0	0	0	0	0	0	0	0
ZmbHLH102	37.39	18.31	40.21	57.03	13.77	44.71	93.89	115.48	58.89	13.95	74.74	49.74	113.36	75.07	65.41	33.11	36.78	12.61
ZmbHLH103	13.53	5.99	26.81	0	45.27	17.81	41.1	52.6	16.05	12.4	32.67	36.18	35.48	60.89	47.27	36.81	52.8	29.99
ZmbHLH104	0	0	0	0	0	0	0	0	0	0	0	0	0	0	0	1.27	0	3.74
ZmbHLH105	11.32	12.71	10.55	2.89	18.45	20.11	4.88	4.05	2.18	5.34	3.41	5.35	1.39	1.12	0.27	0.86	0.73	0.57
ZmbHLH106	4.58	0	4.8	2.56	7.1	0	10.81	13.92	10.33	2.41	0	15.14	9.82	0	10.11	4.78	9.89	0
ZmbHLH107	20.29	15.57	24.44	47.8	1.31	51.02	20.9	22.94	11.14	21.13	20.62	26.76	12.92	7.2	6.19	19.36	18.8	33.26
ZmbHLH108	8.1	37.58	1.94	3.7	0	15.98	7.2	3.78	3.74	32.38	0	6.97	0	3.2	1.98	1.85	2.36	75.53
ZmbHLH109	0	0	0	0	0	0	0	0	0	0	0	0	0	0	0	0	0	0
ZmbHLH110	36.81	40	42.97	27.54	82.41	53.12	42.55	49.62	28.22	33.4	86.41	48.73	41.08	48.42	51.13	64.39	53.15	71.19
ZmbHLH111	0	0	0	0	0	0	0	0	0	0	0	0	0	0	0	0.37	0	0
ZmbHLH112	0	0	0	0	1.09	0	0	0	0	0	0	0	0	0	0.78	0	0	0.81
ZmbHLH113	95.47	146.79	63.97	93.14	97.15	112.56	133.32	97.99	44.81	115.2	44.98	86.7	87.76	87.75	91.97	137.93	131.15	134.33
ZmbHLH114	52.24	35.72	65.73	12.82	181.86	47.4	60.97	72.06	35.42	30.76	71.04	71.16	55.12	126.61	99.4	74.91	63.14	9.74
ZmbHLH115	19.43	0	18.94	50.39	5.98	1.21	6.55	6.33	2.61	0	0	2.08	4.38	3.79	5.64	13.15	33.4	2.87
ZmbHLH116	4.85	0	16.28	17.36	0	54.19	18.48	19.92	6.9	0	14.68	11.71	25.83	15.64	10.34	12.8	21.01	2.19
ZmbHLH117	26.38	38.93	25.58	9.87	47.04	34.41	28.34	30.26	19.55	47.87	45.14	35.21	6.37	33.97	37.88	60.74	44.01	48.36
ZmbHLH118	37.86	61.18	61.83	136.72	23.82	182.76	58.3	27.13	20.79	83.68	87.8	133.29	290.37	22.74	24.18	18.35	13.5	1.55
ZmbHLH119	285.25	619.69	189.47	303.33	16.25	273.99	506.61	435.63	248.5	822.27	200.17	346.19	277.2	269.04	264.28	271.23	221.75	285.19
ZmbHLH120	43.24	49.35	54.17	26.19	89.47	33.79	52.69	65.47	30.88	41.85	44.51	56.5	97.36	82.36	69.19	83.61	98.53	94.03
ZmbHLH121	65.84	32.5	101.94	22.33	252.2	48.5	78.55	81.44	54.51	50.01	85.84	82.31	62.16	116.93	106.63	96.45	77.88	23.04
ZmbHLH122	0	0	0	0	0	0	0	0	0	0	0	0	0	0	0	0	0	0
ZmbHLH123	0	0	0	0	0	0	0	0	0	0	0	0	0	0	0	0	0	0
ZmbHLH124	0	0	0	0	0	0	0	0	0	0	0	0	0	0	0	0	0	0
ZmbHLH125	2.21	0	9.14	5.72	3.09	2.18	4.6	4.88	1.82	1.42	0.89	4.44	6.59	7.5	6.49	2.95	19.18	11.02
ZmbHLH126	16.49	29.45	27.09	19.24	25.6	30.22	34.6	39.96	30.48	51.84	43.5	36.75	34.6	56.16	43.18	21.6	10.64	0
ZmbHLH127	28.18	2.15	51.81	1.22	161.86	25.6	22.76	37.33	21.67	5.16	35.06	29.87	45.92	101.29	91.49	33.75	23.24	0.53
ZmbHLH128	7.95	7.98	10.94	5.85	22.07	19.25	19.06	26.92	14.25	7.14	45.22	21.96	3.41	20.09	17.97	23.86	23.91	63.27
ZmbHLH129	16.29	11.31	23.78	25.28	17.63	11.96	11.4	10.72	6.01	10.78	7.76	11.95	7.08	14.67	13.34	19.27	26.33	16.14
ZmbHLH130	0	0	0	0	0	0	0	0	0	0	0	0	0	0	0	0	0	0
ZmbHLH131	48.79	12.6	75.06	22.25	147.46	20.86	32.07	31.86	19.07	10.16	18.88	29.13	26.4	16.7	19.58	18.21	20.18	24.2
ZmbHLH132	5	11.43	0	0	0	0	4.31	3.16	2.16	16.16	0	6.98	0	6.52	6.28	1.96	3.35	0
ZmbHLH133	63.65	182.54	6.03	16.04	8.01	52.61	36.05	27.46	26.57	131.89	4.75	53.16	11.3	19.65	20.91	23.56	25.61	61.15
ZmbHLH134	43.43	86.96	3.95	10	23.35	68.65	38.86	37.56	25.35	116.2	19.88	92.18	20.57	34.47	34.3	54.07	38.32	176.75
ZmbHLH135	10.67	21.11	19.14	1.17	14.52	10.48	18.82	16.99	10.42	9.05	12.43	7.57	6.69	4.08	6.31	15.81	16.74	36.92
ZmbHLH136	77	33.68	145.09	46.38	265.5	94.38	78.89	75.14	52.31	33.24	120.54	86.19	77.02	40.84	53.78	80.55	41.64	12.67
ZmbHLH137	6.87	1.55	8.95	16.12	4.89	7.88	4.59	5.2	3.38	2.26	6.39	4.9	6.48	6.36	6.31	16.44	27.9	7.55
ZmbHLH138	0	0	0	0	0	0	0	0	0	0	0	0	0	0	0	0	0	0
ZmbHLH139	1.34	0	12.88	32.65	6.41	18.25	3.27	0.53	0	0	7.58	9.67	30.96	2.48	0.65	0.6	0	0
ZmbHLH140	4.98	7.67	10.64	10.46	13.45	10.09	2.24	4.72	2.03	9.49	4.49	4.93	1.72	1.12	1.87	6.57	2.69	13.09
ZmbHLH141	77.25	15.42	113.32	153.12	108.54	76.73	79.24	81.01	43.98	25.5	79.31	83.72	100.08	66.14	67.53	64.52	73.56	26.17
ZmbHLH142	0	0	0	2.55	0	0	4.86	7.79	1.41	0	0	1.61	11.58	2.11	2.05	0.87	0	42.76
ZmbHLH143	0	0	0	6.01	0	0	0	0	0	0	0	0	1.3	0	0	0	0	7.71
ZmbHLH144	464.23	307.2	640.55	702.6	578.09	328.41	549.93	664.7	325.61	285.12	357.82	548.99	858.57	273.56	290.15	357.25	336.59	514.74
ZmbHLH145	7.04	4.05	21.38	21.27	8.8	6.61	12.67	18.16	9.24	6.17	13.13	29.26	40.19	27.09	24.54	10.63	17.17	8.88
ZmbHLH146	54.47	3.28	96.61	110.64	12.25	75.09	40	31.29	16.82	3.31	28.98	32.39	64.9	4.3	7.69	34.12	14.86	2.72
ZmbHLH147	26.98	3.27	56.42	57.29	8.37	19.5	75.19	59.39	62.53	6.42	100.63	43.57	59.79	92.13	76.75	25.98	18.43	6.21
ZmbHLH148	67.41	41.36	103.82	53.89	169.51	61.84	96.2	115.06	60.23	36.51	111.1	121.02	104.78	138.06	129.63	116	105.95	38.16
ZmbHLH149	0	0	0	0	0	0	3.93	4.4	1.22	2.44	0	0	3.6	1.52	2.47	0	0.45	0
ZmbHLH150	2.78	0	21.29	19.12	9.48	5.38	12.62	7.18	4.81	1.59	6.95	6.87	15.92	0	3.4	0.78	8.36	0
ZmbHLH151	0	0	0	0	0	0	0	0	0	0	0	0	0	0	0	0	0	0
ZmbHLH152	3.19	0.9	4.13	2.98	2.62	10.31	5.03	5.68	1.1	1.52	6.59	6.63	3.24	9.12	8.82	4.03	4.5	5.21
ZmbHLH153	90.37	145.23	65.09	52.78	139.21	80.42	95.83	101.89	57.43	140.96	67.79	94.91	65.84	62.3	67.28	75.86	73.4	78.46
ZmbHLH154	179.41	257.57	174.37	247	166.56	235.87	168.18	161	98.36	198	152.24	178.97	240.49	153.9	162.21	220.5	198.97	198.5
ZmbHLH155	38.9	56.31	28.04	30.03	17.94	36.52	43.35	46.48	23.49	53.67	16.55	27.51	49.78	36.34	31.69	30.1	33.69	28.29
ZmbHLH156	136.02	82.13	193.56	258.55	77.96	169.83	150.4	181.77	83.41	137.89	189.7	212.94	182.69	214.38	206.79	198.74	180.35	210.88
ZmbHLH157	0	0	0	0	0	0	0	0	0	0	0	0	0	0	0	0	0	0
ZmbHLH158	0	0	0	0	0	0	0	0	0	0	0	0	0	0	0	0	0	0
ZmbHLH159	35.19	4.7	67.6	7.31	190	40.93	58.13	79.07	34.04	18.7	60.82	58.61	130.95	87.59	74.3	30.38	23.16	2.71
ZmbHLH160	185	80.37	241.34	357.61	161.75	141.21	205.8	222.49	135.59	110.42	171.46	171.85	280.35	158.11	146.38	159.65	144.81	82.75
ZmbHLH161	86.48	109.87	76.44	76.3	113.03	101.5	98.32	106.06	62.55	114.73	82.33	128.02	108.34	115.96	118.63	135.5	137.85	128.52
ZmbHLH162	23.77	21.21	14.54	52.04	8.79	9.01	8.95	5.79	4.62	14.8	6.68	12.8	6.31	3.69	4.96	2.8	3.89	3.42
ZmbHLH163	98.08	101.1	76.3	104.83	51.14	54.18	96.73	97.84	55.06	76.33	62.19	76.78	137.92	41.22	28.86	25.45	33.05	31.42
ZmbHLH164	0	0	0	0	0	0	0	0	0	0	0	0	0	0	0	0	0	0
ZmbHLH165	1.11	0	1.19	4.78	0	1.62	0	0.53	0	0	0	0	1.18	0	0	0.44	0	0
ZmbHLH166	2.48	2.63	1.34	0	8.15	5.17	3.27	3.57	0	6.44	1.34	2.43	4.59	0	0	0.44	0.31	0.5
ZmbHLH167	94.39	154.41	13.33	95.65	0	39.33	13.38	8.57	3.94	18.05	1.29	28.59	13.42	4.94	7.4	18.06	34.17	0
ZmbHLH168	0	0	0	0	0	0	1.92	5.04	0.91	0	0	5.92	22.46	6.55	1.72	0	0	0
ZmbHLH169	19.17	29.49	15.77	20.51	22.5	22.34	20.62	24.8	16.74	30.53	20.74	24.89	23.17	31.09	27.76	28.53	22.62	30.61
ZmbHLH170	0	0	0	0	0	0	0	0	0	0	0	0	0	0	0	0	0	0
ZmbHLH171	0	0	0	0	0	0	0	0	0	0	0	0	0	0	0	0	0	0
ZmbHLH172	0	0	0	0	0	0	0	0.33	0	0	0	0	5.15	1.35	0	0	0	0
ZmbHLH173	5.05	10.73	0	1.91	0	2.98	4.27	4.59	3.26	10.41	2.23	3.76	4.22	2.78	2.19	1.6	3.58	1.78
ZmbHLH174	0	0	0	0	0	0	0.87	0.57	0	0	0	0	3.85	3.2	1.06	0	0.46	0
ZmbHLH175	0	0	5.09	0	5.09	5.81	56.46	81.78	34.56	10.44	147.54	113.53	92.06	2105.49	1981.58	1248.5	745.27	113.8
ZmbHLH176	282.3	188.69	342.99	270.18	569.46	184.51	199.57	195.31	129.23	205.31	216.87	246.54	195.57	193.03	203.5	462.4	502.44	300.89
ZmbHLH177	1.23	0	10.34	22.04	3.96	15.35	2.42	0.53	0	0	5.83	7.39	31.96	2.39	0.66	0.6	0	0
ZmbHLH178	101.49	44.75	205.03	252.45	190.5	149.26	98.01	98.28	57.26	75.59	149.66	133.57	262.17	74.15	90.5	103.67	104.47	115.84
ZmbHLH179	25.05	30.76	7.25	25.83	0	2.51	12.2	8.58	4.63	16.8	0	28.81	13.77	5.08	4.08	5.74	7.14	0
ZmbHLH180	15.68	22.32	20.55	18.43	19.66	32.81	18.63	22.43	14.37	26.16	19.57	15.01	14.52	21.11	28.82	30.53	34.67	19.97
ZmbHLH181	0	0	0	0	0	0	0	0	0	0	0	0	0	0	0	0	0	0
ZmbHLH182	26.15	31.14	24.3	6.86	61.46	24.23	33.74	40.03	20.04	30.14	55.49	31.48	25.44	61.64	62.94	38.01	39.02	28.11
ZmbHLH183	0	0	0	0	0	0	1.34	1.05	0	0	0	0	6.28	0	0	0	0.43	0
ZmbHLH184	6.61	6.29	6.42	10.12	0.81	7.73	6.19	5.99	3.31	6.1	6.52	5.92	3.49	2.94	2.79	5.14	3.85	12.42
ZmbHLH185	30.59	21.94	103.58	111.57	67.83	66.01	40.47	28.55	17	30.48	80.75	76.98	277.59	59.76	51.47	44.73	18.95	22.53
ZmbHLH186	216.85	73.17	361.41	127.11	967.55	172.86	138.99	129.53	97.7	80.29	168.11	118.78	167.98	80.32	84.64	131.27	76.98	217.99
ZmbHLH187	5.3	6.85	6.99	0.72	16.66	5.11	5.43	7.22	3.28	4.28	9.11	6.8	4.35	9.73	7.45	5.53	5.7	4.77
ZmbHLH188	0	0	0	0	0	0	0	0.69	0	0.3	0	0	0	0.58	0.17	1	0.6	1.61
ZmbHLH189	11.04	20.77	8.86	1.52	0	29.81	24.46	33.85	13.06	21.5	11.63	19.14	0	16.93	11.37	12.02	9.34	15.88
ZmbHLH190	0	0	0	0	0	0	0	0	0	0	0	0	0	0	0	7.4	0	7.35
ZmbHLH191	0	0	0	0	0	0	0	0	0	0	0	0	0	0	0	0	0	0
ZmbHLH192	37.97	46.86	31.95	31.74	37.96	62.9	53.36	58.51	31.35	50.95	76.06	59.9	37.81	78.37	71.41	59.35	59.19	85.69
ZmbHLH193	0	0	0	0	0	0	0	2.28	0	0	0	0	1.88	0	0	0	1.97	0
ZmbHLH194	0	0	1.47	0	2.68	0	5.39	11.59	2.91	0	5.21	16.26	17.47	47.24	34.29	7.94	5	0
ZmbHLH195	36.08	9.05	285.86	494.84	195.39	347.56	108.38	47.61	26.37	30.23	337.76	411.62	1752.86	73.53	69.39	34.63	10	4.98
ZmbHLH196	140.34	133.19	139.94	149.15	187.74	108.21	147.79	170.73	90.65	151.51	140.62	170.43	214.48	194.74	186.56	177.41	212.03	177.43
ZmbHLH197	16.18	0	17.17	23.3	0	9.25	18.35	16.68	13.52	1.92	7.04	6.39	11.96	0	0.66	0.8	2.48	0
ZmbHLH198	0	0	0	0	0	0	0	0	0	0	0	0	1.02	0	0	7.17	24.43	34.68
ZmbHLH199	5.28	1.52	47.22	142.42	48.02	86.36	22.24	5.16	0.87	9.07	24.21	41.53	290.8	5.16	6.46	1.38	0.91	0
ZmbHLH200	187.52	99.76	167.73	212.66	20.44	200.65	117.24	66.14	80.78	87.12	31.29	46.37	23.73	65.23	80.68	110.98	138.58	7.58
ZmbHLH201	2.33	3.7	3.39	0.75	0	15.52	6.4	15.15	4.1	10.71	23.28	5.97	0	1.05	2.07	23.57	2.55	0
ZmbHLH202	1.89	1.82	4.23	6.37	0	4.8	36.88	44.19	22.01	30	36.77	14.42	13.86	50.05	48.76	5.51	2.98	0
ZmbHLH203	69.55	16.09	190.17	202.4	29.34	47.53	80.69	69.03	33.46	13.91	82.24	100.15	235.81	57.13	56.08	41.58	52.74	65.31
ZmbHLH204	0	0	0	0	0	0	0	0	0	0	0	0	0	0	0	1.35	0.4	0
ZmbHLH205	94.52	100.53	91.65	61.68	237.78	90.6	89.55	110.35	43.56	93.82	72.84	112.13	121.77	87.03	68.27	58.62	67.96	73.57
ZmbHLH206	3.51	2.57	4.8	0	11.31	10.9	5.91	7.3	3.95	8.38	10.91	4.74	4.33	6.95	8.14	4.58	4.33	1.57
ZmbHLH207	988.4	0.83	1374.98	3065.34	6.42	212.04	64.66	28.26	46.33	1.92	110.23	41.5	51.7	12.25	16.52	72.39	53.88	178.92
ZmbHLH208	32.28	1	33.48	12.91	31.05	9.57	23.83	28.91	8.38	0	8.23	13.9	37.3	8.97	7.52	5.67	15.66	3.15
