# Supplementary material for: Genome-wide analysis of the basic Helix-Loop-Helix (bHLH) transcription factor family in maize
Source: BMC Plant Biol. 2018 Oct 16;18:235. doi: 10.1186/s12870-018-1441-z (PMC6192367; doi:10.1186/s12870-018-1441-z)
Supplement: Supplementary file 7 — Table S5. Expression of ZmbHLH genes across a developmental gradient of maize leaf tissue. (XLSX 82 kb) [file 12870_2018_1441_MOESM7_ESM.xlsx]

## Sheet: Wang et al., 2014
Table S5a: Expression of ZmbHLH across a developmental gradient of maize leaf tissue. RNA-Seq data were extracted from previous study (Wang et al., 2014).
Name	M1	M2	M3	M4	M5	M6	M7	M8	M9	M10	M11	M12	M13	M14	M15
ZmbHLH1	17.5064	17.282	13.9736	11.3598	7.38119	3.63329	1.52696	0.194009	0.105322	0.0733374	0.108517	0.176742	0.315279	0.0283368	0
ZmbHLH5	6.75464	1.12013	0.771557	0.392845	0.896351	1.00518	1.13155	0.70447	0.919671	0.798891	0.759933	0.660107	0.54515	0.411578	0.398937
ZmbHLH6	2.39236	1.44274	1.4742	1.16686	1.43166	0.93152	0.167781	0.360621	0.0405045	0.0942815	0.133546	0.0985576	0	0	0
ZmbHLH7	1.40336	0.979077	0.935897	0.695617	0.380058	0.5678	0.153405	0.841355	1.19742	1.24638	1.25919	1.23464	1.37958	1.51451	0.952909
ZmbHLH10	4.6205	8.89121	7.72893	11.7827	13.6078	19.7553	13.6711	24.3595	17.2252	15.0793	9.38629	9.6049	11.5938	7.34698	7.40429
ZmbHLH11	34.9413	27.649	12.753	7.37966	4.65013	1.39679	1.50951	0.950964	0.394781	0.422911	0.531913	0.366914	0.787844	0.653634	1.01369
ZmbHLH12	19.4133	15.9499	19.5054	17.08	13.2091	7.98372	8.1008	4.51999	4.27709	4.99845	4.74567	4.05566	4.35322	4.24489	4.94066
ZmbHLH16	0	0.356808	0.327697	0.970453	2.00032	1.31811	0.821814	0.649699	0.705407	0.35304	0.635956	0.399515	0.351936	0.545644	0.735841
ZmbHLH19	17.482	15.4906	15.174	16.4506	20.4666	16.8575	19.1651	22.7948	20.3203	18.0759	18.1124	18.374	19.9323	21.4791	22.8202
ZmbHLH20	7.02458	12.3626	11.2566	7.15704	8.50467	7.60909	5.17641	6.36864	5.9269	5.2126	5.1257	3.97239	3.23014	3.66316	3.0044
ZmbHLH21	17.436	11.7852	3.52331	0.552799	0.262287	0.135367	0.243817	0.0903533	0.353163	0.273236	0.121292	0.190022	0.293662	0.158364	0
ZmbHLH22	2.45044	9.1101	14.9294	19.9084	23.3189	29.2006	28.1758	30.0711	27.0212	28.1951	29.9022	29.0778	29.1539	29.3816	30.0513
ZmbHLH25	15.0657	36.436	31.092	24.6462	15.6533	11.5732	10.981	16.4704	20.1292	16.3627	14.166	13.7528	9.59435	13.1525	7.03044
ZmbHLH27	0.443829	1.25121	1.87898	3.99171	5.37004	8.55253	12.5486	11.7667	17.257	18.6064	20.0031	24.3978	28.5601	28.7685	29.6611
ZmbHLH31	0.55397	0.629006	1.26554	1.11209	1.31781	1.4131	1.96946	1.80804	2.08502	1.93426	2.11518	2.00948	1.9565	2.05389	1.35097
ZmbHLH34	0.246221	0.798249	1.17937	1.81239	3.64818	0.788997	0	0.710952	0.686145	0.179165	0.220925	0.402998	0.427907	0.323062	0.0894684
ZmbHLH36	3.76559	9.58077	12.166	19.114	27.6697	36.7176	32.5989	40.6536	42.0503	39.4351	37.0762	41.6986	40.1432	37.6581	29.8077
ZmbHLH37	5.90501	2.34099	1.9111	1.4149	1.64917	0	1.33132	0.59203	0.910625	0.820576	0.93825	0.791029	1.60349	1.44119	1.11754
ZmbHLH38	4.42006	2.76906	2.13442	1.39868	1.38605	1.12411	1.01235	1.4631	0.794278	0.595612	1.25904	0.738212	1.5851	1.44658	1.14722
ZmbHLH39	0	0.917794	4.18057	3.3216	1.91725	0.694085	0.852379	0	0	0	0	0	0	0.073818	0
ZmbHLH40	1.59291	1.90731	1.98452	2.58721	1.95774	1.921	1.23572	1.29137	1.23802	1.15287	1.32168	1.36166	1.36928	1.82998	2.35466
ZmbHLH41	0	0.254216	0.04245	0.301711	0.200511	0.525382	0.236574	0.561082	0.813843	0.980939	0.725747	1.83373	2.12753	1.90537	0.754626
ZmbHLH43	0.814465	7.30283	16.5186	13.4787	10.3597	7.52157	8.32439	4.46394	2.8568	1.3856	1.01499	0.925739	0.353865	0.487675	0.493249
ZmbHLH45	0.482193	0.342903	0.322659	0.244817	0.608784	0.395858	0.321243	0.382398	0.479971	0.624497	0.697509	0.690696	0.712114	0.820363	0.978666
ZmbHLH47	2.65538	3.15302	2.89577	2.56716	2.46409	3.00589	3.74821	3.05581	3.11675	2.55528	2.90053	2.86819	2.20707	2.75913	2.86666
ZmbHLH51	10.9632	8.82453	6.69904	1.70985	1.20704	1.0267	1.24164	0.789457	0.659444	0.642142	0.356152	0.491877	0.361459	0.244342	0.282076
ZmbHLH52	0.0737285	0.126659	0.403658	0.406321	0.885418	0.664475	1.8451	1.06444	0.854745	1.57595	1.21144	1.32526	0.704731	1.09262	0.502322
ZmbHLH56	8.07413	13.7285	12.9244	11.1818	7.1527	4.20214	4.77104	3.16581	2.92771	3.15554	2.70586	2.95286	2.79197	2.98205	3.84976
ZmbHLH57	4.71202	2.13409	2.04731	2.43513	3.22178	3.93482	4.2835	2.87458	3.84962	3.12895	4.62505	3.97859	4.61513	4.6994	5.16796
ZmbHLH58	9.23607	18.3771	18.0714	16.8301	16.2357	13.1157	11.8932	10.952	9.94419	9.29781	9.77308	7.86959	7.91449	7.99998	5.57979
ZmbHLH59	15.4992	13.2947	7.12355	4.05088	1.97342	0.59277	0.213534	0.189915	0.180424	0.137597	0.0531136	0.0692047	0.0514376	0.0277388	0.376416
ZmbHLH61	5.2154	4.79714	3.5904	2.71114	2.90015	0.885189	1.51465	0.815355	2.46335	1.83588	1.98288	2.2219	1.8819	1.84331	2.77038
ZmbHLH62	12.5198	8.98467	5.03301	3.84995	3.18163	2.92323	3.10406	2.9442	2.44835	1.97448	1.72286	2.19215	2.69436	2.12281	1.47991
ZmbHLH63	16.9352	16.9168	17.1152	18.9103	12.5425	9.20503	10.6962	9.62926	8.76366	9.28948	9.59695	8.03557	10.4588	8.03765	8.81559
ZmbHLH65	2.47412	7.65858	9.56573	6.69323	5.56482	1.67969	2.11777	1.71535	1.38465	0.794632	1.47055	1.29917	0.382607	0.746716	0.495219
ZmbHLH66	24.7864	2.97531	0.814427	1.12291	0.698558	0.165242	0.0744066	0.0992645	0.065863	0.250153	0.0555227	0.204974	0.0358471	0.154651	0.299802
ZmbHLH67	3.01813	2.15399	1.40477	1.56969	1.85358	1.89078	1.61769	1.45851	1.13959	1.18637	1.0338	1.06089	1.5764	1.57529	1.79869
ZmbHLH69	16.6213	9.54487	5.6102	6.79464	6.24621	7.22996	4.47869	6.57723	5.52399	5.17944	4.42404	5.45442	7.07456	5.80307	6.47292
ZmbHLH73	6.04044	2.93458	3.11271	3.77717	4.63427	2.58396	1.2693	0.940752	0.408567	0.106684	0.368341	0.342809	0.101919	0.0549623	0.213097
ZmbHLH76	5.73004	7.25583	8.20704	10.2412	10.542	11.069	7.76957	7.75763	7.33751	7.22848	7.92474	8.28265	9.27553	9.97868	9.77064
ZmbHLH81	13.4991	8.63284	8.02385	4.7698	3.4937	2.17858	2.45248	1.16331	1.84854	1.88265	2.14523	1.78174	1.98893	2.31506	1.8528
ZmbHLH83	30.5641	32.506	46.9615	21.2685	11.4903	5.31945	4.80235	4.90449	2.27891	2.60582	1.59854	1.60218	1.70121	1.74309	2.47801
ZmbHLH84	4.32139	2.28424	2.51744	2.31941	4.72593	4.50047	5.30011	3.81267	3.49984	3.19691	3.06317	2.93023	2.77876	2.67301	2.27686
ZmbHLH86	4.80523	1.82701	1.56881	2.50477	2.31972	3.88327	1.90065	4.29365	4.53333	4.46018	4.48176	5.92167	6.4464	6.2219	7.505
ZmbHLH88	1.63091	1.21832	0.90146	1.6088	1.86698	0.587206	0.341533	0.230266	0.0372355	0.0944508	0.0630284	0.0446322	0.0583856	0.0429351	0.038842
ZmbHLH89	0.872493	0.940465	0.764072	0.491903	0.724228	1.43904	0.370276	1.19378	0.759807	1.16706	0.782857	1.11003	1.20413	1.37085	0.652719
ZmbHLH90	2.80021	10.1667	21.3859	19.9417	19.9407	14.0714	14.0498	8.80692	9.466	7.62813	8.8281	7.32618	7.78638	8.18323	9.38877
ZmbHLH93	0.611013	0.939561	0.898857	1.95917	1.60684	4.67238	2.60485	2.85135	3.96655	3.57035	5.18336	5.0328	3.86138	4.99761	5.8533
ZmbHLH94	1.84832	13.6881	17.6548	11.7374	8.21274	4.14827	5.99291	4.2917	4.73799	3.4256	3.69759	3.11097	1.64984	3.09378	2.54796
ZmbHLH95	30.206	5.0258	2.04813	2.10786	2.05678	1.62586	0.732107	0.858304	0.765871	0.917404	0.844287	0.684848	0.689387	0.657077	0.670417
ZmbHLH96	34.4239	32.7063	25.3895	23.8897	25.333	32.7463	30.9489	40.7018	43.6574	44.4567	44.463	48.53	49.7562	51.1426	48.417
ZmbHLH100	7.22555	11.1526	10.0314	4.50664	3.06591	5.43295	6.0707	7.07806	7.8235	5.71163	3.46323	2.58098	1.99345	1.01224	1.09524
ZmbHLH103	5.40437	4.49525	2.96216	2.32608	0.849983	1.23995	0.465279	0.9766	1.17379	0.943248	1.06473	0.85349	1.14321	0.888489	1.82785
ZmbHLH104	6.40703	0.392741	0.567246	0.409392	0.233213	0.309887	0.0424684	0.157378	0.138163	0.102936	0.128169	0.0702929	0.109121	0.143962	0.124262
ZmbHLH105	3.42383	2.21386	2.62017	2.14326	1.71427	1.17857	1.92981	2.18834	2.04598	1.81393	2.26406	2.07436	1.74324	2.79518	2.2841
ZmbHLH106	3.31496	3.98218	4.65868	4.96321	5.60072	3.83657	4.04744	6.04055	5.35579	6.14989	5.29891	7.39588	4.96841	6.67181	8.54186
ZmbHLH107	20.6975	6.12788	1.42676	1.76243	1.60697	0.503724	0.604857	0.554764	0.328545	0.190642	0.39493	0.257289	0	0.137503	0.190399
ZmbHLH108	3.73593	2.1315	1.37505	0.441316	0.236272	0	0.0754992	0.033574	0.127585	0.038074	0.0281691	0.0367031	0	0	0.228153
ZmbHLH112	0.668933	1.18624	1.45261	2.11781	1.82698	1.90154	0.934082	1.55768	2.33015	2.10666	2.09105	1.87944	1.95007	1.71899	1.56818
ZmbHLH113	39.9983	43.0109	33.1692	37.7196	40.7599	59.6022	56.2504	59.2554	49.5611	50.6713	47.4644	68.5898	73.6188	79.3083	58.1641
ZmbHLH114	3.78064	5.36474	4.97744	5.22444	4.18728	3.58703	4.49447	3.31028	2.54301	2.41035	2.96951	2.66288	2.77431	3.24765	2.27009
ZmbHLH115	0.311906	0.977502	1.18737	2.35851	3.6605	5.91092	6.04063	7.06611	7.01255	6.9656	7.01563	8.51515	7.14253	7.88111	8.25841
ZmbHLH119	42.4443	9.4947	5.11248	5.91224	4.40397	1.83934	2.30181	1.33513	0.863935	0.626516	0.442067	0.469743	0.344157	0.636579	0.33024
ZmbHLH120	17.9977	19.1751	14.8849	13.941	12.9521	15.5056	10.206	13.774	12.2047	13.4058	11.8074	16.6038	16.2375	18.4995	14.8232
ZmbHLH121	8.55199	5.18929	3.90744	4.24294	3.51709	3.66367	1.97965	1.24715	0.995651	0.998333	0.902752	0.935652	1.58957	1.07152	1.74486
ZmbHLH125	1.19965	0.803517	1.65687	1.91143	1.25162	0.408956	0.552445	0.573227	0.45567	0.975086	1.16801	1.29806	1.06461	1.78614	1.20571
ZmbHLH126	3.08367	6.07685	6.16241	4.20085	6.48486	5.51631	3.34791	2.59339	2.34646	2.05143	2.12216	2.39757	2.44542	1.86589	1.95816
ZmbHLH129	9.43976	7.77092	8.85604	7.21165	4.46213	3.961	2.11686	2.69599	2.72701	2.16714	2.0646	1.77965	1.85931	1.85249	2.30226
ZmbHLH131	3.42086	6.83248	11.6292	9.27948	7.72964	6.77153	6.60051	6.34898	7.7738	7.08939	7.6438	7.47935	5.44394	6.83147	6.50421
ZmbHLH133	5.80763	1.95438	1.15146	1.40411	0.904428	0.314361	0.566213	0.419652	0.227818	0.301403	0.305148	0.259965	0.272786	0.147106	0.522822
ZmbHLH134	31.5896	21.941	9.81315	5.36304	10.0533	9.31535	9.50141	4.47958	3.18364	2.06725	1.09077	0.942337	0.413355	0.47059	0.288086
ZmbHLH135	37.5125	6.67215	1.64219	0.435849	0.507226	0	0.180928	0.100572	0.0655172	0.228103	0.0900063	0.102615	0.0871661	0.0235031	0.227813
ZmbHLH136	2.78324	1.21841	1.4533	1.54692	2.15353	1.29298	1.09974	1.80085	2.61118	2.09333	3.28897	2.67942	3.2444	2.89082	3.43412
ZmbHLH137	3.75124	3.1384	3.0723	3.62469	1.43138	0.613295	0.55232	0.798243	0.966691	0.475827	0.583872	0.413943	0.39914	0.789231	0.973625
ZmbHLH140	24.093	5.59268	1.02498	0.556018	0.167066	0.355671	0.10677	0.2374	0.438185	0.233323	0.278854	0.20762	0.565828	0.429964	0.268876
ZmbHLH141	2.87997	3.92322	3.14581	3.85513	3.60104	6.63932	5.08234	6.41465	5.12427	4.98991	4.52061	8.4828	9.93818	10.3489	9.40455
ZmbHLH144	18.0399	28.5455	35.6711	40.7826	40.1554	52.9126	44.923	62.2647	74.7491	79.3438	97.6416	128.141	136.076	165.744	187.931
ZmbHLH145	0	0.20959	0.153992	0.364829	0.608476	0.238234	0.858195	0.190817	0.673331	0.649178	0.747123	0.915525	1.34373	0.668895	0.540292
ZmbHLH146	0.48297	3.26886	4.70993	9.27327	2.78524	1.29503	0.388759	1.19735	1.18878	1.68942	0.741353	0.933287	1.24863	0.471344	1.10954
ZmbHLH148	23.8602	20.8545	16.6674	17.7483	12.0355	8.37745	10.1888	9.90322	12.5444	12.3461	12.6474	13.5347	13.7443	13.5318	12.7135
ZmbHLH149	2.30527	1.09753	1.12844	0.939022	1.03858	0.240464	0.736293	0.0808933	0.140109	0.14634	0.131432	0.25898	0.123111	0.13053	0.0698047
ZmbHLH153	3.80157	2.07781	2.69169	2.73641	2.04725	1.1809	1.73517	0.472927	0.391865	0.413997	0.306295	0.4263	0.88989	0.930701	0.817542
ZmbHLH154	8.83952	10.1565	7.41354	7.92137	8.15063	6.01831	7.27937	5.72355	6.67593	5.7791	6.81941	6.81898	7.3825	8.84287	8.24914
ZmbHLH155	3.84099	2.43887	3.10967	3.33534	5.55991	7.93871	8.55072	8.2751	8.04297	7.8536	7.25909	8.34471	8.95546	9.97834	9.21816
ZmbHLH156	10.0531	20.2056	20.1426	20.4829	23.6486	29.6114	30.2073	36.7076	39.3993	37.3696	33.8179	38.1167	34.1341	36.5835	28.3679
ZmbHLH159	6.09997	4.54006	4.51002	4.37477	4.17401	1.89571	1.4227	1.30751	1.46542	1.03633	1.1324	0.922171	1.00528	1.50315	1.19425
ZmbHLH160	20.7995	27.5436	28.1117	28.7116	26.2354	27.9021	25.4819	21.5092	23.6667	20.525	20.482	22.3476	18.8695	22.4051	18.4193
ZmbHLH161	7.16013	7.41327	7.93078	9.27304	6.52128	4.77106	4.30641	4.69005	5.05242	4.99888	5.84163	5.20294	5.39402	6.40513	5.47667
ZmbHLH163	12.4467	3.33879	2.42499	1.79536	1.86756	2.12047	2.13	1.9325	2.30507	1.52233	1.57115	2.4042	2.28236	3.12951	2.04939
ZmbHLH165	6.95102	8.64784	8.34852	8.01263	6.65351	4.0224	2.54706	1.23334	1.42108	1.40817	1.57682	1.90778	2.61783	2.7058	2.76523
ZmbHLH169	6.49733	4.6264	3.23691	3.68031	3.81622	3.64196	2.68046	3.23277	2.44504	2.60072	2.19334	2.63863	3.43026	3.20263	3.6742
ZmbHLH170	8.06098	10.5968	7.55745	5.31716	5.82914	4.58576	6.04066	3.00604	4.45919	4.21627	4.41815	4.59904	6.32282	5.96534	6.84024
ZmbHLH173	1.40348	5.49628	9.47957	9.72733	9.72013	5.88134	5.22645	3.32247	3.613	2.74378	2.51858	2.36078	1.65611	1.87125	1.39566
ZmbHLH176	28.1353	49.7881	69.4603	34.9334	22.557	12.4938	8.63012	5.9367	4.70409	3.93084	3.51545	2.17243	2.62993	2.65067	3.1364
ZmbHLH178	1.09949	2.02336	1.84048	1.92025	1.18087	1.02761	2.1153	1.51877	1.46814	1.45751	1.28523	2.32445	2.54774	2.70777	1.52594
ZmbHLH182	6.88239	2.68459	1.26525	0.681008	0.836413	0.401905	0.375352	0.357679	0.330096	0.0540825	0.183392	0.130338	0.0775006	0.0417939	0.162041
ZmbHLH184	29.3275	9.00161	1.59952	0.375104	0.283213	0.502449	0.633492	0.402443	0.17478	0.380319	0.34891	0.425284	0.218	0.505513	0.319061
ZmbHLH185	8.21936	7.01194	9.61628	9.36525	7.37811	3.21242	4.4803	3.19542	2.66152	2.72731	2.47582	2.16284	1.9626	2.3138	2.16988
ZmbHLH186	19.1662	14.0211	8.63592	6.54298	5.06509	2.03456	2.44304	1.27653	1.22379	0.924014	0.865933	1.0491	1.85377	1.2377	1.84568
ZmbHLH190	8.10336	2.54961	3.74654	2.55188	4.74747	7.53496	9.39576	10.4456	13.9875	11.2314	7.14102	7.10521	5.53254	7.32325	5.52092
ZmbHLH194	2.7086	1.41634	1.88047	2.88076	1.66448	1.92489	1.10315	1.54177	2.20659	1.66894	1.95994	1.76207	1.82217	1.84246	1.3361
ZmbHLH195	1.65808	2.20734	2.14649	4.21426	6.99756	3.68973	1.55068	2.11799	2.56699	1.86191	1.37754	1.34615	0.462477	0.978418	1.04134
ZmbHLH196	8.18472	7.59021	8.16822	8.24894	8.99169	9.14278	9.87523	12.5477	14.3836	13.2785	12.7441	13.911	12.4831	14.1606	14.1988
ZmbHLH197	0.506244	1.07038	1.27432	1.33701	2.20263	1.12654	1.62327	0.541392	1.07766	0.682173	0.656116	0.887772	0.782046	0.632604	0.817565
ZmbHLH198	13.3152	10.9193	12.3539	11.1564	10.4877	7.73483	4.69788	3.27775	2.73754	2.34189	3.34441	2.44132	2.49745	2.399	2.4477
ZmbHLH200	0.0686057	0.386818	0.281246	0.80659	0.774483	0.549605	0.742444	0.697005	0.617365	1.1787	0.615574	0.84217	0.71538	0.492947	1.24645
ZmbHLH203	2.53087	8.69186	12.8001	8.89696	13.4985	15.2063	14.236	11.3195	8.49848	5.78756	4.38777	3.7487	3.2429	3.03528	4.52024
ZmbHLH206	0.962816	1.15265	1.44278	1.91134	1.74018	1.26792	1.71279	2.03112	1.63098	1.99944	1.40828	1.1873	0.779335	0.74166	0.646992
ZmbHLH207	0	1.05336	2.57095	4.11298	4.21807	1.72218	0.812408	0.426959	0.285273	0.285545	0.110223	0.143615	0.284652	0.0191881	0.223185

## Sheet: Stelpflug et al., 2016
Table S5b: Expression of ZmbHLH in leaf tissue. RNA-Seq data were extracted from previous study (Stelpflug et al., 2016).
Name	Pooled_Leaves_V1	Topmost_Leaf_V3	Shoot_Tip_V5	Tip_Stage2_.Leaf_V5	Base_Stage2_Leaf_V5	Tip_Stage2_Leaf_V7	Base_Stage2_Leaf_V7	Eighth_Leaf_V9	Eleventh_Leaf_V9	Thirteenth_Leaf_V9	Immature_Leaves_V9	Thirteenth_Leaf_VT	Thirteenth_Leaf_R2	Leaf_0DAP	Leaf_6DAP	Leaf_12DAP	Leaf_18DAP	Leaf_24DAP	Leaf_30DAP
ZmbHLH1	22.75	34.76	0	0	114.44	0	111.5	0	14.38	61.12	216.77	0	0	0	0	0	0	0	0
ZmbHLH2	0	0	0	0	0	0	0	0	0	0	0	0	0	0	0	0	0	0	0
ZmbHLH3	0	0	33.99	0	0	0	2.78	11.78	45.31	13.15	0	9.64	6.82	0	5.07	1.32	0	2.26	6.08
ZmbHLH4	0	0	0	0	0	0	1.73	0	0	0	2.68	0	0	0	0	0	0	0	0
ZmbHLH5	0	5.08	111.1	0	18.91	1.42	27.94	0	13.21	17.62	21.06	0	0	0	0	0	0	0	0
ZmbHLH6	0	1.75	96.72	0	3.22	0	8.93	0	0	0	7.03	0	0	0	0	0	0	0	0
ZmbHLH7	14.47	9.45	36.26	12.11	14.05	39.68	21.17	22.33	3.3	2.87	18.73	30.83	24.91	46.43	33.64	29.12	29.26	17.39	24.37
ZmbHLH8	0	0	0	0	3.39	0	0	0	0	0	22.04	0	0	0	0	0	0	0	0
ZmbHLH9	0	0	0	0	2.72	0	0	2.01	0	0	0	0	0	0	0	4.82	0	15.51	31.01
ZmbHLH10	62.47	64.57	16.41	88.82	10.35	63.35	12.88	40.95	34.27	27.66	14.32	102.63	63.68	81.64	59.35	135.13	88.27	128.53	80.24
ZmbHLH11	13.51	33.05	190.02	0	103.9	4.86	104.51	1.56	36.83	95.66	159.85	0	8.47	4.62	8.29	7.1	10.07	12.93	13.02
ZmbHLH12	59.41	54.22	74.25	35.29	58.66	30.37	62.4	253.89	259.06	323.29	153.14	183.12	124.12	58.96	74.73	54.9	56.96	63.65	94.33
ZmbHLH13	0	0	0	0	0	0	4.69	0	0	0	4.21	0	0	0	0	0	0	0	0
ZmbHLH14	0	0	0	0	0	0	0	0	0	0	0	0	0	0	0	0	0	0	0
ZmbHLH15	0	0	0	0	0	0	0	0	0	0	0	0	0	0	0	0	0	0	0
ZmbHLH16	3.14	3.27	0	0	0	0	0	0	0	0	0	0	0	0	0	0	0	0	0
ZmbHLH17	0.8	0	0	0	0	0	0	0	16.26	10.83	0	2.43	0.89	0	0	0.25	0	0	0
ZmbHLH18	0	0	0	0	0	0	0	0	23.32	14.58	0	4.2	1.38	0	0	0.53	0	0	0
ZmbHLH19	126.74	95.47	27.22	249.57	37.87	108.34	36	108.03	40.32	31.43	19.58	107.45	70.31	26.09	30.93	47.39	44.61	55.81	56.16
ZmbHLH20	36.75	50.48	27.56	22.66	79.03	35.32	26.53	47.64	58.68	64.93	56.18	23.92	32.03	22.7	40.53	15.24	23.09	42.27	66.76
ZmbHLH21	0	5.02	20.07	0	44.77	0	51.61	0	2.84	9.91	37.41	0	0	0	0	0	0	0	0
ZmbHLH22	118.98	74.89	22.52	55.92	6.47	75.43	0	67.19	0	0	0	31.81	8.88	0	4.43	2.25	7.39	5.03	3.58
ZmbHLH23	0	0	0	0	0	0	0	0	0	0	0	0	4.57	0	0	0	0	0	0
ZmbHLH24	0	0	0	0	0	0	0	0	0	0	0	0	0	0	0	0	0	0	0
ZmbHLH25	167	57.74	36.16	17.5	125.64	3.15	63.32	7.47	16.84	62.63	247.94	26.85	21.38	0	10.31	13.18	23.45	19.87	16.45
ZmbHLH26	0	0	0	0	0	0	0	0	0	0	0	0	3.84	0	0	0	0	0	0
ZmbHLH27	125.73	42.49	0	108	0	64.19	0	75.27	18.22	4.53	0	265.94	166.58	72.01	75.22	133.93	177.46	77.3	185.63
ZmbHLH28	0	0	41.3	0	0	0	0	0	0	0	0	0	0	0	0	0	0	0	0
ZmbHLH29	0	0	0	0	0	0	0	0	0	0	0	0	0	0	0	0	0	0	0
ZmbHLH30	0	0	0	0	0	0	0	0	0	0	0	0	0	0	0	0	0	0	0
ZmbHLH31	0	0	0	0	0	0	0	0	0	0	0	0	0	0	0	0	0	0	0
ZmbHLH32	0	1.38	0	0	0	0	0	7.04	3.53	2.12	1.18	0	5.06	0	2.22	3.23	14.25	6.14	9.61
ZmbHLH33	0	1.46	81.04	0	2.87	1.75	12.58	0	0	0	1.43	0	1.62	0	4.03	3.5	4.99	2.45	4.3
ZmbHLH34	20.4	22.08	0	17.75	0	14.4	0	331.74	191.85	106.07	20.26	117.7	17.5	84.06	86.45	25.47	6.92	26.8	46.07
ZmbHLH35	0	0	0	0	0	0	0	0	0	0	0	0	0	0	0	0	0	0	0
ZmbHLH36	611.1	304.86	22.05	373.03	15.65	139.09	10.33	133.59	77.17	50.23	14.1	177.32	199.25	202.64	257.02	99.03	300.79	146.79	271.97
ZmbHLH37	38.49	37.02	129.14	38.9	99.91	31.41	86.82	45.44	35.49	39.15	51.4	34.73	34.54	36.99	37.71	36.51	42.22	38.57	38.93
ZmbHLH38	36.58	33.24	41.59	55.61	22.08	33.77	50.95	107.28	47.49	39.18	63.99	108.19	78.79	112.91	76.51	88.63	93.71	114.75	169.47
ZmbHLH39	2.97	6.36	0	0	6.9	0	0	0	33.17	73.99	37.34	0	5.43	0	0	0	0	0	0
ZmbHLH40	35.81	31.37	30.01	37.57	5.33	37.64	4.32	58.53	44.27	45.99	12.3	73.15	81.23	56.59	62.79	99.03	99.07	79.62	91.87
ZmbHLH41	11.97	13.23	0	26.27	1.27	45.54	0.81	27.35	0	3.51	0	47.15	25.32	69.66	54.43	28.4	28.87	21.46	15.48
ZmbHLH42	0	0	112	0	0	0	0	0	0	4.61	0	0	0	0	0	0.51	0	0	0
ZmbHLH43	46.31	25.44	5.05	18.75	13.23	4.3	2.37	3.73	29.31	27.92	72.6	0	8.77	0	3.95	9.94	4.15	6.43	9.8
ZmbHLH44	0	0	0	0	0	0	0	0	0	0	0	0	0	0	0	1.34	0	0	0
ZmbHLH45	0	0	0	0	0	0	0	0	0	0	0	0	0	0	0	0	0	0	0
ZmbHLH46	0	0	0	0	0	0	0	0	0	0	0	0	0	0	0	0	0	0	0
ZmbHLH47	16.17	10.67	13.29	13.99	3.13	24.11	5.11	77.52	13.21	13.96	1.85	53.48	56.15	39.42	33.45	23.78	14.29	19.78	26.71
ZmbHLH48	6.38	3.84	40.48	4.84	10.49	6.8	31.74	6.66	6.81	12.3	19.89	7.36	10.26	11.27	8.05	8.99	8.77	8.64	14.86
ZmbHLH49	0	0	0	0	0	0	0	0	0	0	0	0	0	0	0	0	0	0	0
ZmbHLH50	0	0	33.18	0	12.85	0	19.51	0	0	0	16.45	0	0	0	0	0	0	0	0
ZmbHLH51	4.06	17.07	45.06	7.31	21.94	3.53	28.7	19.9	13.02	22.45	84.11	0	5.26	0	4.71	2.1	0	4.81	2.94
ZmbHLH52	0	1.96	0	0	2.02	0	2.2	87.37	52.15	31.74	0	6.86	0	0	6.1	0	0	0	5.73
ZmbHLH53	0	0	4.48	0	0	0	0	0	0	0	0	0	0	0	0	0	0	0	0
ZmbHLH54	0	0	85.77	0	3.38	0	6.31	0	0	0	0	0	0	0	0	0	0	0	0
ZmbHLH55	0	0	4.71	0	0.79	0	4.21	0	0	0	0	0	0	0	0	0	0	0	0
ZmbHLH56	94.04	85.82	91.1	69.19	101.36	63.45	83.01	88.73	96.21	142.79	144.96	101.22	92.04	94.97	66.55	89.06	68.58	69.66	75.54
ZmbHLH57	12.03	12.55	0	11.27	4.12	25.83	4.15	7.33	8.93	12.57	4.09	8.08	8.82	0	13.61	5.6	0	4.64	6.47
ZmbHLH58	106.59	139.7	47.97	98.97	116.43	81.51	65.09	1.94	165.78	172.51	177.69	0	0	0	0	0	0	0	0
ZmbHLH59	5.76	17.6	3.7	0	76.92	0	81.35	0	0	5.95	29.07	0	0	0	0	0	0	0	0
ZmbHLH60	0	0	0	0	0	0	0	4.77	22.07	0	0	0	0	0	0	0	0	0	0
ZmbHLH61	19.64	16.32	23.67	11.67	17.35	17.68	17.58	47.94	25.93	11.93	14.3	43.32	46.61	30.66	51.44	53.69	43.05	31.91	41.1
ZmbHLH62	123.73	102.07	169.31	103.12	214.96	104.55	244.41	89.16	106.83	117.66	132.04	106.37	98.94	110.68	123.87	100.34	119.32	126.32	116.83
ZmbHLH63	122.83	113.08	67.95	100.13	79.59	98.71	64.45	81.75	71.28	96.47	79.51	100.05	97.37	105.72	83.74	101.47	114.03	73.21	106.06
ZmbHLH64	0	0	0	0	0	0	0	0	0	0	0	0	0	0	0	0	0	0	0
ZmbHLH65	23.94	32.06	27.48	19.87	19.39	3.77	5.99	3.07	57.57	62.79	44.55	0	0	0	0	2.29	0	0	0
ZmbHLH66	0	9.77	11.82	0	90.57	0	105.9	0	11.05	19.31	52.32	0	0	0	0	0	0	0	2.68
ZmbHLH67	2.45	2.21	2.21	3.63	1.59	3.01	1.42	1.75	0.87	2.27	1.67	6.22	4.95	3.64	2.97	4.17	3.97	4.51	3.37
ZmbHLH68	0	8.2	38.62	0	33.41	4.54	76.51	0	2.78	0	20.87	0	0	0	0	0	0	0	0
ZmbHLH69	72.7	73.68	125.29	74.63	87.73	83.9	105.59	76.43	63.26	69.83	85.63	88.56	96.73	92.11	89.75	116.77	91.12	85.29	92.12
ZmbHLH70	0	1.38	1	1.11	4.74	1.14	0	6.39	1.09	0	0	9.78	6.39	2.54	7.59	7.2	11.17	11.36	30.69
ZmbHLH71	0	0	0	0	0	0	0	0	0	0	0	0	4.99	0	0	0	0	0	6.06
ZmbHLH72	0	0	0	0	0	0	0	0	0	0	0	0	0	0	0	8.89	0	17.48	24.25
ZmbHLH73	10.01	29.82	14.09	10.08	27.3	2.78	37.37	94.6	360.33	315.61	60.1	5.13	0	11.59	11.79	0	0	4	6.6
ZmbHLH74	0	42.52	0	10.34	2.42	7.04	0	84.06	259.91	129.81	0	0	0	0	0	0	0	0	0
ZmbHLH75	0	0	31.72	0	3.38	0	5.89	0	0	0	1.46	0	0	0	0	0	0	0	0
ZmbHLH76	87.59	87.76	44.91	141.43	24.01	126.06	19.45	70	69.16	67.67	23.6	214.55	190.34	109.54	94.74	267.22	310.32	243.48	249.74
ZmbHLH77	0	0	0	0	0	0	0	0	0	0	0	0	0	0	0	0	0	0	0
ZmbHLH78	1.91	4.64	13.02	1.66	20.83	1.17	15.78	2.26	2.49	5.09	15.19	3.59	5.72	3.64	4.36	4.98	4.91	3.81	5.28
ZmbHLH79	9.85	9.74	24.05	15.01	10.62	10.23	26.28	7.58	5.06	5.23	6.7	4.52	3.12	10.34	7.69	11.32	14.64	15.25	18.59
ZmbHLH80	0	0	0	0	0	0	0	0	0	0	0	0	0	0	0	0	0	0	0
ZmbHLH81	39.67	28.38	22.19	65.67	71.06	27.41	55.05	42.43	56.46	68.45	74.12	61.66	49.76	47.98	34.44	70.29	55.83	144.67	206.47
ZmbHLH82	0	0	0	0	0	0	0	0	0	0	0	0	0	0	0	0	0	0	0
ZmbHLH83	85.58	120.65	190.29	53.06	215.84	38.95	148.62	41.97	157.16	245	469.47	34.73	35.38	42.43	47.45	36.35	36.39	37.33	55.58
ZmbHLH84	58.31	35.07	21.06	28.71	13.97	25.7	8.69	94.3	33.9	16.72	11.08	86.18	75.34	47.43	62.99	81.56	68.89	74.58	94.35
ZmbHLH85	0	0	0	0	0	0	0	0	0	0	0	0	0	0	0	0	0	0	0
ZmbHLH86	59.14	34.5	3.02	66.67	10.11	48.4	26.28	24.58	7.32	19.59	15.85	32.45	42.83	19.78	16.68	29.48	21.16	11.75	14.68
ZmbHLH87	14.29	5.9	0	0	6.14	0	1.98	0	0	0	0	0	0	0	0	0	0	0	0
ZmbHLH88	0	6.12	26.55	0	17.91	0	17.3	11.87	84.88	99.58	54.78	13.56	4.93	0	0	1.33	0	2.8	1.99
ZmbHLH89	42.45	38.61	29.04	61.7	27.88	47.29	31.02	40.3	26.34	22.5	27.71	47.51	51.96	67.83	60.78	56.02	58.21	69.73	61.02
ZmbHLH90	94.67	62.9	0	85.78	20.63	117.24	10.51	100.16	143.72	154.37	34.78	102.35	76.01	37.68	39.2	8.66	26.82	11.93	9.11
ZmbHLH91	6.27	4.67	0	0	0	0	0	32.3	28.83	5.4	0	152.76	159.87	46.75	77.94	131.49	83.38	140.07	172.21
ZmbHLH92	0	0	0	0	0	0	0	0	0	0	0	0	0	0	0	0	0	0	0
ZmbHLH93	119.51	38.31	54.52	169.44	15.38	134.23	12.35	147.09	34	40.8	25.79	271.29	263.91	192.19	194.39	223.75	212.62	214.06	218.23
ZmbHLH94	27.81	41.43	6.12	42.22	41	21.28	11.33	25.87	102.14	143.9	128.77	39.69	44.36	17.6	17.21	45.37	29.25	22.15	19.53
ZmbHLH95	8.36	16.56	35.48	0	208.08	19.35	261.7	1.18	12.97	20.01	129.86	5.74	3.79	5.44	6.98	6.37	9.47	2.98	4.98
ZmbHLH96	637.77	523.64	263.36	906.52	332.16	858.36	234.22	470.76	212.81	185.73	191.63	480.35	438.26	473.92	405.83	472.08	437.2	462.66	493.31
ZmbHLH97	0	0	0	0	0	0	0	0	0	0	0	0	0	0	0	0	0	0	0
ZmbHLH98	0	0	0	0	0	0	0	0	0	0	0	0	0	0	0	0	0	0	0
ZmbHLH99	0	0	0	0	0	0	0	0	0	0	0	0	0	0	0	0	0	0	0
ZmbHLH100	52.21	40.63	19.19	28.46	57.9	7.67	32.48	0	4.98	8.96	87.39	0	0	0	0	0.63	0	0	0
ZmbHLH101	0	0	0	0	0	0	0	0	0	0	0	0	0	0	0	0	0	0	0
ZmbHLH102	0	1.36	1.05	1.09	4.7	1.13	0	6.27	1.09	0	0	9.73	6.56	2.53	7.65	7.22	11.09	11.26	32.32
ZmbHLH103	0	7.76	31.85	9.67	26.83	15.62	21.92	4.86	6.03	49.21	69.03	0	0	0	0	0	0	0	0
ZmbHLH104	0	0	23.61	0	0	0	1.26	0	0	0	0	0	0	0	0	0	0	0	0
ZmbHLH105	7.41	1.97	16.36	0	0	0	0	5.42	0	0	0	21.53	18.98	4.04	9.22	15.33	23.75	14.5	14.4
ZmbHLH106	64.27	0	0	30.23	0	10.72	0	38.84	6.48	15.66	0	81.26	32.79	16.11	31.83	11.91	27.36	17.15	21.9
ZmbHLH107	0	7.99	65.22	0	71.28	2.23	100.92	3.9	26.46	32.98	94.34	0	0	0	0	0	0	0	0
ZmbHLH108	0	5.11	0	0	5.38	0	7.59	0	0	0	10.08	0	0	0	0	0	0	0	0
ZmbHLH109	0	0	0	0	0	0	0	0	0	0	0	0	0	0	0	0	0	0	0
ZmbHLH110	15.01	12.68	193.77	11.79	58.48	18.13	110.24	20.24	30.49	32.39	58.83	11.79	10.61	9.93	13.06	8.61	9.72	7.69	16.34
ZmbHLH111	0	0	1.77	0	0	0	7.16	0	0	0	0	0	0	0	0	0	0	0	0
ZmbHLH112	5.34	5.12	0	14.49	0.75	5.56	0	0	0	0	1.38	0	0	0	0	0	0	0	0
ZmbHLH113	901.59	638.56	222.53	1047.87	252.39	1125.17	178.31	393.78	199	133.97	149.77	397.26	325.48	475.49	381.95	442.01	349.42	370.8	287.93
ZmbHLH114	60.43	36.94	49.07	29.77	23.24	43.63	18.02	57.46	54.87	31.37	30.06	29.46	32.98	36.12	31.27	26.56	31.41	31.56	33.76
ZmbHLH115	118.73	72.65	0.52	129.39	1.05	82.77	1.97	71.41	35.27	29.92	4.81	60.75	47.03	173.96	171.75	37.37	107.99	62.74	87.76
ZmbHLH116	0	0	0	0	0	0	0	0	0	0	0	0	0	0	0	0	0	0	0
ZmbHLH117	0	0	103.7	0	6.54	0	15.23	0	0	0	9.76	0	0	0	0	0	0	0	0
ZmbHLH118	0	0	0	0	0	0	0	0	0	0	0	0	0	0	0	0	0	0	0
ZmbHLH119	30.89	53.5	1065.11	0	155.97	2.04	215.59	2.33	56.45	66.91	78.53	0	0	0	0	0	0	0	8.08
ZmbHLH120	203.92	209.99	120.98	255.19	145.36	233.75	121.21	207.3	143.2	120.47	167	219.71	287.86	221.51	265.11	308.7	287.47	246.19	224.18
ZmbHLH121	23.31	28.41	30.32	17.46	30.35	18.25	23.39	30.87	32.45	25.5	39.34	34.72	54.55	21.26	25.27	37.05	33.29	28.72	36.98
ZmbHLH122	0	0	0	2.76	3.13	1.51	7.38	0	0	0	12.17	0	0	0	0	3.8	0	0	0
ZmbHLH123	0	0	0	0	0	0	0	0	0	0	0	0	0	0	0	0	0	0	0
ZmbHLH124	0	0	0	0	0	0	0	0	0	0	0	0	41.02	0	0	0	0	0	10.34
ZmbHLH125	4.43	2.91	0	8.56	4.85	0	7.73	23.9	66.11	79.25	31.68	24.51	24.22	8.68	16.24	34.55	40.56	41.27	24.27
ZmbHLH126	58.3	39.73	1.53	15.55	12.2	11.83	6.02	1.06	0	5.25	10.86	0	0	0	0	0.85	0	0	0
ZmbHLH127	0	0.83	45.63	0	8.3	0	6.15	0	0	5.81	4.15	0	0	0	0	0	0	0	0
ZmbHLH128	20.61	17.33	126.14	16.97	54.82	23.1	97.88	8.86	41.44	28.78	31.13	14.84	7.11	6	9.49	11.66	15.48	6.27	16.8
ZmbHLH129	59.05	58.45	79.09	41.26	48.39	25.04	45.59	0	96.31	181.33	124.52	0	0	0	0	1.45	0	0	0
ZmbHLH130	0	0	0	0	0	0	0	0	0	0	0	0	0	0	0	0	0	0	0
ZmbHLH131	46.04	19.99	17.02	23.49	10.8	14.8	21.87	28.5	11.72	31.71	28.03	44.77	41.92	24.39	19.15	26.55	22.14	35.82	19.76
ZmbHLH132	0	0	0	0	0	0	0	0	0	0	0	0	0	0	0	0	0	0	0
ZmbHLH133	17.73	14.52	17.82	16.09	82.23	13.19	57.73	24.07	37.83	19.84	35.85	12.05	0.41	3.34	5.29	7.92	5.62	19.29	3.43
ZmbHLH134	112.55	91.05	69.49	86.57	123.64	56.36	171.62	0	95.26	61.98	135.02	0	0	0	0	0	0	5.32	0
ZmbHLH135	0	4.15	39.59	0	77.43	0	124.52	0	0	2.54	77.53	0	0	0	0	0	0	0	0
ZmbHLH136	4.15	0	21.93	6.3	4.27	4.68	5.5	0	0	0	0	0	0	0	0	0	0	0	9.72
ZmbHLH137	21.76	22.43	24.4	15.37	39.97	16.69	52.66	9.33	29.46	35.04	57.43	18.3	11.63	11.62	14.69	11.61	18.39	17.01	23.06
ZmbHLH138	0	0	0	0	0	0	0	0	0	0	0	0	0	0	0	0	0	0	0
ZmbHLH139	0	1.12	0	0	0	0	0	6.48	0	0	0	0	0	0	4.03	2.86	0	0	1.08
ZmbHLH140	0	16.51	56.52	0	113.38	2.6	95.25	0	0	0	42.31	0	0	0	0	0	0	0	0
ZmbHLH141	197.35	126.22	19.39	194.45	20.87	259.35	7.73	97.61	46.84	36.46	22.21	78.59	74.35	198.18	110.5	92.52	71.3	62.11	67.95
ZmbHLH142	2.46	0	0	0	0	0	0	0	0	0	0	0	0	0	0	0	0	0	5.18
ZmbHLH143	0	0	0	0	0	0	0	0	0	0	0	0	0	0	0	1.56	0	0	21.68
ZmbHLH144	798.6	440.61	170.59	1020.91	85.78	610.95	29.07	1084.99	286.65	254.06	113.84	674.57	699.82	752.78	517.21	674.38	556.56	676.98	652.81
ZmbHLH145	10.98	0	0	0	0	3.09	0	27.39	3.75	0	0	0	0	9.4	9.21	17.24	7.83	31.04	13.51
ZmbHLH146	31.75	18.89	0	0	0	0	0	0	0	0	0	0	2.45	0	0	2.3	0	3.94	6.02
ZmbHLH147	7.09	7.49	4.81	12.36	2.74	3.59	1.6	1.53	3.12	6.7	4.9	4.94	5.56	6.09	4.31	8.47	8.68	10.21	10.14
ZmbHLH148	77.71	80.19	67.99	76.45	70.32	54.51	55.37	107.4	85.38	109.1	142.49	132.6	222.19	80.19	74.55	97.95	90.96	113.9	126.52
ZmbHLH149	0	0	0	0	0	0	0	0	0	0	0	0	0	0	0	0	0	0	0
ZmbHLH150	0	0	0	0	3.75	3.9	0	61.15	31.93	8.32	0	59.19	20.01	16.67	11.8	15.19	7.59	5.45	16.4
ZmbHLH151	0	0	2.3	0	0	0	0	0	0	0	0	0	0	0	0	0	0	0	0
ZmbHLH152	0	0	30.88	0	5.92	0	2.64	0	0	4.39	7.64	0	0	0	0	0	0	0	0
ZmbHLH153	16.74	10.15	26.88	18.1	7.71	12.57	12.91	15.99	34.24	28.23	10.34	38.4	37.77	31.69	24.18	54.48	46.5	35.08	39.68
ZmbHLH154	136.53	81.31	173.52	88.99	120.02	114.58	113.35	68.02	95.38	152.75	78.69	79.06	73.17	81.96	66.47	76.5	74.03	54.47	49.55
ZmbHLH155	53.01	54.6	2.93	118.79	11.7	106.35	9.14	59.77	38.54	34.72	18.24	16.65	20.57	21.71	21.28	13.24	16.33	33.36	27.82
ZmbHLH156	339.76	204.82	55.33	173.05	103.99	198.14	74.99	171.84	117.28	125.3	167.79	73.08	69.68	81.2	90.76	49.32	73.41	94.96	135.58
ZmbHLH157	0	0	0	0	0	0	0	52.99	35.58	0	0	0	0	0	0	0	0	0	0
ZmbHLH158	0	0	0	0	0	0	0	0	0	0	0	0	0	0	0	0	0	0	0
ZmbHLH159	14	6.58	40.3	8.5	7.47	10.18	13.87	36.62	22.36	25.15	9.4	36.47	43.14	21.42	35.76	34.31	34.92	37.5	29.74
ZmbHLH160	377.63	305.71	106.87	269.86	205.63	475.3	158.9	243.37	257.42	205.77	162.95	164.06	194.58	248.6	265.64	175.25	175.2	193.52	213.52
ZmbHLH161	92.24	75.54	78.28	118.41	40.27	71.19	48.55	99.14	64.12	74.6	57.76	141.37	182.22	87.47	94.13	119.12	156.03	113.97	112.78
ZmbHLH162	0.82	1.98	4.86	1.5	3.42	1.61	4.24	0	0.4	1.1	2.35	0	0.63	1.95	1.58	1.03	1.38	1.38	1.6
ZmbHLH163	66.72	28.3	37.65	65.74	30.85	57.23	41.01	62.83	38.18	43.41	37.31	41.01	28.69	70.23	59.85	51.75	43.35	49.85	52.34
ZmbHLH164	0	0	0	0	0	0	0	0	0	0	0	0	0	0	0	0	0	0	0
ZmbHLH165	42.44	31.66	16.98	44.44	16.06	49.84	9.8	78.44	41.68	47.4	30.59	263.34	230.47	274.52	85.67	296.36	233.74	186.48	88.12
ZmbHLH166	0	0	0	0	0	0	0	0	0	0	0	0	0	0	0	0	0	0	0
ZmbHLH167	0	0	0	0	0	0	0	0	0	0	0	0	0	0	0	0	0	0	0
ZmbHLH168	0	0	0	0	0	0	0	0	0	0	0	0	7.49	0	0	1.63	9.28	3.38	19.44
ZmbHLH169	42.85	32.4	30.75	46.15	28.67	51.99	31.01	33.24	30.24	32.28	27.3	70.39	70.99	65.05	51.22	73.1	57.04	68.57	50.38
ZmbHLH170	29.57	10.12	0	21.86	42.06	22.94	35.03	55.88	78.92	95.13	144.84	88.46	75.07	21.6	26.65	23.19	20.85	19.9	41.95
ZmbHLH171	0	0	0	0	1.82	0	28.06	0	0	0	0	0	0	0	0	0	0	0	0
ZmbHLH172	0	0	0	0	0	0	0	0	0	0	0	0	23.92	0	45.41	23.03	11.89	25.03	5.57
ZmbHLH173	35.39	40.06	0	25.84	12.17	19.79	8.86	1.34	59.85	87.73	48.91	0	1.96	0	0	0	0	0	0
ZmbHLH174	0	0	0	0	0	0	0	0	0	0	0	0	0	0	0	0	0	0	0
ZmbHLH175	0	12.52	0	0	0	0	0	70.41	0	0	0	60.37	48.76	36.5	93.74	10.67	10.85	15.67	27.84
ZmbHLH176	98.84	121.54	210.07	52.3	188.98	40.54	173.68	56.36	284.17	427.09	546.15	37.12	35.72	39.66	33.04	25.89	24.64	13.28	24.68
ZmbHLH177	0	1.13	0	0	0	0	0	7.07	0	0	0	0	0	0	4.05	2.88	0	0	1.08
ZmbHLH178	98.34	80.44	48.43	90.72	54.72	82.82	20.37	70.82	40.64	46.66	104	82.05	55	105.78	43.52	72.17	51.39	69.26	53.24
ZmbHLH179	0	0	0	0	0	0	0	0	0	0	0	0	0	0	0	0	0	0	0
ZmbHLH180	1.82	1.61	19.61	0	6.05	0.95	9.35	1.28	5.98	7.41	12.25	0	0	0	1.45	2.27	3.22	2.23	4.19
ZmbHLH181	0	0	0	0	0	0	11.48	0	0	0	0	0	0	0	0	0	0	0	0
ZmbHLH182	5.78	9.85	70.61	14.7	36.42	4.9	47.85	1.35	11.26	22.4	40.35	0	7.04	0	2.81	5.39	5.87	0	5
ZmbHLH183	0	0	0	0	0	0	0	0	0	0	0	0	16.6	0	3	0	0	0	8.25
ZmbHLH184	15.08	37.67	34.1	3.68	112.45	13.93	111.8	0	0	0	41.69	0	0	0	0	2.01	0	0	0
ZmbHLH185	20.47	22.65	44.86	3.28	22.66	9.75	17.5	78.85	91.57	112.39	42.09	28.32	15.19	6.17	9.89	10.91	19.79	11.76	43.95
ZmbHLH186	32.37	64.89	350.08	29.34	151.88	45.74	141.08	43.81	65.47	68.65	144.64	26.85	40.99	31.66	27.68	26.95	20.26	24.73	27.27
ZmbHLH187	0	0	6.64	0	3.33	0	1.94	0	0	1.79	20.7	0	0	0	0	0	0	0	0
ZmbHLH188	0	0	7.4	0	0	0	2.06	0	0	0	0	0	0	0	0	0	0	0	0
ZmbHLH189	0	0	28.41	0	0	0	0	0	0	0	0	0	0	0	0	0	0	0	0
ZmbHLH190	0	9.75	0	0	6.11	0	9.02	0	0	0	0	0	0	0	0	0	0	0	0
ZmbHLH191	0	0	0	0	0	0	0	0	0	0	0	0	0	0	0	0	0	0	0
ZmbHLH192	17.55	20.53	109.06	5.63	33.59	2.32	86.18	8.58	5.26	7.89	19.27	9.33	9.99	18.72	15.54	22.71	24.32	39.3	43.59
ZmbHLH193	0	0	0	0	0	0	0	0	0	0	0	0	0	0	0	0	0	0	0
ZmbHLH194	29.99	16.86	11.52	36.36	6.49	26.53	9.15	45.9	29.42	21.64	14.34	47.17	43.68	46.21	43.92	44.53	40.15	30.84	28.61
ZmbHLH195	48.18	67.08	22.67	82.23	19.13	61.87	6.46	819.56	189.45	127.36	23.15	221.09	36.06	132.89	86.95	43.19	56.62	83.46	108.84
ZmbHLH196	542.61	302.16	155.55	447.68	155.38	459.23	111.97	298.46	207.11	178.46	135.8	608.2	508.89	336.43	450.26	443.26	531.06	293.4	387.23
ZmbHLH197	0	0	0	0	0	0	0	4.42	0	3.47	7.2	24.43	23.81	0	0	15.44	0	9.88	11.16
ZmbHLH198	19.54	30.68	24.1	57.41	8.97	32.41	11.75	287.6	228.95	147.47	40.71	321.15	405.14	69.52	80.3	135.27	122.39	121.69	114.69
ZmbHLH199	20.77	41.76	0	13.5	0.4	0	0	178.4	64.74	45.42	4.83	5.3	0	0	1.25	0	0	0	0
ZmbHLH200	0	0	0	0	0	0	0	0	0	0	0	0	0	0	0	0	0	0	0
ZmbHLH201	0	0	0	0	0	0	0	0	0	0	0	0	0	0	0	0	0	0	0
ZmbHLH202	12.8	5.69	0	7.98	0	0	0	0	0	0	0	0	0	0	0	0	0	0	0
ZmbHLH203	54.17	35.33	14.84	2.21	9.01	0	3.36	11.46	11.37	23.19	68.82	19.63	24.23	0	0	19.69	10.77	28.85	22.16
ZmbHLH204	0	0	48.31	0	0	0	2.45	0	0	0	0	0	0	0	0	0	0	0	0
ZmbHLH205	51.07	64.46	143.01	42.04	112.33	27.78	113.93	23.75	39.42	56.19	175.82	35.88	34.14	52.51	56.45	48.8	35	43.87	49.68
ZmbHLH206	1.14	0.9	8.11	0	0	4.34	2.79	0	4.13	11.6	1.7	0	0	0	0	0	0	0	0
ZmbHLH207	22.56	14.77	0	7.6	0	0	0	0	0	0	0	0	0	0	0	1.16	9.72	139.61	622.63
ZmbHLH208	0	0	0	3.23	0	1.78	0	0	0	0	0	0	0	0	0	0	0	0	0

## Sheet: Walley et al., 2016
Table S5c: Expression of ZmbHLH in leaf tissue. RNA-Seq data were extracted from previous study (Walley et al., 2016).
Name	Leaf.Zone.1..Symmetrical.	Leaf.Zone.2..Stomatal.	Leaf.Zone.3..Growth.	Mature.Leaf.8
ZmbHLH1	18.0594	40.7176	37.8438	0.154029
ZmbHLH2	0.190351	0.0169978	0.0149826	0
ZmbHLH3	8.23362	0.799739	0.621726	0.0879077
ZmbHLH4	0.169424	0.272522	0.156743	0.09747
ZmbHLH5	6.4053	14.0472	5.56187	1.05721
ZmbHLH6	6.81548	2.96591	1.11104	0.0619202
ZmbHLH7	12.3168	12.4901	8.8593	4.51872
ZmbHLH8	2.23654	0.831448	1.61347	0.0333041
ZmbHLH9	0.652824	0.345006	1.70056	4.09901
ZmbHLH10	3.60701	2.26276	1.8575	5.13789
ZmbHLH11	24.205	21.2764	19.1421	1.83763
ZmbHLH12	19.7788	17.5447	18.1426	6.03999
ZmbHLH13	0	0	1.22088	0
ZmbHLH14	0	0	0	0
ZmbHLH15	0	0	0	0
ZmbHLH16	0.294885	0	0	0.150792
ZmbHLH17	0.231617	0.0984012	0.0798581	0.0484493
ZmbHLH19	12.9358	19.2194	13.4811	9.72278
ZmbHLH20	3.31846	4.54863	5.35051	7.90773
ZmbHLH21	39.5934	19.7138	20.0281	0.0600073
ZmbHLH22	0.295256	0.135918	0.254323	4.27951
ZmbHLH23	0	0	0.0525187	1.726
ZmbHLH24	0.443446	0.51902	0.0382163	0
ZmbHLH25	9.19477	4.2151	1.88846	0.730126
ZmbHLH26	0.404889	0.0726224	0.096085	0.380298
ZmbHLH27	0.180707	0.174255	0.0281566	2.94722
ZmbHLH28	4.52019	0.212919	0.0651214	0
ZmbHLH29	0	0	0	0.0164192
ZmbHLH30	0	0	0	0
ZmbHLH31	NA	NA	NA	NA
ZmbHLH32	0.0673211	0.107166	0.0989069	0.669104
ZmbHLH33	12.0143	5.17606	3.48208	0.473372
ZmbHLH34	1.32905	0.709904	0.483364	1.01338
ZmbHLH35	4.7679	0.580267	0.130982	0.0606897
ZmbHLH36	22.0138	8.80576	4.98732	19.1375
ZmbHLH37	41.5532	48.536	46.2278	10.6374
ZmbHLH38	7.29008	11.1971	8.48689	4.48832
ZmbHLH39	0	0.100484	0.0546191	0.52587
ZmbHLH40	3.90882	1.28009	0.657525	3.44524
ZmbHLH41	2.25025	2.01163	1.12963	4.93316
ZmbHLH42	3.90443	0.31613	0.0542246	0
ZmbHLH43	0.142631	0.109412	0.172181	1.19142
ZmbHLH44	0.0215275	0	0.0395086	0.02912
ZmbHLH45	NA	NA	NA	NA
ZmbHLH46	NA	NA	NA	NA
ZmbHLH47	1.75853	0.282499	0.547811	15.3783
ZmbHLH48	13.1562	9.70152	5.9941	1.35103
ZmbHLH49	NA	NA	NA	NA
ZmbHLH50	0.676721	0.971971	0.704453	0
ZmbHLH51	23.3636	12.312	9.7432	13.2751
ZmbHLH52	0.0362883	0.21732	1.73395	1.00864
ZmbHLH53	5.6026	0.964483	0.410051	0
ZmbHLH54	13.488	6.78067	1.66796	0.0158353
ZmbHLH55	3.89724	3.63894	0.690235	0.0076188
ZmbHLH56	8.76481	11.3701	13.4902	7.36103
ZmbHLH57	0.692532	1.74765	2.48466	5.08147
ZmbHLH58	4.20717	3.04408	9.55109	1.20601
ZmbHLH59	61.1875	55.1219	21.7599	0.374075
ZmbHLH60	0	0	0	0
ZmbHLH61	1.1241	1.69128	3.25793	4.98677
ZmbHLH62	32.0492	24.6071	45.8104	21.7472
ZmbHLH63	10.148	17.5375	16.515	11.1629
ZmbHLH64	0	0	0.0275611	0
ZmbHLH65	0.627861	0.427013	0.890061	1.64157
ZmbHLH66	2.22485	9.97424	22.3841	0.37244
ZmbHLH67	0.0514796	0.030485	0.008044	0.010597
ZmbHLH68	10.3208	18.229	9.53296	0.15515
ZmbHLH69	22.1289	22.964	20.4359	10.3381
ZmbHLH70	NA	NA	NA	NA
ZmbHLH71	0	0	0	0
ZmbHLH72	0.483597	0.284118	0.178592	0.500025
ZmbHLH73	4.74603	7.01473	7.93874	1.42361
ZmbHLH74	0.081894	1.59313	0.955585	14.6298
ZmbHLH75	7.30967	2.64299	1.2642	0.025373
ZmbHLH76	6.73825	5.77562	7.72451	16.1516
ZmbHLH77	0	0.0291945	0	0
ZmbHLH78	0	0.00727883	0	0.00668797
ZmbHLH79	9.41024	9.75365	4.83104	1.06839
ZmbHLH80	0.113532	0	0.102143	0.040322
ZmbHLH81	20.7647	19.1376	15.3796	4.71495
ZmbHLH82	NA	NA	NA	NA
ZmbHLH83	29.3466	42.7103	39.3705	12.3717
ZmbHLH84	1.251	1.63879	2.19304	2.49012
ZmbHLH85	0.0267422	0	0	0
ZmbHLH86	3.55205	4.35079	10.4547	3.9828
ZmbHLH87	3.40955	6.7901	2.76179	0.0528115
ZmbHLH88	3.02146	6.15491	6.07953	0.250435
ZmbHLH89	7.39932	6.86898	6.60247	7.88625
ZmbHLH90	10.2642	5.28285	3.96381	16.8642
ZmbHLH91	0	0	0.0220491	0.223193
ZmbHLH92	0	0	0	0.034569
ZmbHLH93	4.38279	6.59158	4.50019	28.2708
ZmbHLH94	0.168247	0.265613	1.24205	3.58381
ZmbHLH95	12.1132	48.8359	65.6772	4.50358
ZmbHLH96	49.2615	52.0102	51.6074	77.9781
ZmbHLH97	0	0	0.0222809	0
ZmbHLH98	NA	NA	NA	NA
ZmbHLH99	NA	NA	NA	NA
ZmbHLH100	3.50194	6.05743	12.4547	0.479589
ZmbHLH101	0	0	0.0377973	0.390198
ZmbHLH102	0	0	0.022617	0.110553
ZmbHLH103	7.23901	6.82344	13.5567	2.3177
ZmbHLH104	4.56034	2.02619	1.28736	0.0258503
ZmbHLH105	0.619874	0.429877	0.449038	0.886203
ZmbHLH106	3.75943	2.08032	2.59231	4.90581
ZmbHLH107	9.52804	14.1085	72.5648	0.153704
ZmbHLH108	0.10806	0.365231	5.54908	0.0438203
ZmbHLH109	0.286917	0.231274	0.0987377	0
ZmbHLH110	43.4873	31.677	25.1294	3.9415
ZmbHLH111	6.17765	7.44608	0.136519	0
ZmbHLH112	0.0207439	0.175152	0.189571	0.173174
ZmbHLH113	17.7593	17.1435	16.8378	16.3945
ZmbHLH114	3.73736	3.18075	4.2388	10.1418
ZmbHLH115	2.30709	0.760266	1.09099	35.7294
ZmbHLH116	1.01883	0.361735	0.0977694	0.138707
ZmbHLH117	16.0501	6.92974	4.96374	0.0812004
ZmbHLH118	0	0	0.00901383	0.0439922
ZmbHLH119	289.274	64.2941	40.4563	1.89673
ZmbHLH120	19.5703	19.8326	22.8548	29.8679
ZmbHLH121	11.7463	5.16235	7.12387	5.902
ZmbHLH122	6.29195	7.05059	0.540487	0.101772
ZmbHLH123	0	0	0	0.0382563
ZmbHLH124	0	0	0	0
ZmbHLH125	0.964427	2.15491	2.37794	11.2846
ZmbHLH126	0.417002	0.988509	1.722	0.290176
ZmbHLH127	3.09932	2.35604	2.42116	0.107731
ZmbHLH128	50.1272	58.7738	43.6476	4.81943
ZmbHLH129	39.1744	15.6478	16.2839	2.27628
ZmbHLH130	0.0135364	0.0848559	0.0188039	0
ZmbHLH131	5.71244	5.03328	5.03783	6.34146
ZmbHLH132	0	0	0	0
ZmbHLH133	0.11809	2.77431	15.3169	0.500418
ZmbHLH134	9.1783	8.43104	20.1899	0.517815
ZmbHLH135	9.26503	16.6458	24.6485	0.300646
ZmbHLH136	11.1352	6.99885	3.34268	3.52787
ZmbHLH137	18.5599	11.0754	10.0475	3.24582
ZmbHLH138	0	0	0	0.152379
ZmbHLH139	NA	NA	NA	NA
ZmbHLH140	4.0819	11.1012	21.2119	0.280179
ZmbHLH141	3.38971	0.897056	1.37664	14.3557
ZmbHLH142	0.174857	0.0339567	0	0.042806
ZmbHLH143	0	0	0	0
ZmbHLH144	3.87459	4.76861	5.35852	66.5518
ZmbHLH145	0	0	0.0259604	2.92366
ZmbHLH146	0	0.0754493	0.0574361	0.563725
ZmbHLH147	2.91448	2.28439	1.49769	0.322842
ZmbHLH148	4.62782	5.99175	7.7682	8.31429
ZmbHLH149	0.860222	0.702163	0.289467	0.372323
ZmbHLH150	0.0144501	0.0134298	0.478156	2.26241
ZmbHLH151	1.11666	0.111404	0	0
ZmbHLH152	4.48899	0.950251	1.12663	0
ZmbHLH153	3.12827	2.71579	2.10845	1.6007
ZmbHLH154	23.4067	23.8573	19.944	12.3249
ZmbHLH155	6.2699	1.93805	5.32293	5.753
ZmbHLH156	6.00333	3.92782	11.0668	5.90163
ZmbHLH157	1.12869	2.23106	0.554696	0.101286
ZmbHLH158	NA	NA	NA	NA
ZmbHLH159	3.8925	2.91672	1.53199	2.77269
ZmbHLH160	37.3089	46.3789	41.5336	58.5076
ZmbHLH161	29.9249	39.4322	26.144	11.7751
ZmbHLH162	0	0	0.0132887	0
ZmbHLH163	8.18878	7.76109	8.87141	8.53581
ZmbHLH164	0	0	0.163316	0
ZmbHLH165	0.358925	0.267164	1.49865	11.1156
ZmbHLH166	1.44648	0.180183	0.172792	0.0138341
ZmbHLH167	0	0	0	0.0201898
ZmbHLH168	0	0	0	0.0177124
ZmbHLH169	5.10968	7.5106	4.31986	4.99636
ZmbHLH170	0	0.851562	13.0591	2.84089
ZmbHLH171	0	14.1219	1.08065	0
ZmbHLH172	0	0	0	0.0498413
ZmbHLH173	11.4092	11.6874	9.37737	6.94948
ZmbHLH174	0	0	0.0365611	0.0693518
ZmbHLH175	0.131914	0	0.035784	0.332157
ZmbHLH176	24.6212	29.6913	35.6617	9.12717
ZmbHLH177	0	0.0267207	0	0
ZmbHLH178	3.72316	2.31363	1.89097	4.31163
ZmbHLH179	0	0	0.0364524	0
ZmbHLH180	7.16206	4.73135	2.30403	0.709113
ZmbHLH181	4.30941	12.4924	0.0914877	0
ZmbHLH182	34.8377	33.3614	14.8287	1.73593
ZmbHLH183	0	0	0	0
ZmbHLH184	4.68804	13.9454	21.145	0.708436
ZmbHLH185	4.23437	2.86453	2.82258	1.61058
ZmbHLH186	19.6754	15.1023	13.5021	2.96688
ZmbHLH187	0.822003	0.592099	0.661067	0.0217886
ZmbHLH188	1.81432	1.099	0.426782	0.0783587
ZmbHLH189	6.11189	0.231443	0.0687075	0.254996
ZmbHLH190	8.96113	45.2777	24.6654	9.14894
ZmbHLH191	0.879746	1.3708	0.0768373	0.056464
ZmbHLH192	31.5635	28.2799	12.4436	0.886189
ZmbHLH193	0.146582	0.198725	0.0686849	0.118484
ZmbHLH194	1.12329	1.23494	2.18256	8.23952
ZmbHLH195	0.385704	0.795779	4.53443	4.88804
ZmbHLH196	36.2951	39.5852	35.1366	43.4936
ZmbHLH197	0	0	0.0713347	0.0558818
ZmbHLH198	2.88353	4.57932	4.46356	8.03597
ZmbHLH199	0.0801037	0.162179	0.630735	0.6081
ZmbHLH200	0	0	0	0.366536
ZmbHLH201	0	0	0	0
ZmbHLH202	0.075454	0.0358813	0.0551073	0
ZmbHLH203	3.62107	1.37565	0.779278	1.78525
ZmbHLH204	31.4838	2.6387	0.390619	0
ZmbHLH205	14.1489	12.6107	40.1392	8.98439
ZmbHLH206	4.35935	1.20721	1.02617	0.864938
ZmbHLH207	0	0.0334397	0	0
ZmbHLH208	0.0468291	0.017208	0.110941	0.470898
