# Supplementary material for: Genome-wide analysis of the basic Helix-Loop-Helix (bHLH) transcription factor family in maize
Source: BMC Plant Biol. 2018 Oct 16;18:235. doi: 10.1186/s12870-018-1441-z (PMC6192367; doi:10.1186/s12870-018-1441-z)
Supplement: Supplementary file 8 — Table S6. Expression of ZmbHLH genes at different development stages of maize leaf auricle tissue. (XLSX 18 kb) [file 12870_2018_1441_MOESM8_ESM.xlsx]

## Sheet: sheet1
Table S6: Expression of ZmbHLH at different development stages of maize leaf auricle tissue. RNA-Seq data were extracted from previous study (Kong et al., 2017).
Name	E	M	L
ZmbHLH1	0.619817	0	0
ZmbHLH2	0	0	0
ZmbHLH3	3.50762	2.74965	2.40315
ZmbHLH4	0	0	0
ZmbHLH5	165.586	218.937	45.4395
ZmbHLH6	11.6335	4.3679	10.5852
ZmbHLH7	0	0	0.142834
ZmbHLH8	5.44078	0.436943	0
ZmbHLH9	0	0	0.142668
ZmbHLH10	0	0	0
ZmbHLH11	0	0	0
ZmbHLH12	214.541	194.918	193.534
ZmbHLH13	0	0	0
ZmbHLH14	0	0	0
ZmbHLH15	0	0	0.23227
ZmbHLH16	1.48619	4.41313	10.4435
ZmbHLH17	0.609386	0.279386	0.300169
ZmbHLH18	0	0	0
ZmbHLH19	0.431831	0.998464	0.278829
ZmbHLH20	1.10126	2.31615	7.9018
ZmbHLH21	0.815237	0.106346	0.120928
ZmbHLH22	4.30252	20.5703	34.9419
ZmbHLH23	1.32507	2.46897	5.71429
ZmbHLH24	9.0303	0.299119	0.158718
ZmbHLH25	85.7465	142.04	56.718
ZmbHLH26	1.76574	1.82827	0.590594
ZmbHLH27	0.775277	12.9298	47.817
ZmbHLH28	2.18842	1.02013	0.100243
ZmbHLH29	0	0.204757	0
ZmbHLH30	0	0	0
ZmbHLH31	0	0	0
ZmbHLH32	5.18626	7.74921	16.0343
ZmbHLH33	5.75587	0.317025	0.244525
ZmbHLH34	15.6041	17.9788	57.9405
ZmbHLH35	0	0	0
ZmbHLH36	4.21645	8.27485	14.3195
ZmbHLH37	35.8883	13.7034	11.9473
ZmbHLH38	13.332	9.19119	20.9759
ZmbHLH39	3.42998	0.364663	1.12635
ZmbHLH40	11.6463	19.7105	10.3776
ZmbHLH41	0	0	0
ZmbHLH42	16.1871	0.840476	3.18074
ZmbHLH43	0	2.10397	1.11697
ZmbHLH44	0	0	0
ZmbHLH46	0	0	0
ZmbHLH47	0	0.108411	0
ZmbHLH48	6.01182	2.4015	0.791459
ZmbHLH49	0	0	0
ZmbHLH50	9.17376	0.397669	0
ZmbHLH51	0.943271	0.223067	0.328451
ZmbHLH52	2.7483	2.77712	22.7941
ZmbHLH53	12.6282	7.01174	0.531521
ZmbHLH54	22.7396	2.59347	1.25852
ZmbHLH55	1.75642	0.611394	0.425377
ZmbHLH56	0.224181	0.208688	0.779
ZmbHLH57	6.78217	2.0511	3.18014
ZmbHLH58	1.26844	2.71333	1.54587
ZmbHLH59	1.14581	0.328421	0
ZmbHLH60	0	0	0.260906
ZmbHLH61	11.2614	9.00651	8.4476
ZmbHLH62	37.7352	20.7704	13.4427
ZmbHLH63	6.47689	9.6237	8.44356
ZmbHLH64	0	0	0
ZmbHLH65	2.36564	7.79163	4.1522
ZmbHLH66	6.7166	0.193263	0.146509
ZmbHLH67	0.0640758	0	0
ZmbHLH68	39.8656	13.9968	2.78948
ZmbHLH69	37.1696	32.6632	19.5432
ZmbHLH70	0	0	0
ZmbHLH71	0	0	0.503262
ZmbHLH72	4.3818	1.55272	4.43785
ZmbHLH73	90.8173	174.41	128.177
ZmbHLH74	6.85127	48.5611	4.77248
ZmbHLH75	1.04214	0	0.177577
ZmbHLH76	0.193279	0.167915	0.197605
ZmbHLH78	0.0477539	0	0
ZmbHLH79	10.9365	7.55293	6.85736
ZmbHLH80	0	0	0
ZmbHLH81	0.385925	0.0888567	0
ZmbHLH82	0	0	0
ZmbHLH83	0	0	0
ZmbHLH84	16.696	13.0726	47.7391
ZmbHLH85	0	0	0
ZmbHLH86	9.63515	9.19984	4.71742
ZmbHLH87	0	0	0
ZmbHLH88	74.0466	24.3584	65.1686
ZmbHLH89	2.08163	0.966187	0.617606
ZmbHLH90	0.0709286	0.436878	0.324396
ZmbHLH91	1.06499	7.52083	27.8626
ZmbHLH92	0	0	0
ZmbHLH93	26.4933	36.8775	85.9385
ZmbHLH94	4.48601	7.82033	4.21831
ZmbHLH95	57.8221	5.25606	0.67081
ZmbHLH96	22.1891	24.8718	25.2319
ZmbHLH97	0	0.115913	0
ZmbHLH98	0	0	0
ZmbHLH99	0	0	0
ZmbHLH100	0	0	0
ZmbHLH101	36.266	8.1083	65.976
ZmbHLH102	0	0	0
ZmbHLH103	3.18023	2.03454	2.64696
ZmbHLH104	28.1082	1.69588	1.83825
ZmbHLH105	0	0.223263	0.340923
ZmbHLH106	0.481844	0	1.00668
ZmbHLH107	15.8595	1.79821	11.9554
ZmbHLH108	43.3249	176.659	111.187
ZmbHLH109	0	0	0
ZmbHLH110	2.32184	1.03774	0.62277
ZmbHLH111	0.181849	0	0
ZmbHLH112	0	0	0
ZmbHLH113	16.0618	17.3283	9.21393
ZmbHLH114	15.4975	34.254	22.2709
ZmbHLH115	1.14748	0.431688	1.71012
ZmbHLH116	0	0	0
ZmbHLH117	11.2114	3.40879	0.271981
ZmbHLH118	0	0.937583	5.41628
ZmbHLH119	0.596261	0	0
ZmbHLH120	87.8145	84.4418	68.8021
ZmbHLH121	1.90611	1.8416	0.581984
ZmbHLH122	0.347082	0	0
ZmbHLH123	0	0	0.931027
ZmbHLH124	0	0.232702	0.936846
ZmbHLH125	0.593851	0.72276	0.78825
ZmbHLH126	2.5777	6.3923	4.16886
ZmbHLH127	8.39785	1.08902	1.4632
ZmbHLH128	0.439945	0.0504474	0.0501875
ZmbHLH129	0.219086	0.0951675	0.216434
ZmbHLH131	0.194801	3.4088	7.05927
ZmbHLH133	19.0385	7.96904	0.983733
ZmbHLH134	178.773	251.297	195.73
ZmbHLH135	101.968	10.3171	0.755372
ZmbHLH136	6.81131	1.67926	1.12159
ZmbHLH137	0.397521	0.546994	0.553675
ZmbHLH138	0	0	0
ZmbHLH139	0	0	0
ZmbHLH140	65.1008	13.6993	0.623217
ZmbHLH141	12.7859	12.237	11.3613
ZmbHLH142	0.157256	0.788885	0
ZmbHLH143	0	0	22.0748
ZmbHLH144	57.1493	133.422	181.615
ZmbHLH145	1.12715	4.27703	11.9201
ZmbHLH146	0	0	0
ZmbHLH147	0.669738	1.04316	1.03135
ZmbHLH148	28.9633	26.4058	22.2337
ZmbHLH149	0.198189	0.305181	0.453214
ZmbHLH150	83.4647	73.286	19.7027
ZmbHLH151	78.531	5.78874	0.172149
ZmbHLH152	7.36062	1.8683	3.626
ZmbHLH153	1.28118	0.176044	0.97854
ZmbHLH154	0.678695	0.94839	0.356514
ZmbHLH155	0.29761	0.383896	0.923772
ZmbHLH156	0	0	0
ZmbHLH157	0	0.789476	7.81458
ZmbHLH158	0	0	0
ZmbHLH159	24.3825	21.678	9.47605
ZmbHLH160	18.047	17.554	20.0654
ZmbHLH161	0	0	0
ZmbHLH162	0	0	0.161067
ZmbHLH163	1.57221	1.8821	3.33615
ZmbHLH164	0	0	0
ZmbHLH165	16.5289	14.3797	3.95597
ZmbHLH166	0.15868	0	0
ZmbHLH167	0	0	0.116848
ZmbHLH168	0	0	2.67429
ZmbHLH169	0	0	0
ZmbHLH170	6.20732	2.70546	0.461879
ZmbHLH171	3.31024	0	0
ZmbHLH172	0	0	0.87108
ZmbHLH173	1.47018	2.38746	1.35966
ZmbHLH174	0	0.161831	1.86269
ZmbHLH176	39.1173	32.904	17.8354
ZmbHLH177	0.114723	0	7.69191
ZmbHLH178	11.9735	13.3052	34.0713
ZmbHLH179	0	0	0
ZmbHLH180	4.40197	0.321076	0.251899
ZmbHLH181	0	0	0
ZmbHLH182	0	0	0
ZmbHLH183	0	0	0.89603
ZmbHLH184	1.95006	0.997064	0
ZmbHLH185	100.338	67.2397	84.2839
ZmbHLH186	0	0	0
ZmbHLH187	8.5462	1.26518	0
ZmbHLH188	0	0	0
ZmbHLH191	0.331918	0	0
ZmbHLH192	2.11475	1.03129	0.740222
ZmbHLH193	0.163235	0.145588	0.289676
ZmbHLH194	3.0275	5.59269	4.82152
ZmbHLH195	195.147	60.6835	494.015
ZmbHLH196	21.9189	25.8774	27.773
ZmbHLH197	0.119252	0.930626	3.0477
ZmbHLH198	72.9677	201.214	137.59
ZmbHLH199	7.88385	5.47729	21.5017
ZmbHLH200	0	0.456389	0.207588
ZmbHLH201	0	0	0
ZmbHLH202	0	0.512807	2.25821
ZmbHLH203	0	0	0
ZmbHLH204	1.32114	0	0
ZmbHLH205	4.26024	2.33348	2.60102
ZmbHLH206	1.76676	0.617206	0
ZmbHLH207	0	0	0.25373
ZmbHLH208	0	0.868174	0.177174
