# Supplementary material for: Genome-wide analysis of the basic Helix-Loop-Helix (bHLH) transcription factor family in maize
Source: BMC Plant Biol. 2018 Oct 16;18:235. doi: 10.1186/s12870-018-1441-z (PMC6192367; doi:10.1186/s12870-018-1441-z)
Supplement: Supplementary file 9 — Table S7. Expression of ZmbHLH genes at different development stages of maize seed tissue. (XLSX 169 kb) [file 12870_2018_1441_MOESM9_ESM.xlsx]

## Sheet: Stelpflug et al., 2016
Table S7a: Expression of ZmbHLH at different development stages of maize seed tissue. RNA-Seq data were extracted from previous study (Stelpflug et al., 2016).
Name	Whole_Seed_2DAP	Whole_Seed_4DAP	Whole_Seed_6DAP	Whole_Seed_8DAP	Whole_Seed_10DAP	Whole_Seed_12DAP	Whole_Seed_14DAP	Whole_Seed_16DAP	Whole_Seed_18DAP	Whole_Seed_20DAP	Whole_Seed_22DAP	Whole_Seed_24DAP	Endosperm_12DAP	Endosperm_14DAP	Endosperm_16DAP	Endosperm_18DAP	Endosperm_20DAP	Endosperm_22DAP	Endosperm_24DAP	Embryo_16DAP_R1	Embryo_18DAP	Embryo_20DAP	Embryo_22DAP	Embryo_24DAP	Pericarp_18DAP
ZmbHLH1	3.04	8.75	2.53	8.36	4.61	0	0	0	0	0	0	0	1.67	0	0	0	0	0	0	0.13	0	0	0	0	0
ZmbHLH2	0	0	0	0	0	0	0	0	0	0	0	0	0	0	0	0	0	0	0	0	0	0	0	0	0
ZmbHLH3	92.56	61.01	23.98	14.9	7.48	3.25	0	0	0	0	1.51	0	0	0	0	0	0	0	0	6.25	5.7	6.84	13.3	10.43	6.14
ZmbHLH4	0	0	0	0	0	0	0	0	0	0	0	0	0	0	0	0	0	0	0	0	0	0	0	0	0
ZmbHLH5	64.65	30.15	26.96	22.86	8.39	0	0	0	0	0	4.84	8.65	0	0	0	0	0	0	0	28.3	22.36	29.95	46.44	71.08	3
ZmbHLH6	115.95	82.72	30.14	28.98	23.28	15.96	20.97	24.08	31.58	27.3	27.12	27.89	11.88	10.16	32.27	19.97	17.79	19.05	26.63	20.13	34.57	31.17	30.05	31.15	117.29
ZmbHLH7	9.34	11	8.25	2.84	2.36	0.57	0.97	1.88	0.62	1.05	1.14	3.28	0.03	0	0	1.23	0.46	1.33	3.82	0	0.43	1.55	2.78	2.87	2.05
ZmbHLH8	0	0	0	0	0	0	0	0	0	0	0	0	0	0	0	0	0	0	0	0	0	0	0	0	0
ZmbHLH9	0	0	1.51	2.84	4.65	0	0	0	0	0	0	0	0	0	0	0	0	0	0	0	0	0	0	0	0
ZmbHLH10	1.65	1.43	3.5	0.7	0.38	1.76	4.27	6.93	3.76	0.71	2.56	0.92	2.32	3.8	3.75	4.01	1.17	2.46	2.79	3.19	4.84	5.82	1.95	5.48	0.62
ZmbHLH11	117.22	93.71	94.28	81.04	73.29	44.58	31.92	14.76	23.46	29.1	21.87	36.26	25.13	8.83	18.84	17.09	17.01	6.9	4.54	38.16	49.83	60.44	65.22	130.8	68.2
ZmbHLH12	68.72	71.32	63.99	47.72	43.09	32.13	39.45	60.82	65.64	54.81	56.87	71.06	28.08	37.61	91.15	58.11	73.79	64.92	83.19	73.64	90.23	39.08	44.37	56.29	122.62
ZmbHLH13	0	0	0	0	0	0	0	0	0	0	0	0	0	0	0	0	0	0	0	0	0	0	0	0	0
ZmbHLH14	0	0	0	0	0	0	0	0	0	0	0	0	0	0	0	0	0	0	0	0	0	0	0	2.91	0
ZmbHLH15	0	0	0	0	0	0	0	0	0	0	0	0	0	0	0	0	0	0	0	0	0	0	0	0	0
ZmbHLH16	0	1.07	0	0	0	0	0	0	0	0	0	0	0	0	0	0	0	0	0	3.08	1.58	0	4.62	3.93	0
ZmbHLH17	1.5	0.27	0	0	0	0	0	0	0	0	0	0	0	0	0	0	0	0	0	4.21	4.4	5.3	6.21	11.21	0
ZmbHLH18	0	0	0	0	0	0	0	0	0	0	0	0	0	0	0	0	0	0	0	3.95	0.59	0	1.02	4.56	0
ZmbHLH19	0.19	0.92	0	0	0.54	1.84	1.24	4.13	6.22	2.53	7.52	8.47	2.54	4.93	21.24	6.89	5.49	4.27	9.51	29.25	7.45	1.77	2.39	4.61	2.13
ZmbHLH20	93.62	101.44	93.99	104.47	125.85	102.55	87.75	73.35	71.16	91.44	89.98	82.77	21.73	39.09	49.91	45.79	104.96	126.07	91.57	0	2.33	0	0	1.76	250.53
ZmbHLH21	5.63	5.12	2.6	5.57	2.71	0.65	0	0	0	0.44	2.99	0.53	0	0	0	0	0	0	0	8.77	14.02	9.72	6.01	5.92	0
ZmbHLH22	0	0	0	0	0	0	0	0	0	0	0	0	0	0	0	0	0	0	0	0	0	0	0	0	0
ZmbHLH23	0	0	0	0	0	0	0	0	0	0	0	0	0	0	0	0	0	0	0	0	0	0	0	0	0
ZmbHLH24	0	0	0	0	0	0	0	0	0	0	0	0	0	0	0	0	0	0	0	0	0	0	0	0	0
ZmbHLH25	60.18	46.7	21.94	23.6	17.03	6.69	10.13	5.66	2.93	13.46	0	2.1	0.91	0	0	0	0	0	0	0	20.06	7.2	12.14	7.51	29.05
ZmbHLH26	0	0	0	0	0	0	0	0	9.6	0	5.75	9.18	0	0	34.19	9.16	8.25	12.06	27.02	0	0	0	0	0	0
ZmbHLH27	0	0	0	0	0	0	0	0	0	4.69	8.06	7.84	0	0	0	0	2.48	0	0	19.11	12.62	12.46	6.08	11.61	1.3
ZmbHLH28	0	0	0	0	0	0	0	0	0	0	0	0	0	0	0	0	0	0	0	0	0	0	0	9.19	0
ZmbHLH29	0	0	0	0	0	0	0	0	0	0	0	0	0	0	0	0	0	0	0	0	0	0	0	0	0
ZmbHLH30	0	0	0	0	0	0	0	0	0	0	0	0	0	0	0	0	0	0	0	0	0	0	0	0	0
ZmbHLH31	0	0	0	0	0	0	0	0	0	0	0	0	0	0	0	0	0	0	0	0	0	0	0	0	0
ZmbHLH32	2.98	7.79	9.37	13.44	14.15	10.12	5.53	1.81	7.04	5.78	5.26	6.7	0.51	0	0	2.37	0	0	0	0	0	0	2.41	3.94	19.15
ZmbHLH33	30.47	21.45	19.2	13.53	13.58	11.1	9.9	9.99	10.85	9.18	11.75	9.56	12.56	13.36	6.68	9.73	4.94	2.02	4.3	15.54	25.7	29.81	32.1	29.1	9.92
ZmbHLH34	3.66	0.93	0.24	0.8	2.37	1.05	0	0.32	11.84	4.41	0.15	0.5	1.8	0	0	0.12	0	0	0	0	5.73	0	0	0	94.58
ZmbHLH35	0	0.18	0	0	0	0	0	0	0	0	0	0	0	0	0	0	0	0	0	0	0	2.84	1.39	1.44	0
ZmbHLH36	26.87	17.9	9.45	10.14	9.7	4.61	0.87	1.13	0.6	2.28	3.95	5.13	0.55	0	0	0	0	0	0	11.22	9.29	15.31	21.31	31.16	5
ZmbHLH37	149.63	137.07	70.19	92.84	86.89	109.04	159.37	140.61	160.41	154.03	131.98	133.9	208.83	191.17	193.45	199.93	170.75	150.7	145.11	172.59	172.6	138.97	125.94	152.49	85.61
ZmbHLH38	4.08	0.44	0	0	0	0	0	0	0	0	0	2.13	0	0	0	0	0	0	0	22.8	9.22	14.3	10.64	13.04	3.64
ZmbHLH39	0	0	0	0	0	0	0	0	0	0	0	0	0	0	0	0	0	0	0	0	0	0	3.8	15.56	0
ZmbHLH40	9.03	7.77	3.08	1.81	1.26	0	0	0	0	0	0	0	0	0	0	0	0	0	0	0	0	0	0	3.21	3.43
ZmbHLH41	2.08	4.19	2.72	0.74	2.29	2.05	2.22	3.6	3.87	2.81	7.62	9.39	0.15	0	0	0	1.21	0	0.22	38.41	61.09	59.38	72.87	53.27	3.05
ZmbHLH42	1.76	4.78	2.31	6.68	7.01	1.15	0	0	0	0	0	0	0	0	0	0	0	0	0	0	0	0	0	0	0
ZmbHLH43	7.49	8.61	2.75	4.39	10.68	8.97	8.09	11.51	10.1	2.21	2.75	8.74	0.79	0	1.6	0.84	2.56	1.09	0.44	17.64	4.59	13.17	7.46	14.68	39.73
ZmbHLH44	0	0	2.72	18.64	104.31	468.54	544.98	507.89	555.24	540.07	619.44	602.93	1148.78	916.36	1002.07	616.11	788.82	951.1	884.63	16.34	0.77	17.27	13.26	9.88	30.39
ZmbHLH45	0	0	0	0	0	0	0	0	0	0	0	0	0	0	0	0	0	0	0	0	0	0	0	0	0
ZmbHLH46	0	0	0	0	0	0	0	0	0	0	0	0	2.23	0	0	0	0	0	0	0	0	0	0	0	0
ZmbHLH47	2.34	1.28	0	0	0	0	0	0	0	0	0	0	0	0	0	0	0	0	0	0	0	0	0	0	0
ZmbHLH48	24.62	27.06	26.27	18.66	14.8	8.58	3.57	3.62	2.97	2.67	5.65	5.67	3.09	0	0	1.27	0	0	0	20.73	21.02	23.94	25.77	33.01	5.99
ZmbHLH49	0	0	0	0	0	0	0	0	0	0	0	0	2.23	0	0	0	0	0	0	0	0	0	0	0	0
ZmbHLH50	6.39	4.26	0	0	0	0	0	0	0	0	0	0	0	0	0	0	0	0	0	34.5	23.98	13.68	16.43	15.08	0
ZmbHLH51	7.64	8.49	7.93	12.65	4.16	5.16	0	0	1.44	0	0	0.85	0	0	0	0	0	0	0	21.89	5.32	3.1	3.22	3.58	8.4
ZmbHLH52	0	0	0	0	0	0	0	0	0	0	0	0	0	0	0	0	0	0	0	0	0	0	0	0	0
ZmbHLH53	0	0	0	0	0	0	0	0	0	0	0	0	0	0	0	0	0	0	0	0	0	0	0	0	0
ZmbHLH54	0	0	0	0	0	0	1.53	2.53	9.08	20.01	26.05	34.01	0	0	0	0	0	0	0	746.29	325.9	222.14	228.25	298.68	0
ZmbHLH55	54.07	47.42	18.84	20.57	12.06	0.81	0	0	0	0	0	0	0	0	0	0	0	0	0	4.64	5.34	5.41	5.56	6.13	3.38
ZmbHLH56	36.14	55.55	51.43	68.42	60.18	40.31	48.88	25.79	26.73	41.75	27.16	45.08	26.28	6.14	11.02	19.35	16.29	25.42	10.31	18.32	38.88	30.91	27.67	38.38	113.19
ZmbHLH57	0	0	0	0	0	0	0	0	2.4	1	8.93	9.11	5.98	0	17.72	5.32	15.11	0	9.1	2.59	2.47	0	2.43	4.51	0
ZmbHLH58	6.13	7.29	13.2	19.58	11.4	6.99	6.47	6.05	6.92	7.71	9.05	7.71	1.82	0.28	0.58	1.1	1.26	5.27	1.89	5.77	10.12	0.97	7.08	8.62	25.82
ZmbHLH59	0.15	0.87	0	0	0	0	0	0	0	0	0	0.48	0	0	0	0	0	0	0	0.2	0.54	0.31	0.3	0.17	0
ZmbHLH60	0	0	0	0	0	0	0	0	0	0	0	0	0	0	0	0	0	0	0	0	0	0	0	0	0
ZmbHLH61	13.76	14.7	17.02	16.75	10.12	1.89	0	1.85	0	0	0	0	0	0	0	0	0	0	0	0	0	0	0	2.49	4.85
ZmbHLH62	4.28	16.68	9.77	8.52	6.25	6.97	5.19	5.04	0.58	1.2	5.2	0.86	7.73	3.32	8.19	2.7	4.89	9.67	9.21	0.02	5.28	3.68	1.12	9.21	1.28
ZmbHLH63	0.61	0.13	0	0.46	0.62	0.43	0.37	1.08	0.52	1.04	1.35	1.89	2.37	0.93	1.66	1.25	0.49	0.73	1.39	2.99	0.41	0.26	0.24	0.45	0.83
ZmbHLH64	0	0	0	0	0	0	0	0	0	0	0	0	0	0	0	0	0	0	0	0	0	0	0	0	0
ZmbHLH65	9.75	19.01	12.6	28.07	38.02	15.32	8.71	6.7	4.69	9.5	6.86	6.93	0	0	0	0	0	0	0	0	1.55	0	0	0	36.6
ZmbHLH66	57.09	53.11	27.99	16.24	15.58	56.8	103.93	112.17	106.77	86.37	97	80.69	120	181.54	176.76	139.54	90	80.53	71.91	0	0	4.38	0	3.41	22.3
ZmbHLH67	1.35	1.2	2.13	1.97	3.08	2.59	2.21	0.44	1.9	1.69	2.06	1.87	3.18	0	1.84	1.23	1.26	0.6	1.62	3.38	2.93	3.33	4.32	3.29	1.71
ZmbHLH68	36.16	28.19	22.97	20.27	16.22	15.77	11.19	3.09	8.06	9.35	8.84	11.93	32.39	11.32	0	7.93	1.83	0	0	56.04	63.47	53	48.24	50.97	12.07
ZmbHLH69	70.08	71.26	64.53	66.79	77.63	94.59	116.09	103.03	86.44	78.38	96.68	136.56	136.52	133.85	104.29	82.89	95.15	105.35	132.43	76.24	70.26	68.39	94.97	98.43	76.32
ZmbHLH70	0.3	0.99	1.19	6.1	6.55	5.43	2.42	4.79	9.86	10.13	11.67	39.88	0.22	0	4.66	8.46	29.12	35.57	78.68	0	0	0	0	0	6.65
ZmbHLH71	0	0	0	0	0	0	0	0	0	0	0	0	0	0	0	0	0	0	0	0	0	0	0	0	0
ZmbHLH72	0	0.52	0	1.25	1.88	0	0	0	0	0	0	0	0	0	0	0	0	0	0	6.25	5.4	4.06	3.75	6.67	3.98
ZmbHLH73	0	0	0	0	0	0	0	0	0	0	0	8.86	4.01	0	0	0	0	0	0	2.65	38.26	2.4	7.69	21.94	63.69
ZmbHLH74	7.03	0.88	0	0	0	0	0	0	0	0	0	0	0	0	0	0	0	0	0	0	0	0	0	0	0
ZmbHLH75	3.65	6.1	16.12	12.77	6.5	2.86	0	0	0	0	0	0	0	0	0	0	0	0	0	0	2.58	5.92	4.76	6.12	0
ZmbHLH76	5.95	5	2.62	5.05	6.39	4.9	1.95	2.83	2.7	1.7	3.02	3.31	1.7	6.04	1.27	1.5	0.59	2.42	1.07	2.7	2.45	5.67	8.3	10.65	4.11
ZmbHLH77	0	0	0	0	0	0	0	0	0	0	0	0	0	0	0	0	0	0	0	0	0	0	0	0	0
ZmbHLH78	16.39	17.74	14.67	16.69	15.37	15.17	13.66	14.35	12.77	10.48	11.76	11.96	19.5	17.25	15.18	12.71	12.79	12.22	10.01	8.34	8.23	10.17	10.2	8.04	12.26
ZmbHLH79	11.54	12.47	8.01	7.27	8.56	12.38	16.54	25.19	18.26	17.23	18.24	22.06	18.45	19.3	13.86	20.73	14.98	11.34	16.48	28.82	31.13	31.22	30.22	27.41	10.34
ZmbHLH80	0	0	0	0	0	0	0	0	0	0	0	0	0	0	0	0	0	0	0	0	0	0	0	0	0
ZmbHLH81	83.38	63.12	129.23	95.98	109.76	287.79	306.15	307.04	385.94	357.95	376.46	289.28	527.52	510.33	444.77	461.63	460.16	473.21	373.7	30.42	34.7	56.52	42.57	25.84	47.76
ZmbHLH82	0	0	0	0	0	0	0	0	0	0	0	0	0	0	0	0	0	0	0	9.36	1.83	0	0	2.76	0
ZmbHLH83	68.09	50.68	31.76	27.97	48.19	38.35	31.49	120.25	70.55	36.5	71.21	83.76	26.6	74.2	255.83	62.79	71.63	72.12	128.87	104.93	55.04	46.34	31.29	54.81	52.19
ZmbHLH84	29.6	24.17	13.96	20.2	24.23	7.83	5.35	18.03	16.65	13.08	15.33	12.51	3.72	0	6.96	9.93	17.88	15.4	14.86	4.96	8.31	8.67	12.45	13.04	44.05
ZmbHLH85	0	0	0	0	0	0	0	0	0	0	0	0	0	0	0	0	0	0	0	0	0	0	0	0	0
ZmbHLH86	0	0	0	0	0	0	0	0	0	0	0	0	0	0	0	0	0	0	0	0	0	0	0.74	2.32	0
ZmbHLH87	0.83	0.85	0	0	0	0	0	0	0	0	0	3.26	0	0	0	0	0	0	0	2.88	1.34	1.28	1.06	6.41	0
ZmbHLH88	13.22	7.67	16.47	12.07	5.44	1.8	0	0	5.69	0	0	0	4.2	0	4.55	6.51	0	0	0	6.2	20.01	2.22	0	0	46.34
ZmbHLH89	27.69	28.18	27.31	27.59	30.28	29.08	37.23	51.22	43	46.6	45.17	51.52	37.24	44.72	36.99	61.25	61.37	54.94	44.24	14.55	25.27	19.99	17.91	19.25	31.97
ZmbHLH90	1.29	0	0	0	0	0	0	0	0	0	0	0	0	0	0	0	0	0	0	7.42	2.24	4.43	5.04	7.55	0
ZmbHLH91	0	0	0	0	1.25	0	0	3.73	2.74	5.4	0	0	0	0	0	0	0	0	0	0	0	0	0	1.21	51.77
ZmbHLH92	0	0	0	0	0	0	0	0	0	0	0	0	0	0	0	0	0	0	0	0	0	0	0	0	0
ZmbHLH93	36.21	49.19	34.91	42.15	59.99	48.78	58.69	63.02	57.96	60.65	60.95	65.55	10.69	32.53	40.09	47.52	38.44	28.14	31.24	22.75	19.62	26.52	40.26	55.6	134.75
ZmbHLH94	20.4	36.47	44.53	69.8	66.23	25.27	11.2	12.02	13.31	7.19	9.22	8.67	1.2	0	0	1.03	0	0	0	0	0	0	0	0	39.75
ZmbHLH95	107.25	95.38	66.87	49.14	48.42	123.39	143.91	206.43	139.78	105.01	82.49	60.49	200.43	147.11	345.78	105.78	132.26	101.2	56.36	146.87	99.04	90.33	68.47	75.2	18.31
ZmbHLH96	312.27	354.06	257.15	292.73	302.31	234.38	249.61	235.33	205.14	219.29	204.69	233.11	256.38	231.46	211.51	189.6	236.04	212.2	227.91	186.63	240.4	194.36	179.76	203.97	278.31
ZmbHLH97	0	0	0	0	0	0	0	0	0	0	0	0	0	0	0	0	0	0	0	21.59	10.94	11.13	16.07	9.17	0
ZmbHLH98	0	0	0	0	0	0	0	0	0	0	0	0	0	0	0	0	0	0	0	7.86	1.41	0	0	1.75	0
ZmbHLH99	0	0	0	0	0	0	0	0	0	0	0	0	0	0	0	0	0	0	0	7.86	1.68	1.16	0	2.47	0
ZmbHLH100	44.16	48.15	13.52	25.74	18.37	6.22	2.77	7.9	2	2.75	3.31	2.62	0	0	0	0	0	0	0	11.66	8.03	11.19	8.71	5.05	4.57
ZmbHLH101	0	0	0	0	0	0	0	0	0	0	0	0	0	0	0	0	0	0	0	0	0	0	0	0	0
ZmbHLH102	0.38	1.03	1.45	6.21	6.88	5.63	2.6	4.63	10.48	11.74	12.92	39.73	0.22	0	4.61	9.19	27.79	37.48	78.86	0	0	0	0	0	8.84
ZmbHLH103	1.5	0	0	0	0	0	0	0	6.29	0	0	4.65	1.73	0	131.09	7.46	0	0	10.53	9.3	0	0	0	0	0
ZmbHLH104	0	0	0	0	0	0	0	0	0	0	0	0	0	0	0	0	0	0	0	0	0	0	0	0	0
ZmbHLH105	0	0.01	0	0	0	0	0	0	0	0	0	0	0	0	0	0	0	0	0	0	0.02	0	0	0	0
ZmbHLH106	7.24	8.85	0	0	0	0	0	0	0	0	0	0	0	0	0	0	0	0	0	0	0	0	0	0	0
ZmbHLH107	8.73	39.03	37.21	32.64	46.37	22	12.06	1.41	12.22	0.4	1.66	9.41	2	0	0.15	0.36	0	0	0	2.85	4.62	3.05	0.68	0.49	5.93
ZmbHLH108	29.76	23.1	17.8	15.34	18.08	10.18	15.64	13.76	13.93	21.51	10.88	15.38	0	0	0	0	0	0	0	0	0	0	0	0	132.26
ZmbHLH109	0	0	0	0	0	0	0	0	0	0	0	0	0	0	0	0	0	0	0	0	0	0	0	0	0
ZmbHLH110	38.39	35.57	25.68	20.03	21.76	28.64	21.42	30.79	22.05	21.11	25.38	38.4	42.45	20.69	15.43	19.25	17.27	19.52	28.86	46.17	49.6	57.87	67.14	68.6	13.68
ZmbHLH111	0	0	0	0	0	0	0	0	0	0	0	0	0	0	0	0	0	0	0	0	0	0	0	1.01	0
ZmbHLH112	0	0	0	0	0	0	0	0	0	0	0	0	0	0	0	0	0	0	0	0	0	0	0	0	0
ZmbHLH113	98.47	68.45	1.38	88.09	156.44	192.87	246.86	283.2	321.25	40.97	1.78	0.94	108.74	290.43	365.38	279.06	167.48	234.59	288.25	194.99	136.37	145.78	77.36	50.16	136
ZmbHLH114	35.65	26.88	21.65	19.43	24.98	23.51	54.98	73.86	69.12	76.03	66.21	78.85	42.95	78.27	104.08	87.86	107.99	92.08	98.27	2.09	0.46	5.01	5.85	9.58	14.23
ZmbHLH115	2.67	3.45	2.7	3.66	4.89	4.29	0.9	0	0	0	0	0	0.26	0	0	0	0	0	0	0	0.44	0	0.56	0	5.33
ZmbHLH116	0	0	0	0	0	0	0	0	0	0	0	0	0	0	0	0	0	0	0	0	0	0	0	0	0
ZmbHLH117	30.74	18.93	16.98	8.75	3.99	2.84	1.57	0	2.19	1.31	2.75	5.18	2.56	0	0	0	0	0	0	18.27	27.88	32.71	34.07	33.82	0.8
ZmbHLH118	12.77	15.04	3.41	3.51	1.59	0	0.8	0	0	0	0	0	0	0	0	0	0	0	0	0	0	0	0	0	1.46
ZmbHLH119	4.19	1.07	6.49	1.07	7.43	7.95	2.45	8.58	6.1	3.18	13.78	4.62	4.08	4.75	4.43	4.72	4.14	1.77	0.62	229.18	119.72	50.83	3.04	11.16	6.82
ZmbHLH120	139.22	136.3	122.4	115.17	117.43	105.85	121.66	110.45	111.88	128.18	111.5	123.98	108.31	70.02	95.03	102.9	93.12	82.25	104.75	174.4	149.19	109.03	112.27	105.95	182.49
ZmbHLH121	38.07	23.3	6.76	2.36	0.61	0	0	0	0	0	0	0	0	0	0	0	0	0	0	1.54	2.56	2.73	3.01	3.73	0
ZmbHLH122	0	0	0	0	0	0	0	0	0	0	0	0	0	0	0	0	0	0	0	1.55	0.89	0	0	0	0
ZmbHLH123	0	0	0	0	0	0	0	0	0	0	0	0	0	0	0	0	0	0	0	0	0	0	0	0	0
ZmbHLH124	0	0	0	0	0	0	0	0	0	0	0	0	0	0	0	0	0	0	0	0	0	0	0	0	0
ZmbHLH125	8.55	8.33	18.9	32.71	71.59	77.59	106.3	132.65	121.19	117.78	109.34	134.76	72.54	120.37	298.14	142	176.78	151.6	168.11	88.14	36.7	73.69	80.59	122.35	41.13
ZmbHLH126	0	0	0	0	0	0	0	0	0	0	0	0	0	0	0	0	0	0	0	5.56	2.66	1.79	2.21	0.99	0
ZmbHLH127	7.44	9.18	5.87	8.34	9.84	6.99	9.87	4.51	10.47	6.59	8.61	4.02	0	0	0	0	0	0	0	0	0	0	0	0	23.88
ZmbHLH128	10.21	10.87	5.4	5.86	6.2	1.02	5.69	4.49	2.5	6.06	5.22	5.3	3.3	3.9	2.11	4.25	2.61	3.14	3.19	6.03	2.3	1.79	9.86	5.79	4.96
ZmbHLH129	8.75	7.2	0.35	0	0	0	0	0	0	2.74	0	1.49	0	0	0	0	0	0	0	32.76	15.55	15.8	17.61	20.84	0
ZmbHLH130	0	2.96	3.29	5.43	4.69	0	0	0	0	0	0	0	0	0	0	0	0	0	0	0	0	0	0	0	0
ZmbHLH131	3.34	2.11	2.36	4.15	0.32	12.77	12.49	11.21	16.35	0.54	0	12.57	0.02	0.02	1.87	32.59	52.41	53.62	35.07	9.7	0.02	11.63	1.07	20.28	0.62
ZmbHLH132	0	0	0	0	0	0	0	0	0	0	0	0	0	0	0	0	0	0	0	0	0	0	0	0	0
ZmbHLH133	0.07	0.03	0.04	0.03	0.07	0.16	0.14	0.57	0.24	0.26	1.68	0.91	0.13	0.39	0.08	0.53	3.08	2.74	3.61	3.48	0.43	0.27	0.36	0.18	0.05
ZmbHLH134	44.5	41.93	36.74	47.73	52.62	47.48	17.22	21.76	9.49	15.72	7.91	7.67	1.44	0	0	3.98	0	0	0	0	0.11	0	1.02	3.91	223.44
ZmbHLH135	55.95	47.97	86.75	82.16	109.85	123	67.63	47.75	48.58	30.73	28.69	20.24	27.78	23.4	9.2	38.23	0	0	0	142.98	87.4	38.98	39.54	39.39	79.55
ZmbHLH136	20.16	16.05	13.42	18.19	27.39	25.38	39.33	56.54	47.24	54.86	39.79	55.83	24.86	30.49	88.14	41.29	92.85	80.53	105.84	0	6.05	3.88	2.37	3.78	8.38
ZmbHLH137	3.46	4.59	3.42	4.42	4.55	1.88	1.96	10.47	5.88	2.36	1.2	4.36	1.01	3.3	3.58	3.99	1.83	0.45	0.21	7.36	4.03	2.72	1.69	4.99	5.96
ZmbHLH138	0	0	0	0	0	0	0	0	0	0	0	6.14	0	0	0	0	0	0	0	0	0	0	0	0	0
ZmbHLH139	0	0	0	0	0	0	0	0	0	0	0	0	0	0	0	0	0	0	0	0	0	0	0	0	1.03
ZmbHLH140	185.6	232.67	74.17	72.47	29.67	16.55	19.8	10.78	14.31	7.33	13.51	14.61	19.09	16.29	5.56	9.8	3.21	0	0	32.28	25.32	33.05	26.68	35.8	9.72
ZmbHLH141	28.28	29.59	36.85	44.17	62.12	65.03	80.34	97.87	108.72	98.7	89.03	101.56	77.72	108.93	87.66	121.53	125.3	106.3	132.2	7.71	11.72	14.27	9.26	14.16	46.88
ZmbHLH142	32.83	32.6	41.26	61.3	34.77	15.78	22.03	17.41	15.25	8.55	12.57	2.08	0	0	0	0	0	0	0	0	0	0	0	0	90.92
ZmbHLH143	0	0	0	0	0	0	0	0	0	0	0	0	0	0	0	0	0	0	0	0	0	0	0	0	0
ZmbHLH144	92.81	125.02	113.21	175.08	303.13	288.99	370.49	420.95	458.77	471.44	411.1	436.86	213.83	331.08	686.79	368.76	590.65	442.47	490.07	31.93	29.51	19	22.87	26.22	767.21
ZmbHLH145	0	0	0	0	0	0	0	0	0	0	0	0	0	0	0	0	0	0	0	0	0	0	0	0	0
ZmbHLH146	0	2.35	1.58	0.68	1.56	0	1.46	0	0	5.16	4.79	1.03	0	0	0	0	0	0	0	3.61	0	1.32	1.21	3.26	2.81
ZmbHLH147	6.78	6.85	7.92	6.11	5.24	2.43	1.85	2.28	1.06	2.21	2.2	2.76	0	0	0	0.44	0.87	2.06	1.54	0	1.39	2.03	2.16	3.62	4.43
ZmbHLH148	66.27	64.63	68.51	54.36	76.81	81.5	83.26	136.86	110.86	108.79	98.11	122.36	118.09	162.94	256.7	104.72	151.92	135.69	191.94	109.28	45	36.07	37.86	37.76	82.82
ZmbHLH149	0	0	0	0	0	0	0	0	0	0	0	0	0	0	0	0	0	0	0	0	0	0	0	0	0
ZmbHLH150	0	0	0	0	0	0	0	0	0	0	0	0	0	0	0	0	0	0	0	0	0	0	0	0	0
ZmbHLH151	0	0	0	0	0	0	0	0	0	0	0	0	0	0	0	0	0	0	0	0	0	0	0	0	0
ZmbHLH152	7.8	2.84	4.2	0	0	0	0	0	8.7	18.48	24.78	28.78	0	0	0	0	0	0	0	374.1	247.88	190	204.95	235.31	2.08
ZmbHLH153	13.18	11.61	12.88	11.68	13.04	10.22	20.24	38.35	27.63	43.79	54.3	61.88	7.7	17.79	81.17	38.92	80.55	105.02	97.67	3.97	5.57	8.71	13.15	13.34	18
ZmbHLH154	3.03	5.48	2.24	3.09	2.26	1.47	1.27	1.43	2.74	6.24	1.28	10.44	2.55	0	0	1.27	0.53	17.95	2.8	1.02	1.55	1.23	2.05	1.11	3.83
ZmbHLH155	0.69	0	0	0	0	0	0	0	0	0	0	0	0	0	0	0	0	0	0	0	0	0	0	0	1.92
ZmbHLH156	0	11.23	4.47	0	0	0	0	32.32	2.51	0.58	14.41	0	4.96	2.11	10.07	2.29	10.21	5.95	2.1	5.29	0.76	3.23	0.02	8.91	7.27
ZmbHLH157	0	0	0	0	0	0	0	0	0	0	0	0	0	0	0	0	0	0	0	0	0	0	0	0	0
ZmbHLH158	0	0	0	0	0	0	0	0	0	0	0	0	0	0	0	0	0	0	0	0	0	0	0	0	0
ZmbHLH159	20.68	20.03	6.82	5.73	1.83	1.24	0	0	0	0	0	0	0	0	0	0	0	0	0	0	0	0	0	0	1.91
ZmbHLH160	49.89	57.62	37.93	49.33	64.03	93.57	133.15	131.16	149.33	170.45	151.65	170.56	143.78	152.87	193.33	179.21	189.95	198.88	203.05	117.19	132.57	111.45	111.5	96.15	94.21
ZmbHLH161	20.18	19.09	9.84	14.96	21.52	26.09	29.48	51.53	43.54	38.19	50.37	64.96	32.52	26.7	43.02	43.9	58.54	51.72	60.16	50.17	51.12	43.48	41.92	93.73	36.82
ZmbHLH162	5.2	2.86	2.03	2.46	3.26	3.36	4.29	3.64	3.23	2.05	2.69	1.47	4.42	4.9	2.6	2.62	2.64	2.76	1.82	4.14	5.36	6.17	4.56	3.47	1.72
ZmbHLH163	22.6	17.91	42.61	32.25	49.2	73.09	97.09	106.1	124.2	141.67	150.56	136.78	77.13	66.84	118.93	143.79	237.38	210.88	213.56	19.33	32.12	26.52	47.11	30.11	92.95
ZmbHLH164	0	0	0	0	0	0	0	0	0	0	0	0	0	0	0	0	0	0	0	0	0	0	0	0	0
ZmbHLH165	0.85	0.29	0.65	1.31	1.58	0	0	0	0	0	0	0	0.51	0	0	0	0	0	0	0	0	0	0	1.86	1.89
ZmbHLH166	0	0	0	0	0	0	0	0	0	0	0	0	0	0	0	0	0	0	0	0	0	0	0	0	0
ZmbHLH167	0	0	0	0	0	0	0	0	0	7.63	0	0	0	0	0	4.38	0	0	0	0	0	0	0	0	1.26
ZmbHLH168	0	0	0	0	0	0	0	0	0	0	0	0	0	0	0	0	0	0	0	0	0	0	0	0	0
ZmbHLH169	4.26	12.01	10.1	14.25	19.02	18.16	21.4	9.1	18.45	12.9	10.06	13.76	19.86	30.72	8.21	8.72	11.04	5.94	11.24	24.2	24.85	28.1	23.85	19.12	7.17
ZmbHLH170	0	0	0	0	0	0	0	0	0	0	0	0	0	0	0	0	0	0	0	0	0	0	0	0	0
ZmbHLH171	0	0	0	0	0	0	0	0	0	0	0	0	0	0	0	0	0	0	0	0	0	0	0	0	0
ZmbHLH172	0	0	0	0	0	0	0	0	0	0	0	0	0	0	0	0	0	0	0	0	0	0	0	0	0
ZmbHLH173	0.89	0.49	0	0	0	0	0	0	0	0	0	0	0	0	0	0	0	0	0	22.28	11	13.97	10.46	17.35	0
ZmbHLH174	0	0	0	0	0	0	0	0	0	0	0	0	0	0	0	0	0	0	0	0	0	0	0	0	0
ZmbHLH175	0	0	11.82	11.2	4.91	0	0	0	0	0	0	0	0	0	0	0	0	0	0	0	0	0	0	0	0
ZmbHLH176	88.6	74.82	52.41	41.53	80.26	54.96	42.14	123.95	111.51	59.8	115.45	153.87	56.34	121.35	309.51	69.94	88.63	86.73	143.99	144.27	73.45	40.02	54.7	91.81	203.11
ZmbHLH177	0	0	0	0	0	0	0	0	0	0	0	0	0	0	0	0	0	0	0	0	0	0	0	0	1.03
ZmbHLH178	56.68	76.65	121.24	136.29	190.13	175.72	229.48	207.13	207.99	203.82	185.83	179.39	261.81	324.75	262.73	265.02	314.22	299.2	289.95	18.17	33.32	23.46	24.13	23.2	116.75
ZmbHLH179	0	0	0	0	0	0	0	0	0	0	0	0	0	0	0	0	0	0	0	0	0	0	0	0	0
ZmbHLH180	35.32	34.07	17.33	26.14	31.34	73.62	122.77	137.2	144.72	188.89	158.82	159.75	148.76	192.5	231.79	223.02	271.47	263.98	233.12	87.11	80.67	67.75	64.3	77.61	36.91
ZmbHLH181	0	0.35	0	0	0	0	0	0	0	0	0	0	0	0	0	0	0	0	0	0	0	0	0	0	0
ZmbHLH182	4.99	5.39	0	0	0	0	0	0	0	0	0	1.58	0	0	0	0	0	0	0	24.23	10.39	12.21	10.91	12.81	0
ZmbHLH183	0	0	0	0	0	0	0	0	0	0	0	0	0	0	0	0	0	0	0	0	0	0	0	0	0
ZmbHLH184	49.46	66.28	36.79	36.08	23.24	18.73	18.66	17.23	12.07	13.72	10.76	14.64	19.4	20.65	20.64	13.82	13.8	9.19	7.9	31.3	26.54	31.36	32.27	41.82	5.35
ZmbHLH185	21.6	20.33	22.94	20.71	17.45	21.16	43.58	41.58	36.49	33.23	25.44	34.74	20.88	20.1	53.01	24.16	32.61	39.1	39.9	30.44	27.65	15.17	14.26	6.31	108.16
ZmbHLH186	77.08	71.36	49.03	50.16	40.14	30.39	26.66	32.76	31.83	24.76	28.58	28.5	44.98	11.9	18.03	29.57	26.83	22.11	19.02	27.27	58.99	45.73	43.01	35.07	62.29
ZmbHLH187	2.77	1.35	0	0	0	0	0	0	0	0	0	0	0	0	0	0	0	0	0	4.05	1.82	0	0.99	4	0
ZmbHLH188	3.36	5.58	8.88	2.49	0	0	0	0	0	0	0	0	0	0	0	0	0	0	0	0	0	0	0	0	0
ZmbHLH189	0	0	0	0	0	5.13	0	6.76	17.54	27.85	30.63	18.38	10.97	0	63.1	20.07	34.81	36.52	20.99	10.98	14.99	4.6	9.65	15.19	72.97
ZmbHLH190	0	0	0	0	0	0	0	0	0	0	0	0	0	0	0	0	0	0	0	0	0	0	0	0	31
ZmbHLH191	12.86	7.61	0	0	0	0	0	0	0	0	0	0	0	0	0	0	0	0	0	0	0	0	0	0	0
ZmbHLH192	54.17	45.84	24.07	18.71	17.18	17.62	14.83	22.82	16.01	16.35	18.32	22.09	17.14	10.72	9.55	13.14	8.43	5.84	7.99	73.12	70.15	76.84	66.56	69.79	9.83
ZmbHLH193	0	1.36	0	0	0	0	0	0	0	0	0	0	0	0	0	0	0	0	0	0	0	0	0	0	0
ZmbHLH194	2.1	2.68	1.42	0	0	0	0	0	0	0	0	0	0	0	0	0	0	0	0	0	0	0	0	0	0
ZmbHLH195	7.22	0	1.53	0	0	0	70.67	21.69	41.37	18.94	0	0	1.17	0	0	3.17	0	0	0	0	16.83	0	0	0	421.81
ZmbHLH196	141.63	175.68	130.21	155.3	172.8	171.02	229.87	212.65	188.26	184.87	163.83	183.49	253.31	290.13	165.84	235.7	248.76	146.55	207.14	47.02	79.1	48.72	28.76	38.44	116.54
ZmbHLH197	0.04	1.09	0	0	0	0	0	0	0	0	0	0	0	0	0	0	0	0	0	0	0	0	0	0	0
ZmbHLH198	18.17	13.34	5.23	3.14	9.95	1.73	0	4.71	0	0	0	2.19	0	0	0	0	0	0	0	21.7	7.19	3.15	6.8	14.67	29.98
ZmbHLH199	0	0	0	0	0	0	0	0	0	0	0	0	0	0	0	0	0	0	0	0	13.54	0	0	0	19.19
ZmbHLH200	0	0	0	0	0	0	0	0	0	0	0	0	0	0	0	0	0	0	0	0	0	0	0	0	0
ZmbHLH201	0	0	0	0	0	0	0	0	0	0	0	0	0	0	0	0	0	0	0	0	0	0	0	0	0
ZmbHLH202	0	0	0	0	0	0	0	0	0	0	0	0	0	0	0	0	0	0	0	0	0	0	0	0	0
ZmbHLH203	45.07	44.11	33.61	56.12	76.47	108.79	149.88	204.3	235.4	240.7	251.61	320.8	140.15	141.24	408.5	240.96	337.62	300.79	400.8	46.32	20.77	23.89	20.78	65.97	257.47
ZmbHLH204	4.67	4.51	0	0	0	0	0	0	0.16	2.34	0	3.39	0	0	0	0	3.07	0	0	18.47	14.72	11.7	8.72	14.62	0
ZmbHLH205	18.23	16.97	14.86	17.54	11.05	10.4	1.44	5.71	6.15	6.24	0.9	6.97	2.44	0.26	0.4	1.12	1.17	2.84	0.68	1.28	1.32	2.06	3.06	3.66	4.25
ZmbHLH206	5.03	9.2	6.86	6.46	0.63	0	0	0	0	0	0	0	0	0	0	0	0	0	0	0	0	0	0	1.37	0
ZmbHLH207	0	1.32	0	0	0.59	0.08	0.34	1.01	5.56	5.33	5.19	5.31	0	0	0	0	0	0	0	1.31	0.22	0	0	0	37.16
ZmbHLH208	0	0.24	0	2.36	5.07	3.07	1.3	5.51	25.62	67.87	95.22	110.68	0	0	0	0	6.35	3.18	4.18	645.6	504.54	734.48	874.19	764.75	1.18

## Sheet: Chen et al., 2016
Table S7b: Expression of ZmbHLH at different development stages of maize seed tissue. RNA-Seq data were extracted from previous study (Chen et al., 2016).
Name	Em10	Em12	Em14	Em16	Em18	Em20	Em22	Em24	Em26	Em28	Em30	Em32	Em34	Em36	Em38	En6	En8	En10	En12	En14	En16	En18	En20	En22	En24	En26	En28	En30	En32	En34	En36	En38	S0	S2	S3	S4	S6	S8	S10	S12	S14	S16	S18	S20	S22	S24	S26	S28	S30
ZmbHLH1	0.26	0.25	0.36	0	0.18	0.43	0.3	0.34	0.53	0.2	0.21	0.1	0.24	0.47	0.38	0	0	0.23	0.08	0	0	0	0	0	0	0	0	0.03	0	0	0	0	3.39	3.71	4.14	1.17	1.58	2.17	0.21	0.36	0.13	0	0.13	0.18	0.17	0.05	0.16	0.22	0.22
ZmbHLH2	0.05	0	0	0	0	0	0	0	0	0	0	0	0	0	0	0	0	0	0	0	0	0	0	0	0	0	0	0	0	0	0	0	0	0	0	0	0	0	0	0	0	0	0	0	0	0	0	0	0
ZmbHLH3	0.54	0.69	1.23	1.61	1.3	2.12	2.53	1.72	1.36	2.35	1.02	0.85	0.82	0.87	0.99	0.04	0	0	0	0	0	0	0	0.08	0	0	0	0	0.05	0	0.19	0	1.92	0.89	0.55	0.14	0.32	0.41	0.18	0.09	0.23	0.22	0.65	0.4	0.6	0.42	0.23	0.06	0.3
ZmbHLH4	0	0	0	0	0	0.28	0.08	0	0	0	0	0	0	0.06	0	0	0	0	0	0	0	0	0	0	0	0	0	0	0	0	0	0	0	0	0.1	0	0	0.06	0	0	0	0	0.03	0	0	0.05	0	0	0
ZmbHLH5	10.47	7.83	5.1	5.2	3.96	3.79	3.15	2.08	0.65	0.55	0.63	1.31	0.45	0.37	0.39	0.07	0.11	0	0	0	0	0.1	0.12	0.07	0.03	0	0.17	0.1	0	0	0	0	0.75	0.22	0	0	0.12	0	0	0.26	0.07	0.74	0.72	0.57	0.62	0.7	0.11	0.07	0.22
ZmbHLH6	1.78	3.24	2.38	6.3	3.69	3.35	5.91	4.56	6.02	10.11	6.13	4.08	4.97	2.86	4.22	0.61	0.47	1.23	1.74	2.87	1.9	2.36	2.14	2.98	2.33	4.14	5.32	4.55	4.88	4.42	2.69	0.65	3.9	4.63	4.32	3.13	2.24	0.92	2.13	3.96	2.65	2.7	2.33	2.72	2.51	2.83	4.17	4.25	7.15
ZmbHLH7	3.13	4.02	7.25	5.95	6.64	7.22	5.77	4.95	3.65	3.49	3.67	1.64	1.4	2.13	4.26	0.16	0.49	0.33	0.5	1.14	1.43	1.94	1.71	0.95	1.07	1.51	0.98	1.52	1.38	1.6	4.26	3.64	8.02	7.83	9.23	5.64	2.57	1.95	0.77	0.99	1.59	2.09	2.11	1.76	0.24	1.73	2.71	1.57	2.18
ZmbHLH8	0.49	0.39	0.11	0.41	0	0	0.28	0.22	0.54	0.2	0.04	0.05	0	0	0	0.1	0	0	0	0.01	0	0	0	0	0	0	0.12	0	0	0	0	0	0	0.14	0.35	0	0	0	0	0	0	0	0.11	0.15	0	0.08	0	0	0.27
ZmbHLH9	0.38	0.06	0.33	0.61	0.16	0.29	0.18	0.18	0.08	0.12	0.16	0	0.31	0	0.11	0.12	0	0	0.03	0	0	0	0	0.11	0	0.07	0	0	0	0.35	0	0.03	0	0.05	0.74	1.3	3.27	1.03	0	0.18	0.01	0.1	0.09	0.05	0	0.02	0.12	0.23	0.06
ZmbHLH10	15.21	24.94	24.59	27.28	30.56	43.12	63.2	56.33	41	42.7	35.37	32.41	32.1	22.98	23.67	2.76	2.34	1.17	0.78	1.86	5.81	6.94	7.17	3.85	5.24	5.29	9.06	7.4	9.81	10.65	7.65	15.99	7.3	6.41	5.08	7.93	5.88	5.22	2.35	2.42	2.97	5.79	7.69	9.47	9.51	7.87	10.94	19.5	23.66
ZmbHLH11	3.37	3.27	7.01	8.69	10.32	13.38	22.64	19.08	14.3	23.41	13.77	11.33	11.93	7.54	10.15	3.29	3.1	0.59	0.56	0.38	0.19	0.36	0.3	0.88	0.56	0.58	0.27	0.18	1.51	2.4	3.1	6.24	29.93	16.59	14.05	14.93	12.62	6.7	2.7	3.31	2.8	2.65	2.37	3.55	3.94	3.75	4.75	5.37	6.62
ZmbHLH12	4.05	3.51	1.6	2.51	3.03	1.26	4.55	2.74	3.28	5	1.46	1.54	2.26	2	2.8	1.3	0.77	0.97	1.01	1.01	1.34	1.34	1.79	1.48	1.29	1.3	1.04	0.94	2.15	2.23	3.16	4.05	25.79	10.82	10.49	6.68	7.45	9.99	1.12	2.36	1.58	2.06	2.01	2.56	1.52	1.64	2.02	1.63	5.34
ZmbHLH13	0	0	0	0	0	0	0	0	0	0	0	0	0	0	0	0	0	0	0	0	0	0	0	0	0	0	0	0	0	0	0	0	0	0	0	0	0	0.1	0	0	0	0.07	0	0	0	0	0	0	0
ZmbHLH14	0	0.63	0.36	0.84	1.09	1.05	0.11	0	0.27	0.73	0	0	0	0	0	0	0	0	0	0	0	0	0	0	0	0	0	0	0	0	0	0	0	0.07	0	0	0	0	0	0.14	0	0.3	0.15	0.21	0	0	0	0	0
ZmbHLH15	0	0	0.29	0	0	0	0.08	0.11	0.1	0	0	0	0	0	0	0	0	0	0	0	0	0	0	0	0	0	0	0	0	0	0	0	0	0	0	0	0	0	0	0	0	0	0.08	0.1	0	0	0	0	0
ZmbHLH16	1.14	1.07	0.91	0.52	1.04	0	0.41	0.41	0.15	0.06	0	0.08	0.17	0.07	0	0	0.04	0	0	0	0	0	0	0.16	0	0	0	0	0.02	0	0	0	0.35	0.07	0.04	0.08	0.37	0	0	0	0.04	0.16	0.12	0.08	0	0	0	0.08	0.06
ZmbHLH17	0.25	0.49	1.09	1.31	0.85	1.37	1.54	1.28	0.57	0.6	0.87	0.78	0.99	1.35	0.71	0	0	0	0	0	0	0	0	0	0.02	0	0.05	0.06	0	0	0	0	0	0.04	0	0	0	0	0	0	0.02	0.02	0.02	0.1	0.49	0.27	0.11	0.22	0.37
ZmbHLH18	0	0	0	0	0	0.05	0	0	0	0	0	0	0	0	0	0	0	0	0	0	0	0	0	0	0	0	0	0	0	0	0	0	0	0	0	0	0	0	0	0	0	0	0	0	0	0	0	0	0
ZmbHLH19	7.29	9.07	3.91	5.25	8.27	3.07	6.99	4.69	5.09	5.46	1.71	1.97	3.48	3.19	4.73	3.3	3.45	2.47	1.62	2.1	1.49	3.08	2.69	1.67	1.57	3.48	1.22	1.11	3.13	2.64	5.5	11.74	0.32	0.13	0.29	0.37	0.84	2.07	2.32	2.22	2.64	2.68	2.96	3.64	0.89	1.13	2.78	1.28	4.14
ZmbHLH20	0.59	0.26	0.46	0.18	0.12	0.54	0.43	0.16	0.71	0.24	0.19	0.53	1.05	0.55	0.34	0.99	1.83	4.16	4.51	7.08	6.36	4.94	4.91	6.44	4.4	4.75	3.55	3.67	2.75	2.83	2.15	0.5	23.5	12.71	15.21	16.47	20.12	13.7	15.53	14.35	13	11.85	9.06	9.24	9.51	9.76	9.98	5.01	3.02
ZmbHLH21	29.79	15.18	21.56	13.58	8.53	6.53	4.2	1.84	0.55	0.13	0.46	0.13	0.2	0.09	0.02	0.53	0.39	0.03	0	0	0	0	0	0.36	0.07	0	0.06	0	0	0	0	0	1.86	0.48	0.42	0.32	0.14	0.27	0.53	0.37	0.5	0.95	0.77	0.94	0.49	0.29	0.32	0.05	0.11
ZmbHLH22	0	0.13	0	0.03	0	0	0.04	0	0	0.2	0.05	0	0	0	0.26	0	0	0	0	0	0	0	0	0	0	0	0	0	0	0	0	0	0	0.06	0	0.11	0.09	0.11	0	0	0	0.03	0	0	0	0	0	0	0
ZmbHLH23	0	0	0	0	0	0	0	0	0	0	0	0	0	0	0	0	0	0	0	0	0	0	0	0	0	0	0	0	0	0	0	0	0	0	0	0.04	0	0	0	0	0	0	0	0	0	0	0	0	0
ZmbHLH24	0	0.22	0	0.1	0	0	0.09	0	0	0	0	0	0	0	0	0	0	0	0	0	0	0	0	0	0	0	0	0	0	0	0	0	0	0	0	0	0	0	0	0	0	0	0	0	0	0	0	0	0
ZmbHLH25	1.67	2.84	1.62	1.72	0.61	0.55	0.5	0.33	0.3	0	0	0	0	0	0	0	0.17	0	0	0	0	0	0	0.11	0	0	0.14	0.17	0	0	0.44	0	14.68	6.67	4.6	2.68	1.55	0.41	0.25	0.77	0.26	0.87	0.2	0.26	0	0.31	0.2	0.37	0
ZmbHLH26	0.18	0.18	0.1	0.17	0	0	0	0.21	0.12	0	0.07	0.19	0.06	0.08	0.18	0	0.14	0.73	1.38	2.67	3.59	3.01	3.67	2.78	1.6	1.56	1.73	1.73	1.5	1.03	1.51	0.83	0.08	0.96	0.51	0.48	0.04	0.22	1.01	0.95	1.82	1.16	1.54	2.47	1.57	0.62	0.83	1.1	0.61
ZmbHLH27	0.79	1.48	1.6	0.88	0.32	0.7	0.89	0.76	0.69	0.77	0.55	1.44	1.14	1.47	0.94	0.08	0.06	0.05	0.07	0.33	0.2	0.2	0.05	0.37	0.45	0.57	0.26	0.16	1.06	1.47	0.85	2.21	0.2	0	0.05	0.03	0	0	0.19	0.52	0.08	0.4	0.4	0.63	1.17	0.42	0.88	0.62	1.09
ZmbHLH28	0	0.11	0.45	0.4	1.58	1.92	2.96	2.1	1.19	2.32	0.68	0.18	0.38	0.27	0.62	0	0	0.04	0	0	0.04	0	0	0.06	0	0	0	0.04	0.1	0	0	0.44	0	0	0	0.04	0	0.05	0	0	0	0.03	0.09	0.34	0	0.19	0.12	0.08	0.26
ZmbHLH29	0	0.17	0	0.05	0.63	0	0.35	0.3	0.16	0	0.14	0	0.14	0.18	0.14	0.03	0	0	0	0	0	0	0	0	0	0	0	0	0.09	0	0.08	0	0.03	0	0	0	0	0	0	0.1	0	0	0.07	0.05	0	0.02	0	0	0
ZmbHLH30	0.11	0.11	0.25	0.05	0	0.37	0.19	0.29	0	0	0	0.11	0	0.03	0	0	0	0	0	0	0	0	0	0	0	0	0.03	0	0	0	0	0	0	0	0	0	0	0	0	0	0	0	0	0	0	0	0.03	0	0
ZmbHLH31	0	0	0	0	0	0	0	0	0	0	0	0	0	0	0	0	0	0	0.03	0	0.03	0	0	0	0	0	0	0	0	0	0	0	0	0	0	0	0	0	0.19	0	0	0.09	0	0	0	0	0	0	0
ZmbHLH32	0.04	0.08	0.27	0.27	0.6	0.26	0.3	0.3	0.08	0.08	0.16	0.16	0.39	0.36	0.35	0.04	0	0	0.09	0	0	0.09	0.07	0.02	0.01	0	0.05	0	0.06	0	0	0	0.81	0.87	0.67	0.61	1.13	1.62	1.21	0.7	0.39	0.48	0.4	0.44	0.05	0.28	0.51	0.15	0.29
ZmbHLH33	13.64	10.43	13.67	9.85	11.94	10.45	7.5	4.91	3.46	2.7	3.54	2.4	1.55	1.1	1.51	3.67	3.2	1.9	0.63	0.21	0.47	0.51	0.3	0.6	0.51	0.05	0.05	0.03	0.11	0.05	0.35	0.23	9.58	18.54	15.47	10.61	8.44	6.08	3.56	2.48	1.37	2.33	1.95	1.87	1.76	1.51	1.58	1.56	1.77
ZmbHLH34	0.85	0.67	0.27	0.04	0.66	0.16	2.03	1.17	4.59	4.85	1.55	1.93	1.36	1.75	2.6	2.01	1.18	0	0.28	0.06	0	0.12	0	0.12	0.09	0.36	0.15	0	0.76	0.32	1.29	1	29.07	11.74	19.12	12.27	15.18	14.46	4.49	2.04	0.58	0.61	0.94	0.84	1.63	0.69	3.5	3.61	4.42
ZmbHLH35	0.7	1.37	0.58	0.61	1.24	0.7	0.5	0.09	0.54	0.34	0.17	0.5	0.42	0.53	0.77	0	0.1	0	0	0	0	0	0	0	0	0	0	0	0	0	0	0	0.06	0.36	0.21	0	0	0	0.07	0	0	0	0.07	0.04	0	0.05	0.03	0.18	0.13
ZmbHLH36	3.9	4.78	5.04	5.69	7.09	7.46	7.58	7.39	7.04	7.18	6.31	5.83	4.93	4.41	3.09	0.2	0.14	0.11	0.02	0.01	0.04	0.03	0	0.04	0.09	0.04	0.34	0.05	0.04	0.1	0.14	0.14	4.65	3.28	2.27	1.18	1.68	1.12	0.34	0.2	0.16	0.65	0.54	0.97	0.99	0.93	1.39	1.41	1.82
ZmbHLH37	21.29	23.78	21.2	17.9	19.78	17.82	14.45	14.31	10.97	15.34	16.09	13.83	10.87	15.49	13.01	26.29	27.49	17.56	14.43	8.93	6.11	6.48	6.55	6.23	5.67	4.14	3.1	3.74	3.4	5.02	3.48	5.34	18.37	25.99	17.46	21.68	19.78	19.74	17.35	15.51	11.31	13.54	9.12	9.44	12.42	7.67	8.89	5.4	7.1
ZmbHLH38	4.41	3.76	2.18	3.57	2.19	2.5	4	3.19	1.96	3.31	1.87	1.43	2.21	1.54	1.73	0.61	0	0	0.01	0	0	0.05	0	0.19	0	0.14	0.1	0	0.14	0.07	0.38	0.22	2.81	0.71	1.37	0.31	0.77	1.08	0.06	0.2	0.14	0.3	0.21	0.44	0.15	0.39	0.16	0.58	0.51
ZmbHLH39	0.08	0	0.19	2.24	1.39	3.01	5.25	4.27	3.19	4.07	2.42	3.63	3.89	1.97	5.53	0	0	0	0	0	0.03	0	0	0	0	0	0	0.07	0	0	0	0	0	0	0	0	0	0	0	0	0	0.11	0	0.64	1.56	0.4	0.56	0.25	1.22
ZmbHLH40	0.02	0	0.12	0.29	0.3	0.49	0.76	0.8	0.53	0.17	0.36	0.81	0.87	0.45	1.22	0	0	0	0	0	0.01	0	0	0.09	0.05	0.09	0.02	0	0.06	0.44	0	0.14	2.1	0.44	0.1	0.12	0	0	0	0	0	0	0.02	0.04	0.34	0.06	0.17	0.16	0.49
ZmbHLH41	78.63	140.07	171.21	184.66	141.23	127.39	87.72	102.13	109.78	121.35	121.54	69.19	81.61	41.94	40.89	0.45	0.55	0.38	0.49	0.32	1.35	0.42	0.66	2.31	2.11	1.88	3.6	1.27	1.29	2.29	3.16	3.49	10.86	3.4	2.21	1.6	2.25	2.35	2.21	3.64	4.29	8.7	12.27	16.6	14.88	15.74	19.96	26.89	30.85
ZmbHLH42	0	0	0	0.07	0	0	0.05	0	0	0.16	0.03	0.04	0	0	0	0	0	0	0.02	0.04	0	0.16	0.03	0.08	0.03	0.05	0.45	0.11	0.59	0.37	0.08	0.15	0.18	1.21	0.6	0.3	0.77	0.06	0.04	0.12	0.12	0.06	0.11	0.09	0	0.08	0.04	0.07	0.09
ZmbHLH44	0.04	0	0.04	0.24	0	0	0.07	0	0.23	0.95	0.3	0.4	0.41	0.39	0.27	31.82	25.75	18.08	12.89	19.37	15.77	19.61	28.63	21.01	21.64	27.4	20.02	22.24	30.83	20.53	13.84	2.47	0	0.68	0.31	0.61	2.43	16.98	17.13	22.05	21.4	15.93	14.83	17.84	14.86	10.13	13.14	8.61	9.85
ZmbHLH45	0	0	0	0	0	0	0	0	0	0	0	0	0	0	0	0	0	0	0	0	0	0	0	0	0	0	0	0	0	0	0	0	0	0	0	0	0	0	0	0	0	0	0	0	0	0	0	0	0
ZmbHLH46	0	0	0	0	0	0	0	0	0	0	0	0	0	0	0	0	0	0	0	0	0	0	0	0	0	0	0	0	0	0	0	0	0	0	0	0	0	0	0	0	0	0	0	0	0	0	0	0	0
ZmbHLH47	0.17	0	0.11	0.04	0.4	0.24	0.12	0.15	0	0	0	0	0	0	0	0	0	0	0	0	0	0	0	0	0	0	0	0	0	0	0	0	0	2.03	0.55	0.62	0.13	0.08	0	0.17	0	0.04	0.02	0.04	0	0.04	0	0	0
ZmbHLH49	0	0	0	0	0	0	0	0	0	0	0	0	0	0	0	0	0	0	0	0	0	0	0	0	0	0	0	0	0	0	0	0	0	0	0	0	0	0	0	0	0	0	0	0	0	0	0	0	0
ZmbHLH50	2.64	1.7	2.44	1.99	1.86	1.99	1.28	1.2	0.59	0.74	0.75	0.39	0.94	0.41	0.75	0.1	0	0.03	0	0	0.03	0	0	0.04	0.02	0	0.11	0	0.19	0	0	0	0.72	0.37	0.32	0.2	0	0	0	0.04	0.08	0.1	0.35	0.36	0	0.21	0.29	0.09	0.58
ZmbHLH51	2.48	1.62	0.37	0.65	1.29	0.86	0.8	0.75	0.48	1.33	0.38	0.34	0.47	0.43	0.18	0.42	0.3	0	0.02	0	0.03	0	0	0.05	0	0	0.06	0	0	0.06	0	0	3.66	5.15	7.95	3.64	3.15	1.14	0.76	0.59	0.23	0.22	0.42	0.43	0.22	0.21	0.46	0.11	0.6
ZmbHLH52	0	0	0	0	0	0	0.07	0	0	0.06	0	0.18	0	0.05	0	0	0	0	0	0	0	0	0	0	0.02	0	0	0	0	0	0	0	0	0.03	0	0	0	0	0	0	0	0	0	0	0	0	0	0	0
ZmbHLH53	0.45	0.22	0	0.27	0.2	0.12	0.05	0	0	0	0	0	0.05	0.03	0.44	0.04	0.18	0	0	0	0	0	0.07	0	0	0	0	0	0	0	0	0.07	0.35	0	0.21	0	0	0.12	0	0.06	0	0.04	0.15	0.05	0	0.01	0	0	0.08
ZmbHLH54	26.34	36.06	18.15	29.4	18.71	7.33	7.02	3.36	1.73	0.92	0.7	0.84	0.33	0.4	0.34	0.15	0.07	0	0	0.06	0.03	0.05	0.04	0.16	0.04	0	0	0	0	0	0	0	0.32	0.11	0.13	0	0	0.06	0.46	0.78	0.86	1.87	1.33	2.91	0	0.47	0.24	0	0.33
ZmbHLH55	0.45	0.47	0.36	1.06	0.61	0.84	0.83	0.7	0.28	0.95	0.6	0.39	0.84	1.67	0.98	0	0.02	0	0	0	0	0.01	0	0.03	0	0	0	0.05	0	0	0	0.03	3.21	2.31	1.43	0.94	0.75	0.41	0.11	0.12	0.11	0.17	0.19	0.25	0.21	0.39	0.72	0.43	0.64
ZmbHLH56	17.25	21.71	22.15	20.68	20.64	18.46	23.46	16.36	9.62	18.32	10.8	9.61	9.99	6.86	9.47	9.69	11.04	3.99	3.77	4.21	9.03	8	5.71	6.05	5.39	3.07	3.66	3.55	3.01	3.75	3.88	4.84	65.52	45.72	48.22	40.46	47.47	41.01	13.96	9.92	8.86	12.22	12.31	9.62	10.96	6.13	8.74	7.61	8.66
ZmbHLH57	0.86	0.66	0.86	0.87	1	0.51	1.23	1.98	1.26	2.72	0.86	1	2.25	1.73	1.58	0.19	0.43	0.65	0.84	0.68	0.49	0.35	0.85	0.59	0.26	0.15	0.11	0.09	0.08	0.33	1.3	1.5	0.77	0	0.22	0.05	0	0.35	0.14	0.77	0.42	0.27	0.6	0.57	0.16	0.38	0.11	0.35	1.49
ZmbHLH58	3.74	6.5	4.99	5.64	3.63	3.36	6.53	6.21	6.34	7.32	7.3	8.7	6.33	4.61	5.28	2.84	1.65	0.75	0.59	0.6	0.45	0.66	0.28	0.8	0.73	0.71	1.44	1.02	1.52	2.53	1.53	2.98	6.83	9.67	11.84	11.63	14.94	8.32	4.48	5.34	5.59	5.24	3.94	3.41	2.94	2.91	2.61	3.3	3.99
ZmbHLH59	1.38	1.92	1.87	4.57	2.2	2.66	2.31	1.6	0.67	1.12	0.37	0.35	0.22	0.39	0.48	0	0	0	0	0	0	0	0	0	0	0	0	0	0	0	0	0	4.41	2.06	1.33	1.89	0.36	0	0	0.22	0.09	0.04	0.18	0.6	0.46	0.13	0.13	0.08	0.32
ZmbHLH60	0	0	0	0	0	0	0	0	0	0	0	0	0	0	0	0	0	0	0	0	0	0	0	0	0	0	0	0	0	0	0	0	0	0	0	0	0	0	0	0	0	0	0	0	0	0	0	0	0
ZmbHLH62	27.6	37.88	38.07	43.47	40.97	42.42	37.24	37.68	28.03	29.09	34.97	33.9	25.05	19.59	19.31	43.51	50.21	41.22	22.57	14.19	17.35	17.01	16.38	13.67	16.45	14.25	15.15	17.25	17.67	21.26	11.02	16.74	42.54	47.67	48.83	50.17	52.77	49.18	34.49	24.42	20.63	29.97	24.52	28.5	26.26	22.51	28.38	22.28	19.76
ZmbHLH63	8.78	10.4	9.17	10.54	11.45	8.46	10.97	11.26	10.26	11.66	10.14	11.17	11.58	10.31	12.78	6.59	10.59	11.26	7.13	6.09	8.51	9.03	10.04	7.69	7.32	9.18	6.31	8.42	8.34	10.92	6.79	11.9	0.16	0.87	0.76	1.07	1.8	6.49	10.22	7.68	6.21	7.95	7.94	9.07	8.36	6.25	7.35	6.54	6.7
ZmbHLH64	0	0	0	0	0	0	0.13	0	0	0	0	0	0	0	0	0	0	0	0	0	0	0	0	0	0	0	0	0	0	0	0	0	0	0	0	0	0	0	0	0	0	0	0	0	0	0	0	0	0
ZmbHLH65	0.15	0.29	0.1	0.1	0.12	0	0.02	0	0	0	0	0	0	0	0.06	0	0	0.04	0.03	0	0	0.02	0	0	0.01	0	0	0	0.02	0	0.11	0.08	1.03	1.61	3.4	3.17	2.14	1.28	1.02	0.56	0.41	0.33	0.54	0.29	0.14	0.19	0.23	0.08	0.02
ZmbHLH66	0.29	0.04	0.15	0.69	0.12	0	0.22	0.07	0.03	0.25	0.18	0	0.04	0	0.22	2.66	2.61	6.14	4.35	2.5	2.37	3	2.85	3.29	1.87	1.89	0.52	1.7	0.73	0.84	0.29	0	2.31	1.75	1.75	1.98	0.74	2.27	5.33	4.98	4.26	2.98	3.11	2.82	2.55	1.41	0.81	0.41	0.27
ZmbHLH67	0.08	0.16	0.09	0	0	0	0	0	0	0	0	0	0.03	0	0	0	0	0	0	0	0	0	0	0	0	0	0	0	0	0	0	0	0	0	0	0	0.22	0	0	0	0	0	0.04	0.03	0	0	0	0	0
ZmbHLH68	11.91	8.84	8.63	7.78	9.3	10.05	8.41	9.95	7.28	6.49	6.55	7.89	6.86	4.68	7.22	5.6	5.49	0.97	0.12	0.12	0.23	0.4	0.44	0.74	0.44	0.32	0.24	0.2	0.05	0.35	0.22	1.49	9.08	7.76	5.34	4.65	4.57	4.71	1.65	0.6	0.72	0.96	1.48	2.03	3.97	1.25	2.04	2.52	3.55
ZmbHLH69	27.56	20.33	27.44	26.5	22	25.49	27.63	24.07	18.49	25.79	27.08	27.09	20.76	23	19.3	21.66	22.67	17.28	12.62	13.2	14.13	16.71	16.69	15.17	14.61	12.92	11.36	14.68	15.08	15.75	18.59	17.71	35.44	28.92	26.35	25.4	23.22	25.06	21.38	20.23	17.68	21.06	20.05	20.74	20.45	16.76	21.92	18.27	21.44
ZmbHLH70	0	0	0	0	0	0	0	0	0	0	0	0	0	0	0	0	0	0	0	0	0	0	0	0	0	0	0	0	0	0	0	0	0	0	0	0	0	0	0	0	0	0	0	0	0	0	0	0	0
ZmbHLH71	0.29	0	0	0.11	0	0	0	0	0	0	0	0	0	0.21	0	0	0	0	0	0	0	0	0	0	0	0	0	0	0	0	0	0.17	0	0	0	0	0	0	0	0	0.02	0	0	0.02	0	0.02	0	0	0.16
ZmbHLH72	1.97	2.43	2.07	2.1	4.29	2.6	1.77	1.22	0.38	0.98	0.2	0.37	0.21	0.23	0	0.39	0.35	0	0	0	0	0.12	0	0.05	0.09	0	0.14	0.13	0.3	0.4	0.15	0.38	0	0.57	0.28	1	1.14	0.46	0.34	0.63	0.45	0.7	0.49	1	0	0.9	0.41	0.43	0.87
ZmbHLH73	5.59	4.53	1.87	3.43	6.11	5.11	11.84	12.06	12.52	21.17	10.83	8.4	14.57	6.43	11.93	2.47	2.37	0.16	0.18	0	0.14	0.02	0.06	0.18	0.28	0.61	1.16	0.64	1.55	2.51	3.77	0.6	4.3	4.02	1.91	1.77	3.25	5.27	1.15	0.87	0.6	0.82	0.69	1.54	6.24	1.59	4.36	10.92	7.34
ZmbHLH74	0	0	0	0	0	0	0	0	0	0	0	0	0	0	0	0	0	0	0	0	0	0	0	0	0	0	0	0	0	0	0	0	0	3.44	0.09	0	0.12	0.11	0	0.46	0	0	0	0	0	0	0	0	0
ZmbHLH75	1.31	1.49	1.01	1.07	1.85	1.05	1.35	0.34	0.79	0.5	0.1	0.48	0.23	0.23	0.12	0	0.06	0.01	0	0	0.03	0	0	0	0	0	0	0	0	0	0	0	2.04	3.22	4.56	3.82	3.63	1.4	0.14	0.09	0.02	0.07	0.2	0.05	0.08	0.09	0.15	0.16	0.25
ZmbHLH76	2.67	3.73	3.79	5.18	5.71	7.61	7.83	10.01	4.69	5.58	4.22	5.21	6.38	6.45	5.99	0.37	0.32	0.42	0.28	0.44	0.49	0.45	0.24	0.6	0.52	0.19	0.17	0.46	1.61	2.44	2.21	4.02	19.13	5.68	2.76	3.15	1.49	3.24	1.19	0.7	0.69	1.35	1.29	2.05	1.81	1	1.47	1.83	3.98
ZmbHLH77	0	0	0	0	0	0	0	0	0	0	0	0	0	0	0	0	0	0	0	0	0	0	0	0	0	0	0	0	0	0	0	0	0	0	0	0	0	0	0	0	0	0	0	0	0	0	0	0	0
ZmbHLH78	0.21	0.12	0.07	0.04	0.08	0.05	0.14	0.02	0.1	0.15	0.19	0.22	0.17	0.14	0.21	0.59	0.5	0.78	0.15	0.31	0.09	0.2	0.17	0.23	0.05	0	0.06	0.07	0.07	0.18	0.1	0.38	0.18	0.12	0.13	0.19	0.07	0.4	0.48	0.27	0.17	0.1	0.29	0.11	0.24	0.13	0.08	0.12	0.02
ZmbHLH79	0	0	0	0	0	0	0	0	0	0	0	0	0	0	0	0	0	0	0	0	0	0	0	0	0	0	0	0	0	0	0	0	0	0	0	0	0	0	0	0	0	0	0	0	0	0	0	0	0
ZmbHLH80	0.16	0	0.18	0	0	0	0	0	0	0	0	0	0	0	0	0.13	0	0	0	0	0.05	0	0	0	0.03	0	0	0	0	0	0	0	0	0.15	0	0	0	0	0	0	0.03	0	0	0	0	0.07	0.04	0	0
ZmbHLH81	4.64	7.84	11.36	12.01	6.33	6.52	5.9	5.73	6.35	6.22	6.77	7.41	9.67	7.31	8.8	41.84	49.66	91.69	99.85	124.52	97.13	137.03	132.76	115.36	123.81	125.15	124.26	152.66	104.19	129.69	82	31.08	30.58	27.29	26.56	22.38	29.86	44.04	67.75	104.96	93.85	81.74	111.92	92.35	76.08	75.68	89.77	51.89	22.29
ZmbHLH82	0	0	0	0	0	0	0	0	0	0	0	0	0	0	0	0	0	0	0	0	0	0	0	0	0	0	0	0	0	0	0	0	0	0	0	0	0	0	0	0	0	0	0	0	0	0	0	0	0
ZmbHLH83	5.74	9.69	8.85	13.16	9.41	10.11	12.08	11.62	9.77	13.15	9.69	8.19	12.41	9.67	11.12	2.93	3.56	7.46	7.82	6.17	9.46	8.6	10.68	8.4	7.95	10.13	5.1	6.09	5.58	4.7	7.02	5.81	16.99	19.48	27.13	22.46	21.85	11.26	9.58	11.91	9.75	10.35	8.12	9.09	7.38	7.18	7.24	4.09	7.91
ZmbHLH84	1.18	2.32	3.2	1.96	3.17	4.01	8.37	4.44	2.12	4.75	1.7	1.56	1.68	2.34	1.68	1.87	0.98	0.3	0.39	0.9	0.17	1.34	1.98	1.15	1.09	1.21	0.63	1.07	1.89	2.35	1.26	1.65	4.11	7.51	4.59	5.06	5.22	2.59	2.4	2.51	1.84	1.61	2.8	2.11	1.08	1.39	2.11	1.87	2.98
ZmbHLH85	0	0	0	0	0	0	0	0	0	0	0	0	0	0	0	0	0	0	0	0	0	0	0	0	0	0	0	0	0	0	0	0	0.47	0.15	0	0	0	0	0	0	0	0	0	0	0	0	0	0	0
ZmbHLH86	0.36	0.4	0.41	0.25	0.43	0.15	0.82	0.55	0.43	1.3	0.68	0.79	0.34	0.54	0.31	0	0	0	0	0.03	0.09	0	0.1	0	0	0.11	0.11	0.19	0.11	0.27	0.21	0.41	0.78	0.25	0.13	0.15	0.29	0.04	0	0	0.02	0.06	0.14	0.06	0.24	0.07	0.18	0.13	0.3
ZmbHLH87	0.15	0.65	0.17	0.08	0.41	0.41	0.48	0.63	1.87	1.48	0.68	0.78	1.73	1	1.64	0.55	0	0	0	0.02	0.02	0.07	0	0.16	0.06	0.32	0.29	0.17	1.21	1.92	2.58	3.78	1.36	0.49	0.19	0.18	0.08	0.1	0.09	0.17	0.05	0.24	0.1	0.28	0.11	0.2	0.35	0.55	2.73
ZmbHLH88	0.41	0.77	0.49	0.36	1.02	0	0.93	0.39	0	0.1	0.03	0.04	0.1	0	0.13	0.98	0.22	0.08	0.08	0.14	0.05	0.1	0.02	0.15	0.09	0.05	0.1	0.08	0.13	0.05	0.16	0.04	7.46	5.31	5.21	3.52	5.02	5.49	0.5	0.5	0.18	0.24	0.35	0.26	0.55	0.05	0.46	0.19	0.5
ZmbHLH89	10.53	11.68	11.11	9.6	11.07	9.14	10.13	8.12	9.11	7.45	8.63	7.04	8.21	8.38	7.5	8.06	12.57	8.59	7.82	6.2	9.48	9.25	9.83	6.66	7.49	7.68	6.33	8.83	10.46	14.54	7.6	12.78	17.62	15.24	19.32	15.77	14.74	12.08	10.52	9.92	9.45	10.64	11.46	11.2	13.91	9.18	11.2	9.83	9.41
ZmbHLH90	0.25	1.48	0.69	0.81	0.75	0.83	0.78	0.31	0.59	0.12	0.46	0.19	0.6	0.42	0.16	0	0	0.01	0	0	0	0.05	0	0.11	0	0	0	0	0	0	0	0	1.42	0.46	0.35	0.29	0.08	0	0	0	0.02	0.02	0.12	0.23	0.33	0.14	0	0.09	0.33
ZmbHLH91	0.37	0.08	0.14	0.14	0.23	0	0.41	0.52	0.88	1.52	0.29	0.15	0.45	0.22	0.54	0	0	0	0	0	0	0.03	0	0	0	0.1	0.05	0.1	0.23	0.2	0.14	0.16	0.38	0.08	0.06	0.22	0.12	0.33	0.4	0	0.15	0.24	0.11	0.13	0.06	0.15	0.26	0.23	0.38
ZmbHLH92	0	0	0	0	0	0	0	0	0	0	0	0	0	0	0	0	0	0	0	0	0	0	0	0	0	0	0	0.13	0	0	0	0.32	0	0	0	0	0	0.09	0	0	0	0	0	0	0	0.04	0.18	0	0
ZmbHLH93	3.17	10.46	9.32	13.95	12.29	19.83	21.18	28	25.8	17.15	19.37	15.33	12.78	11.69	12.8	2.28	1.91	3.27	4.39	2.7	2.26	2.81	1.77	3.67	3.32	7.38	5.09	6.12	8.07	11.66	9.58	6.15	28.75	23.15	25.06	27.78	22.83	13.2	12.44	13.73	10.15	11.22	8.1	9.75	8.81	8.55	8.77	12.21	13.46
ZmbHLH94	0.04	0.08	0	0.05	0.11	0.13	0.4	0.53	0.7	0.5	1.08	0.9	2.29	0.9	1.36	0.19	0.06	0	0.16	0.01	0.05	0.06	0	0	0.07	0.1	0.29	0	0.13	0.05	0.37	0.6	5.15	5.61	7.07	8.08	4.53	4.46	2.72	2.18	1.18	1	0.85	0.34	0.16	0.32	0.39	0.32	0.78
ZmbHLH95	11.04	8.04	7.36	8.3	3.74	5.25	5.31	3.59	2.53	3.35	3.02	3.54	2.69	2.48	3.79	14.29	13.92	3.56	4.47	7.46	5.23	6.88	10.28	5.04	6.64	7.49	17.96	10.87	14.56	12.09	6.53	2.28	11.51	7.79	6.05	4.15	3.85	14.67	9.38	11.77	9.56	7.38	10.49	7.82	5.58	5.55	8.44	7.24	4.88
ZmbHLH96	34.71	66.49	34.2	39.1	37.45	26.16	38.02	39.03	33.87	36.94	28.48	38.58	49.03	51.35	54.25	31.85	40.45	26.86	28.94	21.12	22.15	21.79	18.86	17.69	19.62	20.53	23.13	17.82	29.76	29.94	35.99	52.39	68.02	80.89	82.69	80.91	73.93	64.76	40.34	45.71	39.09	37.16	26.61	30.38	26.45	23.19	26.86	27.85	44.3
ZmbHLH97	1.59	1.6	0.5	0.98	0.3	0.49	0.86	0.11	0.2	0.08	0	0.04	0	0.07	0.14	0	0	0	0	0	0	0	0	0	0	0	0	0	0	0	0	0	0	0	0	0	0	0	0	0	0.03	0.09	0.25	0.06	0	0.06	0	0	0.16
ZmbHLH98	0	0	0	0	0	0	0	0	0	0	0	0	0	0	0	0	0	0	0	0	0	0	0	0	0	0	0	0	0	0	0	0	0	0	0	0	0	0	0	0	0	0	0	0	0	0	0	0	0
ZmbHLH99	0	0	0	0	0	0	0	0	0	0	0	0	0	0	0	0	0	0	0	0	0	0	0	0	0	0	0	0	0	0	0	0	0	0	0	0	0	0	0	0	0	0	0	0	0	0	0	0	0
ZmbHLH100	6.82	8.14	5.28	3	2.33	1.8	0.67	0.64	0.23	0.24	0.23	0.05	0.06	0	0	0	0	0	0	0	0	0	0	0.05	0	0	0	0	0	0	0	0	0.24	0.41	0.13	0.29	0.28	0.39	0.29	0.45	0.23	0.26	0.25	0.54	0	0.28	0.23	0.07	0.05
ZmbHLH101	0	0	0	0	0	0	0	0	0	0	0	0	0	0	0	0	0	0	0	0	0	0	0	0	0	0	0	0	0	0	0	0	0	0	0	0	0	0	0	0	0	0	0	0	0	0	0	0.11	0
ZmbHLH102	0	0	0	0	0	0	0	0	0	0	0	0	0	0	0	0	0	0	0	0	0	0	0	0	0	0	0	0	0	0	0	0	0	0	0	0	0	0	0	0	0	0	0	0	0	0	0	0	0
ZmbHLH103	2.48	2.35	1.99	2.52	1.46	1.36	2.06	3.48	2.14	2.32	2.46	1.68	1.09	1.7	1.65	2.27	1.49	2.9	4.95	5.72	5.63	5.47	5.41	4.35	4.23	5.43	4.24	5.05	3.62	4.46	3.5	0.87	3.02	1.93	0.93	0.57	0.45	1.08	1.83	5.43	3.51	4.25	4.29	4.13	2.07	3.12	3.09	1.59	1.55
ZmbHLH104	0.05	0.4	0.09	0.46	0	0.21	0.2	0.34	0.62	0.05	0.1	0	0	0.05	0	0	0.08	0	0	0	0	0	0	0	0.04	0	0	0	0	0	0	0	0.38	0.51	0.75	0.82	0.18	0.08	0	0	0.11	0	0.06	0.15	0	0	0	0.02	0.08
ZmbHLH105	0.16	0.16	0.04	0.33	0.44	0.3	0.4	0.66	0.68	0.12	0.64	0.45	0.68	0.46	0.51	0	0	0	0	0	0	0.01	0	0.04	0	0.05	0	0	0	0	0	0.38	0.26	0	0.08	0	0	0.07	0	0.1	0.07	0.11	0.03	0.13	0.21	0.04	0.22	0.29	0.69
ZmbHLH106	0.7	0.12	0.2	0.21	1.12	0.87	0.49	0.35	0.48	0	0.09	0	0.04	0.21	0.11	0.74	1.01	0	0.05	0.17	0.26	0.6	0.52	0.68	0.59	0	0	0	0.19	0	0	0	3.48	5.48	5.02	2.25	1.48	3.32	0.52	0.86	0.48	0.23	0.42	0.53	0.93	0.16	0.12	0.11	0.06
ZmbHLH107	0.26	0.04	0.13	0.2	0.55	0.36	0.72	0.33	0.22	0.55	0.14	0.06	0.04	0.02	0.04	0.08	0	0.27	0.12	0.06	0.03	0	0.04	0	0	0	0	0	0.11	0.05	0	0	1.97	1.67	2.5	3.31	4.24	4.09	1.02	1.9	0.98	0.51	0.27	0.46	0	0.18	0.13	0.15	0.29
ZmbHLH108	0	0	0	0.18	0.46	1.06	3.36	3.1	2.82	4.15	1.28	1.79	2.19	1.79	3.09	0.04	0	0	0.52	0.29	0.11	0.32	0	0.23	0.24	0.16	0.21	0.16	0.44	1.04	2.15	1.84	15.08	15.57	14.19	14.94	14.03	8.66	4.86	3.39	3.52	5.73	6.79	4.34	6.68	4.8	9.32	3.75	4.08
ZmbHLH109	0	0	0	0	0	0	0	0	0	0	0	0	0	0	0	0	0	0	0	0	0	0	0	0	0	0	0	0	0	0	0	0	0	0	0	0	0	0	0	0	0	0	0	0	0	0	0	0	0
ZmbHLH111	0	0.19	0.34	0.26	0.26	0.08	0.13	0.25	0.32	0.27	0.13	0	0	0.06	0	0	0	0	0	0	0	0	0	0.05	0	0	0	0	0	0	0	0	0	0	0	0	0	0	0.03	0	0.01	0	0.07	0.01	0.25	0	0.09	0	0.05
ZmbHLH112	0	0	0.04	0.04	0	0	0.02	0	0.05	0	0	0	0.16	0	0	0.28	0	0	0	0	0	0	0	0	0	0	0	0	0.08	0.12	0.05	0.08	0	0.02	0.17	0.15	0.22	0.13	0.04	0	0.01	0.05	0.05	0.02	0.03	0	0	0	0
ZmbHLH113	22.43	24.7	23.09	26.26	27.25	20.71	20.06	19.93	14.2	15.53	15.83	15.76	13.61	13.86	14.64	20.1	25.13	30.63	19.62	17.16	16.4	16.67	19.34	15.81	16.68	12.99	11.05	12.27	14.77	14.96	12.24	10.89	22.31	27.26	19.68	20.49	22.93	27.92	28.32	27.12	21.23	26.5	21.59	21.52	19.16	16.16	20.18	14.36	15.11
ZmbHLH114	0.06	0.21	0.38	1.13	1.6	1.56	1.52	2.11	1.66	1.35	2.23	2.54	2.12	1.87	2.59	3.17	2.2	6.18	4.68	4.89	6.5	5.14	6.08	4.34	5.41	3.37	1.23	3.28	2.9	3.06	4.83	7.12	7.83	6.59	5.85	5.92	5.6	6.9	7.39	6.77	6.64	7.68	6.62	7.65	5.14	4.77	4.5	1.56	1.76
ZmbHLH115	0.78	0.46	0.91	0.61	0.69	0.57	0.72	1.52	1.68	0.89	2.34	1.38	1.91	9.32	2.89	0.34	0.11	0.01	0.02	0	0	0.03	0	0	0.03	0.04	0	0.06	0.03	0.04	0.26	0	0.85	0.74	0.99	0.62	0.26	0.47	0.2	0.2	0.24	0.06	0.12	0.18	0.1	0.25	0.27	0.68	1.16
ZmbHLH116	0.08	0	0	0	0	0	0.06	0.08	0	0.08	0.11	0.13	0.31	0.31	0.28	0	0.08	0.03	0	0	0	0	0	0	0	0	0	0.08	0.04	0.19	0.42	0.48	0	0.14	0.07	0.04	0	0.04	0	0.05	0	0	0	0	0.14	0.08	0.03	0	0.15
ZmbHLH117	8.9	9.61	11.23	9.51	12.35	8.13	8.13	4.28	3.01	2.44	2.88	1.31	0.79	0.47	0.51	0.13	0.24	0.29	0.02	0	0.02	0.04	0.14	0.24	0.11	0	0.07	0	0	0.22	0	0	3.97	8.46	5.07	4.3	2.46	1.38	0.71	0.71	0.57	0.96	1.24	1.53	2.74	1.06	1.45	0.86	0.91
ZmbHLH118	0.04	0	0.05	0.11	0.11	0.27	0.08	0.24	0.11	0.39	0.28	0.08	0.24	0.09	0.04	0	0.06	0	0	0	0.01	0	0	0.08	0	0	0	0	0	0	0	0	27.1	4.12	7.71	3.74	3.88	4.75	0.09	0.28	0.06	0	0.12	0.11	0.05	0	0.22	0.14	0.02
ZmbHLH119	251.64	286.88	236.98	266.49	135.33	133.09	83.82	35.31	15.16	34.51	12.78	8.49	4.88	2.56	3.87	5.48	3.09	1.7	1.57	0.7	0.91	0.76	1.09	2.92	1.3	0.4	1.01	0.66	0.46	0.56	0.72	0.45	62.44	52.6	81.13	68.73	69.33	40.45	16.4	19.5	15.93	20.91	24.83	24.51	13.62	10.29	9.16	3.06	3.41
ZmbHLH120	29.96	39.71	36.3	32.3	25.03	24.84	19.9	19.34	19.32	18.79	17.43	17.87	21.58	28.9	22.52	16.94	21.56	12.71	7.8	6.36	6.79	11.14	9.92	10.14	9.24	10.09	6.49	8.8	12.7	10.33	12.96	18.44	57.12	51.29	49.62	42.98	45.15	30.34	22.01	24.21	15.85	22.95	17.31	18.69	21.29	13.68	17.6	14.34	15.45
ZmbHLH122	0.59	0.64	0.39	0.41	0.32	0	0.16	0.04	0.06	0.24	0.11	0.05	0.18	0	0.18	0	0	0	0	0	0	0	0	0	0	0	0	0	0	0	0	0	0	0	0	0	0	0	0	0	0.02	0	0.02	0.09	0	0.04	0.02	0	0.05
ZmbHLH123	0	0	0	0	0	0	0	0	0	0	0	0	0	0	0	0	0	0	0	0	0	0	0	0	0	0	0	0	0	0	0	0	0	0	0	0	0	0.22	0	0	0	0	0	0	0	0	0	0	0
ZmbHLH124	0	0	0	0	0	0	0	0	0	0	0	0	0	0	0	0	0	0	0	0	0	0	0	0	0	0	0	0	0	0	0	0	0	0	0	0	0	0	0	0	0	0	0	0	0	0	0	0	0
ZmbHLH125	3.4	4.86	3.37	6.97	6.23	7.51	9.01	6.87	11.01	10.29	7.57	6.08	8.9	12.42	9.68	8.16	4.26	5.35	3.4	3.06	3.22	4.2	3.8	4.35	2.46	2.24	1.12	1.45	3.97	5.04	6.9	16.57	2.74	3.14	3.4	3.75	5.32	4.19	7.61	6.02	4.83	5.68	4.55	6.54	3.78	4.51	4.35	2.97	10.19
ZmbHLH126	1.11	0.38	0.36	0.38	0.53	0.11	0.1	0	0	0	0.05	0.05	0	0.03	0.03	0.03	0	0	0	0	0	0	0	0.02	0.01	0	0	0	0.03	0	0	0	0.18	0.18	0.07	0.06	0	0.04	0	0.03	0.01	0	0.04	0.02	0.34	0	0	0.03	0.04
ZmbHLH127	0	0	0.04	0.11	0.11	0.19	0.05	0.12	0.05	0.32	0.11	0.14	0.07	0.28	0.3	0	0	0	0.02	0.02	0	0	0	0	0.01	0.28	0	0	0	0.05	0	0	1.34	1.98	2.08	1.4	1.24	0.73	0.92	2.47	0.67	0.73	0.43	1.01	2.11	0.88	1.18	1.32	2.11
ZmbHLH129	2.25	1.9	1.73	2.04	1.77	1.32	1.5	0.85	0.71	0.77	0.23	0.36	0.44	0.32	0.49	0	0	0.02	0.07	0.2	0.34	0.32	0.4	0.34	0.12	0.12	0.08	0	0	0	0	0	0.53	1.45	1.52	1.28	0.8	0.26	0.07	0.03	0.13	0.15	0.16	0.4	0.09	0.09	0.04	0	0.24
ZmbHLH130	0.03	0.11	0	0.05	0.3	0.05	0.16	0.12	0.15	0	0.02	0	0	0	0	0	0	0	0	0.02	0.02	0.16	0.15	0.08	0.38	0.54	0.54	0	0	0	0.04	0	0	4.37	4.95	4.08	2.73	0.95	0.12	0	0	0	0.06	0.16	0.15	0.22	0.14	0	0
ZmbHLH131	2.5	4.87	3.09	4.93	3.72	2.21	5.37	4.22	6.98	8.89	6.12	7.04	11.16	9.44	11.28	1.61	2.64	1.76	2.8	2.14	2.38	3.38	1.83	2.46	2.94	7.27	9.94	5.99	6.76	9.67	9.35	11.65	15.76	10.84	13.7	13.27	13.72	5.76	3.78	4.79	3.12	4.15	2.77	4.17	2.09	3.97	5.9	10.97	9.88
ZmbHLH132	0	0	0	0	0	0.08	0.21	0.76	0.25	0.66	0.11	0	0.23	0.04	0.09	0	0	0	0	0	0	0	0	0	0	0	0	0	0	0	0	0	0	0.04	0	0	0	0	0	0	0.04	0	0	0.06	0	0.04	0.12	0	0
ZmbHLH133	1.67	2.45	1.84	2.12	2.26	2.24	3.99	3.18	1.83	3.71	2.28	1.62	1.54	0.79	0.51	0.5	0.78	0.71	0.5	0.27	0.49	0.43	0.55	0.47	0.57	0.45	0.31	0.32	0.37	0.36	0.92	0.54	32.99	35.57	47.42	57.01	52.55	23.15	7.39	3.74	2.3	1.77	2.36	1.34	1.53	0.9	1.7	0.56	0.95
ZmbHLH134	0.35	0.21	0.18	2.15	2.73	2.32	5.64	5.3	4.33	4.96	2.2	4.58	7.04	6.85	9.6	0.06	0.21	0	0.38	0.05	0	0.22	0.27	0.26	0.38	0.4	0.63	0.38	0.24	0.84	1.22	0.65	73.15	59.83	75.63	58.96	55.19	29.53	8.9	8.6	9	8.37	5.34	6.65	4.28	2.58	4.2	2.53	8.04
ZmbHLH135	3.91	7.37	4.62	5.32	3.24	2.54	2	1.02	0.96	0.63	0.35	0.47	0.15	0.2	0.11	0.09	0.08	0.43	0.25	0.05	0	0.2	0.1	0.26	0.01	0.26	0.13	0	0.31	0.13	0	0.1	6.16	9.1	17.43	19.91	23.12	13.53	5.11	8.08	4.9	3.48	2.11	2.65	0.6	0.67	1.2	0.18	0.72
ZmbHLH137	17.57	11.82	15.56	10.12	8.67	10.84	9.67	8.53	10.37	10.96	10.65	13.08	13.68	15.05	15.98	3.05	3.74	1.54	0.86	0.44	0.79	0.65	1.05	0.65	0.46	1.07	1.33	1.33	5.79	6.5	7.54	13.99	5.94	8.57	8.38	8.54	11.96	7.61	6.35	3.98	3.53	4.69	3.6	3.34	2.5	3.22	3.78	5.19	12.36
ZmbHLH138	0	0	0	0	0	0	0	0	0	0	0	0	0	0	0	0	0.19	0	0	0	0	0	0	0	0	0	0	0	0	0	0	0	0.22	0.11	0	0	0	0.1	0.13	0.31	0	0	0.16	0.07	0.16	0	0	0	0
ZmbHLH139	0	0	0	0	0	0	0	0	0	0	0	0	0	0	0	0	0	0	0	0	0	0	0	0	0	0	0	0	0	0	0	0	0	0	0	0	0	0	0	0	0	0	0	0	0	0	0	0	0
ZmbHLH140	2.26	2.13	1.93	3.31	5.13	2.84	4.44	2.97	2.61	2.83	3.13	2.11	1.52	0.76	0.99	1.75	1.1	0.51	0.33	0.1	0.18	0.33	0.26	0.46	0.31	0	0.27	0	0.31	0.11	0.04	0.85	8.04	9.95	8.1	6.2	4.34	1.77	0.95	0.77	0.24	0.8	0.83	0.61	1.85	0.77	1.38	0.98	1.31
ZmbHLH141	2.56	3.09	2.51	2.23	2.15	2.3	3.84	5.34	3.92	5.17	6.27	7.73	6.55	7.86	8.31	11.61	13.32	11.39	8.16	3.82	4.65	6.94	6.89	4.92	6.38	4.03	1.18	1.31	3.78	4.38	3.85	6.95	10.53	16.52	18.57	18.31	21.6	15.84	17.49	11.12	7.86	9.93	8.58	8.09	7.55	5.93	8.29	7.23	6.68
ZmbHLH142	0	0	0	0	0	0	0	0.23	0	0	0	0	0	0.14	0	0	0	0	0	0	0	0	0	0	0	0	0	0	0	0	0	0	5.83	9.16	8.2	11.38	12.4	4.17	1.82	2.07	1.49	0.73	1.01	0.58	0.3	0.24	0.15	0	0
ZmbHLH143	0	0	0	0	0	0	0	0	0	0	0	0	0	0	0	0	0	0	0	0	0	0	0	0	0	0	0	0	0.14	0.1	0	0.16	0.08	0.04	0	0	0.11	0.38	0	0	0	0	0.07	0.05	0.44	0.1	0.39	0.16	1.12
ZmbHLH144	1.42	1.06	0.58	1.82	2.52	2.41	5.03	6.41	7.82	16.14	6.88	8.11	14.3	12.76	18.71	5.69	8.62	12.47	14.31	16.97	10	14.3	11.96	17.44	12.25	24.14	13.43	16.68	20.79	22.66	18.79	21.49	12.17	17.48	19.72	26.36	35.35	27.33	26.34	33.51	21.94	22.64	14.32	17.3	15.06	13.29	17.91	12.48	25.46
ZmbHLH145	0	0	0	0	0	0	0	0	0	0	0	0	0	0	0	0.07	0.4	0.04	0.07	0.17	0	0	0	0.06	0	0	0	0	0	0	0	0	1.45	0.88	0.67	1.89	2.43	1.02	0.53	0.11	0.05	0.22	0.26	0.28	0.08	0.08	0.02	0.03	0.07
ZmbHLH146	0.97	1.03	1.09	1.25	1.09	0.66	1.08	1.5	1.88	1.12	0.91	1.5	5.16	6	6.84	0	0.04	0.21	0.01	0.01	0.13	0.12	0.25	0.22	0.14	0.49	0.67	0.85	9.06	12.95	17.42	20.11	0.6	1.17	0.7	0.3	0.32	0.23	0.22	0.37	0.17	0.17	0.86	0.78	0.03	0.1	0.06	1.57	7.69
ZmbHLH148	5.12	6.51	3.57	4.78	4.99	4.18	6.47	4.14	8.54	6.26	3.8	3.23	5.2	5.08	6.79	8.93	7.54	9.54	7.18	7.05	7.38	8.28	7.8	8.51	8.21	6.99	4.93	7.49	5.26	5.55	5.3	3.31	17.25	12.57	17.71	14.12	12.45	13.64	11.71	12.13	8.19	8.17	7.98	7.75	6.57	5.66	4.51	3.99	4.67
ZmbHLH149	0.07	0	0.08	0.06	1.11	0	0.56	0.2	0.37	1.53	0.08	0.24	0.66	0.81	0.23	0	0	0	0.09	0.19	0.37	0.06	0.3	0.33	0.26	0	0.08	0.29	0.06	0.24	0.09	0	0	0	0.1	0	0	0	0	0.06	0.14	0.13	0.17	0.07	0.27	0.01	0.13	0	0.19
ZmbHLH150	0	0	0	0.04	0	0	0.06	0	0	0	0	0	0	0	0	0	0	0	0	0	0	0	0	0	0	0	0	0	0	0	0	0	0.37	0	0	0	0	0	0	0	0	0	0.04	0	0	0.02	0	0.12	0
ZmbHLH151	2.02	2.24	2.17	3.72	2.81	1.2	1.93	0.46	0.73	2.77	0.74	0.7	2.01	0.59	1	0.56	0.6	0.24	0.23	0.23	0.12	0.12	0.54	0.22	0.19	0.09	0.93	0.53	0.22	0.14	0.66	1.93	0.88	0.73	0.7	1.36	0.69	1.34	0.76	1.19	0.21	0.7	0.59	0.6	0.85	0.38	0.29	0.62	0.38
ZmbHLH152	22.36	24.51	17.11	18.12	14.36	8.92	6.92	4.05	2.51	5.87	2.3	1.02	0.69	0.35	0.77	0.03	0.07	0.03	0.08	0	0	0.02	0	0.41	0.11	0	0.17	0.02	0.06	0.06	0.06	0.77	0.77	1	1.37	0.4	0.45	0.33	0.5	0.25	0.77	1.12	1.73	2.15	0.94	0.58	0.84	0.21	0.05
ZmbHLH153	0.59	0.75	1.09	2.42	0.83	1.98	2.66	2.94	2.06	3.03	2.82	4.01	4.01	4.25	4.04	0.03	0.18	2.58	8.38	11.21	9.66	8.83	7.54	8.9	10.78	12.81	14.71	12.56	11.12	10.46	6.3	1.71	4.47	2.36	3.1	2.52	2.02	2.11	1.65	8.11	8.44	6.26	6.3	6.12	6.85	6.4	8.75	8.34	5.76
ZmbHLH154	24.15	21.29	28.33	20.65	16.04	16.57	16.02	12.55	9.08	12.8	10.07	11.48	10.34	12.4	12.48	18.96	19.47	16.28	12.07	11.08	9.51	10.38	11.4	9.82	8.49	8.91	5.65	8.31	10.29	11.5	10.47	19.76	85.07	46.06	37.91	37.87	40.94	45.37	21.91	20.58	13.98	15.1	14.44	13.1	10.77	10.96	12.33	11.44	12.88
ZmbHLH155	0.43	0.14	0.42	0.41	0.19	0.67	0.85	1.04	1.4	2.5	1.53	1.72	2.85	3.44	3.4	0.03	0	0.02	0	0	0	0	0	0	0.05	0.35	0.23	0.31	0.66	1.01	2.3	2.73	0.31	1.24	0.57	0.25	1.33	0.64	0.37	0.08	0.16	0.28	0.38	0.13	0.47	0.12	0.28	0.5	2.23
ZmbHLH156	7.3	8.69	7.59	6.94	3.51	6.51	5.47	5.02	7.1	4.83	8	7.69	6.31	8.94	5.76	3.92	3.56	1.5	0.77	0.47	0.7	0.93	0.72	0.31	0.62	0.73	1.28	1.34	2.45	3.46	2.35	5.85	18.25	28.82	22.62	24.93	25.78	15.64	11.59	9.7	9.38	11.05	8.72	7.06	6.34	5.51	6.77	5.1	9.13
ZmbHLH157	0	0	0	0	0	0	0	0	0.06	0.27	0	0.04	0	0	0	0.05	0	0.08	0	0.21	0	0.06	0	0.04	0.03	0.11	0	0.14	0.07	0	0	0	0	0	0	0	0	0.14	0.19	0.11	0.1	0	0.02	0	0	0.07	0	0	0
ZmbHLH158	0	0	0	0	0	0	0	0	0	0	0	0	0	0	0	0	0	0	0	0	0	0	0	0	0	0	0	0	0	0	0	0	0	0	0	0	0	0	0	0	0	0	0	0	0	0	0	0	0
ZmbHLH160	26.21	28.94	25.5	24.65	26.69	28.04	29.97	37.32	24.96	25.96	27.02	24.26	23.71	21.22	24.89	19.8	19.74	28.49	22.37	23.35	21.53	22.02	16	20.26	20.6	24.45	17.89	19.1	20.64	24.02	21.09	22.43	25.76	16.04	19.59	19.58	20.86	19.65	24.41	21.19	18.82	22.17	22.53	20.59	21.96	17.14	22.95	17.75	17.69
ZmbHLH161	7.89	10.98	9.68	12.14	10.91	11.16	16.32	14.27	15.31	13.87	16.49	19.39	18.19	17.16	16.23	3.12	4.23	4.16	2.91	2.97	2.7	3.85	2.5	4.17	2.95	3.82	4.71	3.03	6.91	9.61	10.1	22.46	6.72	2.13	2.5	2.65	3.08	3.72	5.46	5.18	4.67	5.57	4.71	5.68	9.27	4.48	5.81	7.57	13.19
ZmbHLH162	0	0	0	0	0	0	0	0	0	0	0	0	0	0	0	0	0	0	0	0	0	0	0	0	0	0	0	0	0	0	0	0	0	0.05	0	0.04	0	0.04	0	0	0	0	0	0	0	0	0	0	0
ZmbHLH163	5.69	7.7	11.05	8.6	6.81	7.32	8.01	8.11	6.77	6.11	6.54	5.53	5.83	4.32	4.47	3.39	4.11	8.02	9.84	8.63	10.05	9.95	8.27	6.98	7.18	8.75	9.04	9.92	7.3	9.5	5.71	5.34	10.76	6.47	7.09	9.67	10.05	7.22	10.08	13.08	10.68	10.97	11.18	9.24	7.29	6.78	8.37	9.61	4.73
ZmbHLH164	0	0	0	0	0	0	0	0	0	0	0	0	0	0	0	0	0	0	0	0	0	0	0	0	0	0	0	0	0	0	0	0	0	0	0	0	0	0	0	0	0	0	0	0	0	0	0	0	0
ZmbHLH165	0.06	0	0.04	0.07	0.35	0.29	0.49	0.58	0.82	0.66	0.17	0.38	0.3	0.46	0.55	0.03	0	0	0	0	0	0.1	0	0	0	0	0	0	0	0	0.02	0	0.89	0.49	0.41	0.28	0.18	0.36	0.09	0.18	0.07	0.07	0.03	0.08	0.23	0.03	0.1	0.03	0.3
ZmbHLH166	0.56	0.41	0.26	0.15	0.51	0.15	0.16	0.07	0.06	0	0.04	0.02	0.09	0.02	0.23	0	0	0	0	0.04	0	0	0	0.05	0	0	0	0	0	0	0.12	0	0.26	0.24	0.85	0.6	0.3	0.17	0	0	0	0	0.11	0	0	0	0.02	0.02	0
ZmbHLH167	0	0	0	0	0	0	0	0	0	0.12	0.05	0	0	0	0	0	0	0	0.05	0.02	0.11	0.08	0.03	0	0	0	0.04	0	0.31	0.03	0	0	0	0	0	0	0	0	0.13	0.38	0.32	0.45	0.19	0.05	0.23	0.08	0.18	0.17	0.19
ZmbHLH168	0	0	0	0	0	0	0	0.09	0.08	0	0	0	0.14	0.36	0.5	0	0	0	0	0	0	0	0	0	0	0	0	0	0	0.13	0.04	0.14	0	0	0	0	0	0	0	0.02	0	0.03	0	0	0	0.09	0	0	0.25
ZmbHLH169	14.4	12.97	14.99	12.58	9.37	13.94	10.05	8.96	6.57	11.21	11.52	13.01	8.37	11.69	8.19	6.24	5.2	2.85	1.61	1.77	1.62	1.89	1.39	1.6	1.72	2.03	1.39	1.32	3.78	6.64	6.02	8.81	8.58	7.81	6.99	7.15	5.94	5.45	3.71	4.26	3.01	3.4	3.62	4.3	3.59	2.92	4.24	6.15	9.3
ZmbHLH170	0	0	0	0	0	0	0.02	0	0.04	0	0	0	0	0	0	0	0	0	0	0	0	0	0	0	0	0	0	0	0	0	0	0	0	0	0	0	0	0	0	0	0	0	0	0	0	0.04	0	0	0
ZmbHLH171	0	0	0	0	0.19	0.11	0.05	0	0.24	0.25	0	0	0.04	0	0	0	0	0	0	0	0	0	0	0	0	0	0	0	0	0	0	0	0	0	0	0	0	0	0	0	0	0	0	0	0	0	0	0	0.04
ZmbHLH172	0	0	0	0	0	0	0	0	0	0	0	0	0	0	0	0	0	0	0	0	0	0	0	0	0	0	0	0	0	0	0	0	0	0	0	0	0	0	0	0	0	0	0	0	0	0	0	0	0
ZmbHLH173	0.75	0.86	0.91	0.86	0.97	0.24	1.57	1.92	1.77	1.2	0.94	1.09	1.37	1.68	0.77	0	0	0	0	0	0.03	0.04	0	0	0.07	0	0	0	0.07	0.12	0.31	0.08	0.72	0.23	0.38	0.18	0.13	0.07	0	0.04	0.02	0.17	0.15	0.12	0.06	0.22	0.05	0.18	1.41
ZmbHLH174	0	0	0	0	0	0	0	0	0.08	0	0	0	0	0	0.09	0	0	0	0	0	0	0	0	0	0	0	0	0	0	0	0	0	0	0	0.08	0.14	0.16	0.05	0	0	0	0	0	0.02	0	0	0	0	0.07
ZmbHLH175	0.22	0.21	0.12	0	0.45	0	0	0	0	0	0	0	0	0	0	0	0	0	0.05	0	0	0	0	0	0.14	0	0	0.25	0	0	0	0	0	0.1	2.15	4.14	2.42	1.88	0	0.24	0	0.11	0	0.09	0	0.13	0.2	0.05	0
ZmbHLH176	6.91	8.51	10.39	15.36	12.64	12.06	8.73	9.28	9.63	10.66	6.1	4.7	6.05	4.85	6.39	4.26	5.19	6.86	5.8	4.96	7.96	7.4	9.33	9.97	6.55	7.59	3.29	5.05	5.9	3.66	4.89	3.7	14.71	17.16	25.6	21.69	27.15	15.15	12.36	13.44	10.78	12.25	8.72	11.11	7.96	8.57	8.25	4.69	6.08
ZmbHLH177	0	0	0	0	0.36	0	0	0	0	0	0	0	0	0	0	0	0	0	0	0	0	0	0	0	0	0	0	0	0	0	0	0	0	0.06	0	0.1	0.18	0.05	0	0	0.03	0	0	0	0	0	0	0	0
ZmbHLH178	3.73	4.65	4.33	3.62	4.14	4.4	5.66	6.23	6.96	5.49	10.64	13.21	6.77	22.58	20.13	32.04	34.66	19.25	17.66	16.63	18.27	20.25	20.96	23	22.57	22.43	10.2	14.15	12.13	15.14	15.61	15.57	11.21	26.84	39.18	36.34	59.02	38.94	35.15	19.17	17.16	26.04	19.96	21.13	30.86	19.82	32.35	31.96	28.57
ZmbHLH179	0.06	0	0	0.15	0.09	0.11	0	0.24	0	0.26	0	0.03	0.1	0.12	0	0	0	0	0	0	0	0	0	0	0.05	0	0	0	0	0	0	0	0	0	0	0	0	0	0	0	0.03	0	0.02	0.05	0	0.05	0	0	0
ZmbHLH180	15.54	24.9	18.77	18.32	15.12	12.14	16.39	14.39	15.22	16.24	16.51	18.94	18.56	22.29	23.9	14.92	25.25	37.41	25.19	19.9	23.83	16.87	19.08	15.54	13.41	9.49	4.82	9.09	8.29	9.07	10.08	13.56	9.67	8.51	11.46	10.48	11.13	14.58	25.14	24.17	15.78	19.91	16.58	16.66	11.67	11.98	14.89	10.45	10.24
ZmbHLH181	0	0	0.06	0.15	0.3	0	0.27	0.41	0.3	0.11	0.15	0	0.12	0.1	0.05	0	0	0	0	0	0	0	0	0.1	0	0	0	0	0	0	0	0	0	0	0	0	0	0	0.06	0	0.05	0	0	0.13	0	0.06	0.07	0	0.06
ZmbHLH183	0	0	0	0	0	0	0	0	0	0	0	0	0	0.13	0	0	0	0	0	0	0	0	0	0	0	0	0	0	0	0	0	0.09	0	0	0	0	0	0	0	0	0	0	0	0	0	0	0	0	0
ZmbHLH184	3.27	5.3	4.66	7.47	8.04	11.61	13.77	11.96	10.9	16.63	15.41	18.55	16.89	16.91	19.43	2.44	1.9	0.84	0.45	0.36	1.15	0.35	1.1	0.65	0.55	0.36	1.6	1.17	2.68	3.26	8.37	9.76	15.48	21.66	14.98	15.54	7.8	3.85	1.83	1.54	0.8	1.05	1.59	1.56	2.84	1.58	1.95	5.63	12.61
ZmbHLH185	1.62	1.32	0.36	0.77	0.23	0.16	0.65	0.29	0.31	0.27	0.23	0.09	0.48	0.15	0.22	0.68	0.39	0.52	0.38	0.4	0.6	1.07	0.72	1.11	0.65	0.78	0.65	0.55	0.64	0.7	0.43	0.21	22.77	6.76	5.64	4.8	6.82	14.24	1.11	0.78	1.05	0.77	0.72	0.89	0.39	0.56	0.58	0.45	1.12
ZmbHLH186	8.36	5.16	8.02	9.64	6.12	8.43	5.91	5.59	4.31	4.08	5.31	5.54	4.4	4.19	4.03	4.97	3.78	2.54	2.04	1.89	3.06	2.14	3.3	2.29	1.92	3.29	0.63	1.49	1.04	1.73	2.51	2.3	14.63	13.02	11.35	8.59	6.85	4.74	4.83	3.66	3.54	4.28	3.9	5.18	6.25	3.3	6.55	6.44	6.5
ZmbHLH187	0.24	0.48	0.41	0.41	0.29	0.32	0.21	0.24	0.29	0.3	0.29	0.07	0.17	0.17	0.1	0	0	0	0	0	0	0	0	0	0.02	0	0.04	0	0	0.17	0	0	0.29	0.21	0.34	0	0	0	0	0	0.01	0.03	0.02	0.08	0	0.17	0.06	0.08	0.13
ZmbHLH188	0.04	0.08	0.14	0.15	0.39	1	0.49	0.58	0.19	0.06	0.2	0	0.03	0.07	0.04	0	0.06	0	0	0	0	0.04	0.02	0.04	0.02	0.2	0	0.03	0	0	0	0	5.84	7.03	9.55	5.1	0.87	0.03	0	0.1	0	0.02	0.11	0.12	0	0.08	0.06	0	0.09
ZmbHLH189	0.76	1.64	0.42	2.76	3.1	1.25	2.41	1.31	1.97	1.97	0.43	0.39	0.48	0.31	0.63	0.08	0.18	1.67	2.67	4.85	4.8	4.73	2.26	3.04	1.72	3.5	0.97	1.23	0.59	0.63	0.95	0.65	0.6	0.59	0.43	0.4	0.65	2.17	2.43	4.32	2.22	3.59	2	3.96	0.5	1.64	1.88	0.4	1.89
ZmbHLH190	0	1.81	1.55	1.26	5.88	0	1.05	1.85	0.63	1.42	0.25	0	0.58	0.56	0	0	0	0	0	0	0	0.16	0	0	0	0	0	0	0	0	0	0	0.57	0.56	2.38	1.13	2.5	1.64	1.7	1.73	1.39	2.76	0.69	1.57	0.2	0.86	1.19	0	0
ZmbHLH191	0	0.17	0	0	0.23	0.42	0	0	0	0	0	0	0	0	0	0	0	0	0	0	0	0	0	0	0	0	0	0	0	0	0	0	0.08	0.31	0.24	0.32	0.15	0.14	0	0	0	0	0	0	0	0	0	0	0
ZmbHLH193	0.46	0.18	0.1	0.34	0.25	0	0.16	0.14	0.13	0	0	0	0.12	0.08	0.31	0.44	0.14	0	0	0	0	0	0	0	0.05	0	0.06	0	0	0.11	0	0.22	0.73	0.17	0.39	0.2	0.25	0	0	0	0.04	0.05	0.06	0.04	0	0.07	0	0.09	0
ZmbHLH194	0	0	0	0	0	0	0	0	0	0.07	0	0	0	0	0	0	0	0	0	0	0	0	0	0	0	0	0	0	0	0	0	0	2.27	0.86	0.63	0.42	0.51	0	0	0.08	0	0	0	0	0	0	0	0	0
ZmbHLH195	0.5	1.04	1.52	0.27	2.53	0.16	27.03	15.76	6.69	50.48	10.65	8.22	5.61	6.64	11.39	2.66	2.48	0.19	2.75	0.58	0.45	0.16	0	0.51	0.36	0.48	0.44	0.26	4.6	0.08	2.72	0.19	599.8	241.01	132.61	110.85	148.86	352.95	37.95	10.96	4.52	8.46	10.8	6.34	17.64	5.51	14.94	18.41	7.5
ZmbHLH196	15.02	16.03	13.6	9.66	9.56	8.91	9.79	9.74	7.28	10.88	9.42	15.05	12.79	21.86	17.19	31.35	42.56	32.42	24.14	17.41	13.01	14.94	12.53	11.56	11.96	13.45	12.48	11.35	13.49	17.57	13.33	21.25	34.64	32.7	33.37	32.29	33.41	30.34	30.53	30.96	21.28	23.01	14.67	14.96	17.64	14.3	16.06	13.93	13.31
ZmbHLH197	0	0.1	0	0	0	0	0	0.08	0.07	0	0	0	0	0	0	0	0	0	0	0	0	0	0	0	0	0	0	0	0	0	0	0.05	0.12	0.05	0.07	0.09	0.02	0.04	0	0	0	0	0.04	0	0	0	0	0	0.03
ZmbHLH198	0.22	0.38	0.24	0.33	0.46	0.36	0.79	1.16	0.56	0.32	0.08	0.1	0.27	0.38	0.24	0	0	0	0	0	0	0	0	0.05	0	0	0	0.13	0.08	0	0.06	0.07	2.29	1.55	0.95	0.77	0.33	0.32	0.16	0.13	0.22	0.04	0.28	0.13	0.1	0.13	0.36	0.07	0.54
ZmbHLH199	0.61	0.82	0.52	0	0.09	0	0.64	0.03	0.09	0.44	0.04	0.07	0	0.03	0.14	0.53	0	0.02	0.12	0.04	0	0.01	0	0.08	0.1	0	0	0	0.54	0	0	0.02	33.93	13.75	10.88	7.55	11.19	14.73	2.4	0.8	0.23	0.48	0.44	0.24	0.57	0.3	0.7	0.48	0.21
ZmbHLH200	0	0	0	0	0	0.12	0.11	0	0	0.11	0	0.04	0	0	0	0	0	0	0	0	0	0	0	0	0	0	0	0	0	0	0	0	0	0	0	0	0	0	0	0	0	0	0	0	0.29	0.03	0	0	0
ZmbHLH201	0	0	0	0	0	0	0	0	0	0	0	0	0	0	0	0	0	0	0	0	0	0	0	0	0	0	0	0	0	0	0	0	0	0	0	0	0	0	0	0	0	0	0	0	0	0	0	0	0
ZmbHLH202	0	0	0	0	0	0	0	0	0	0	0	0	0	0	0	0	0	0	0	0	0	0	0	0	0	0	0	0	0	0	0	0	0.99	0.08	0	0.07	0	0	0	0	0	0	0	0	0	0	0	0	0
ZmbHLH204	12.49	8.79	4.2	4.04	2.62	2.71	3.26	1.23	1.28	1.8	0.6	0.38	0.21	0.21	0.07	0.05	0	0.06	0.04	0.02	0.15	0.09	0.33	0.43	0.12	0.51	0	0.11	0	0	0.19	0	4.37	1.7	1.71	0.44	0.32	0.27	0.26	0.28	0.2	0.3	0.26	0.43	0	0.42	0.39	0	0.42
ZmbHLH206	0.98	0.38	0.38	1.09	1.05	1.9	2.5	2.08	1.19	2.92	2.38	1.84	1.87	1.83	2.36	0	0.13	0	0	0	0	0.1	0.08	0	0.12	0	0.36	0.02	0.14	0.1	0.08	0.33	2.47	3.86	4.72	5.48	1.94	0.63	0.12	0.35	0.13	0.08	0.14	0.2	0.28	0.2	0.5	0.35	0.42
ZmbHLH207	0.34	0.22	0.29	0.05	0.2	0.25	0.43	0.28	0.08	0.11	0.02	0.04	0	0.03	0	0	0	0	0	0	0.07	0.03	0	0.05	0.01	0	0	0	0	0.02	0.07	0.11	0	0.07	0.16	0	0	0.05	0	0.05	0.16	0.41	1.21	0.18	0.52	0.46	1.13	0.29	0.04
ZmbHLH208	87.17	139.08	196.02	212.04	199.33	174.98	140.18	122.53	111.68	147.29	109.47	117.31	110.9	58.91	70.91	0.04	0.43	0.33	0.2	0.04	0.98	0.67	0.36	4.5	2.55	1.9	5.48	1.52	0.53	4.31	2.25	4.06	0	0.34	0.72	0.06	0.15	0.17	1.28	2.85	5	11.96	19.93	25.02	11.91	19.03	20.73	25.3	50.62
[truncated: 29 more columns]

## Sheet: Zhan et al., 2015
Table S7c: Expression of ZmbHLH at different compartments of maize kernel. RNA-Seq data were extracted from previous study (Zhan et al., 2015).
Name	AL	BETL	CSE	CZ	EMB	ESR	NU	PC	PE	PED
ZmbHLH5	0	0	0	0	5.64113	0	0	0	0	0
ZmbHLH6	0.323213	4.72529	0.868251	3.08683	0.939574	0.436524	0	0	4.88117	0
ZmbHLH7	0	0	0.0404209	0.509915	1.89154	0.0909781	9.70976	3.77139	0.791296	2.34625
ZmbHLH11	8.13924	2.67194	1.97171	0.520659	6.93407	1.59437	1.07926	0	15.4656	13.0187
ZmbHLH12	3.83916	6.60558	1.78553	3.33053	10.3656	5.22347	0.805114	3.90656	6.64523	6.52708
ZmbHLH16	0	0.228988	0	0.193105	6.1967	0	0	0	0	0
ZmbHLH25	0	0	2.01982	0	3.12632	0	0	0	0	0
ZmbHLH41	0	0	0	0.0683403	19.1857	0.201289	0	0	4.36583	1.0855
ZmbHLH57	0	0	2.11988	0	0.878967	0	1.21377	0	0	0
ZmbHLH58	1.87794	13.8417	1.40971	1.58799	5.71524	11.2742	49.4511	13.6441	17.5545	3.54779
ZmbHLH61	0	0	0	0	0	0	0	0	0	3.63693
ZmbHLH69	20.9848	14.5689	13.37	14.3522	19.2763	27.2797	16.294	15.5997	13.812	11.736
ZmbHLH86	0	0	0	0	0	0.0571325	4.68756	0	0	0
ZmbHLH87	0	3.09397	0	0	0	0	0	0	0	0
ZmbHLH88	1.34003	0	0.170772	0	0.282083	0	1.58352	1.19977	2.81539	0.992554
ZmbHLH91	0	0	0	0	0.251212	0.0930009	0	2.52291	0	3.5378
ZmbHLH92	0	0	0	0.403627	0	0	0	0	0	0
ZmbHLH93	1.71383	2.62066	0.591998	1.36334	2.5311	1.32068	19.6462	5.42831	32.9698	28.3636
ZmbHLH95	13.0363	39.8966	33.9856	109.615	16.0873	33.0823	0	0	6.50199	5.33218
ZmbHLH103	2.64017	0.252483	5.29845	3.53432	2.33628	2.77556	0	0	0	0
ZmbHLH108	0	0	0	0	0	0	0	0	0	4.15326
ZmbHLH110	13.0151	2.75517	1.86311	0.830045	10.3788	1.47481	1.89551	0.239089	7.08029	2.67602
ZmbHLH114	2.67509	3.63451	4.22764	6.82626	0.44368	9.90602	0	4.55015	0	11.2056
ZmbHLH116	0	0	0	0	0	2.53865	0	0	0	0
ZmbHLH117	1.18304	0	3.21e-06	0.839927	3.58827	0	0.51585	1.97708	0.938797	2.134
ZmbHLH118	0	0.0748523	0	0	0	0.0478086	0	0.214025	4.0346	0.354837
ZmbHLH122	0	0	0	0	0.962716	0	0	0	0	0
ZmbHLH125	9.10661	8.76978	4.55497	9.38957	0	5.5695	0	0	0.624125	6.30813
ZmbHLH126	0	0	0	0	0.673392	0.124584	0	0	0	0
ZmbHLH128	4.50081	0.364777	0.600815	0.817253	3.23045	0.117659	2.19555	0.309877	0.940852	0.56146
ZmbHLH129	0	0	0	0	0.611426	0	0	0	0	0
ZmbHLH133	0.415534	0.254624	0.0559897	0.577951	0.246087	0.489299	0.749211	1.99e-07	27.4461	1.09228
ZmbHLH134	0.121239	0	0	0	1.56926	0.423784	0	0	34.534	0
ZmbHLH135	0.239946	0	0.182215	0.574235	1.35248	1.09289	1.84663	10.8793	85.4364	0
ZmbHLH136	0.855112	0.644461	7.87426	2.28874	4.14811	15.1864	1.67292	75.3934	2.00704	45.626
ZmbHLH137	11.9559	0.964012	0.899695	0.304222	27.467	3.7739	24.0732	22.2899	11.0542	9.17818
ZmbHLH140	0	0.169886	0	0	0.271409	0.331673	0	0	0.926649	0
ZmbHLH141	5.95827	5.56855	3.89752	6.12483	1.2504	2.82841	2.27907	10.173	9.3904	13.5716
ZmbHLH144	5.48357	8.12627	15.9014	12.1283	2.14244	14.8228	252.521	82.056	56.26	89.3596
ZmbHLH145	0	0	0.701743	0	0	0.293222	0	0	0	6.03922
ZmbHLH146	0	0.624211	0	0	0.644272	1.57573	0	0	3.13939	0
ZmbHLH147	0.0335678	0	0	0	0.526165	0.148685	0	1.0925	1.03995	3.74236
ZmbHLH148	8.90185	4.15652	13.4907	10.248	3.58006	15.2449	12.971	2.14022	13.2088	17.3555
ZmbHLH152	0	0	0	0	6.23965	0	0	0	0	0
ZmbHLH153	0.241789	0	0.481127	0.0946748	0	0	27.2715	3.00403	0.723782	4.18441
ZmbHLH154	8.0988	15.3087	13.9273	14.5197	8.88068	12.0923	9.218	3.90328	14.1793	7.64096
ZmbHLH155	0	0	0	0.260677	1.56985	0	0	0	0.751488	5.58044
ZmbHLH156	5.0119	2.55904	1.85314	2.96272	8.65251	14.7515	20.2127	27.811	79.1926	29.4138
ZmbHLH160	21.1317	16.9399	18.2004	16.1518	23.2013	14.1994	14.5726	1.37944	26.0612	7.24249
ZmbHLH161	2.46624	2.51944	3.00661	2.42	7.89537	1.57266	0.651404	4.78782	7.65485	1.70638
ZmbHLH163	4.7149	15.534	8.23358	14.9754	7.76166	14.9576	50.9849	40.3739	22.868	31.1331
ZmbHLH166	0	0	0	0	1.01877	0	0	0	0	0
ZmbHLH169	5.58676	4.20482	4.34168	2.973	8.28591	10.2024	0.206733	2.86806	4.33167	6.39133
ZmbHLH173	0	0	0	0	3.87534	0	0	2.05763	0	0
ZmbHLH175	0	0	0	0	2.2288	0	0	4.84838	0	34.2575
ZmbHLH176	9.64805	10.9201	18.4909	17.5903	8.12249	26.7976	161.73	49.7308	55.4654	79.4824
ZmbHLH178	15.9233	10.5135	32.5457	38.966	3.51153	21.0423	21.1022	16.5335	8.22781	89.1996
ZmbHLH180	9.97496	0.683322	10.1203	3.64711	15.3833	2.63091	1.37071	8.073	3.67313	0.408015
ZmbHLH182	0.820331	0	0	0	12.143	0	0	0	0	0
ZmbHLH184	3.49476	0.802656	3.28505	4.36805	5.46913	3.33234	3.29625	0	8.19778	0.417019
ZmbHLH185	1.06936	7.60272	1.64431	3.26931	7.03353	3.64697	2.89366	5.67874	1.37717	3.80137
ZmbHLH186	4.7538	1.02274	5.34879	4.21238	7.20331	1.42072	0	5.43211	5.69982	6.42394
ZmbHLH189	0	0	1.23688	5.12105	0	0	0	0	5.68698	0
ZmbHLH190	0	0	0	0	0	0	0	0	54.9053	0
ZmbHLH192	4.3546	0.611344	0.427541	0.240858	15.7287	1.3024	0.629578	3.77992	4.26018	1.91446
ZmbHLH196	17.6767	20.6256	17.579	16.4282	12.7061	25.615	10.1546	8.68036	20.7499	6.61394
ZmbHLH203	15.2082	69.0934	26.6528	28.603	2.07986	5.49834	45.666	28.4748	21.0367	321.324
ZmbHLH204	0.35694	0	0	0.211899	7.87724	0.165973	0	0	0	0
ZmbHLH205	1.98435	2.97095	3.15266	1.66843	0.653996	1.05678	0	0.0602908	9.07558	51.6503
ZmbHLH206	0	0	0	0	0.532186	0	0	0	0	5.27662
ZmbHLH207	0	0	0	0	0	0	0.627999	10.3088	0	0
ZmbHLH208	0	0	0	0	59.0779	0	0	3.49383	0	0

## Sheet: Walley et al., 2016
Table S7d: Expression of ZmbHLH at different development stages of maize seed tissue. RNA-Seq data were extracted from previous study (Walley et al., 2016).
Name	Endosperm.12.DAP	Endosperm.Crown.27.DAP	Pericarp.Aleurone.27.DAP	Embryo.20.DAP	Embryo.38.DAP	Germinatin.Kernels.2.DAI
ZmbHLH1	0.707734	0.0507312	0.0841308	0.645057	0.603747	0.503573
ZmbHLH2	0	0	0	0.00781987	0	0
ZmbHLH3	0.113183	0	0	2.3874	2.89294	3.5453
ZmbHLH4	0.0703465	0.036792	0	0	0.0971691	23.4824
ZmbHLH5	0.0480247	0.0954055	0	4.53807	1.54201	2.06116
ZmbHLH6	2.65262	8.16677	2.60675	7.88619	15.9151	8.94201
ZmbHLH7	0.593589	0.989041	1.46997	7.05479	1.68524	2.23935
ZmbHLH8	0	0.066146	0	1.65475	0.785432	1.45531
ZmbHLH9	0.115798	0	0.0967411	0.863273	0.462503	0.936056
ZmbHLH10	2.24987	4.01948	5.7683	33.6448	25.3	2.3669
ZmbHLH11	2.80824	0.980691	5.65849	11.7869	43.3394	11.4508
ZmbHLH12	2.60108	3.9729	15.8107	18.6089	15.2518	19.1312
ZmbHLH13	0	0	0	0.144146	0	1.01192
ZmbHLH14	0	0	0	1.35306	0.123458	0.772245
ZmbHLH15	0	0	0.0287771	0.55456	0.175328	12.7112
ZmbHLH16	0.0115681	0.0264952	0	1.23187	0.153154	0.18354
ZmbHLH17	0	0	0.0212882	0.39333	0.965275	1.26908
ZmbHLH19	6.28184	2.47683	3.25995	21.738	12.4115	50.2611
ZmbHLH20	3.07881	10.6288	8.73842	0.546735	0.664995	2.31986
ZmbHLH21	0.214883	0.0530208	0.0928325	7.9553	0.45933	1.23741
ZmbHLH22	0	0	0	0.0594528	0.0236876	0.0349833
ZmbHLH23	0	0	0.214278	0.165866	0	0
ZmbHLH24	0.246252	0	0	0.488948	0	0.15769
ZmbHLH25	0.159566	0	1.10216	8.97918	0.0883163	1.40172
ZmbHLH26	0.531455	3.21511	0.580217	0.0236595	0	0.119784
ZmbHLH27	0.0921258	1.39464	1.395	4.15852	1.98525	3.94679
ZmbHLH28	0	0	0	0.23276	1.08633	0.847075
ZmbHLH29	0	0	0	0.0571724	0.432658	2.1193
ZmbHLH30	0	0	0	0.248403	0.0508602	0.106906
ZmbHLH32	0.130731	0.0157751	1.54362	0.219374	0.299098	10.1445
ZmbHLH33	1.6915	0.0461979	0.34074	12.3521	1.94892	3.11107
ZmbHLH34	0.982455	0.103659	16.5484	52.3688	6.56869	3.679
ZmbHLH35	0	0	0	1.37794	0.989369	0.483867
ZmbHLH36	0.169224	0.00852517	0.150637	3.59338	6.02546	3.71171
ZmbHLH37	31.8908	5.57758	9.94442	38.6171	9.59835	26.0729
ZmbHLH38	0.061689	0.0792817	1.2178	8.97022	3.44351	4.83899
ZmbHLH39	0	0	0	0.954187	6.37853	22.7221
ZmbHLH40	0	0	0.0725493	0.724051	0.704302	1.49353
ZmbHLH41	0.569794	0.596746	0.790936	172.268	61.741	160.646
ZmbHLH42	0.0301625	0.0656582	0.139517	0.0162903	0.0104644	0.357586
ZmbHLH43	0.535104	5.42125	2.71552	4.17335	7.6629	2.94356
ZmbHLH44	52.0669	68.3781	30.4636	0.0102819	0.593738	0
ZmbHLH47	0.00725883	0	0	0.273124	0.066452	0.0324004
ZmbHLH48	0.47593	0.0453009	0.289225	4.47528	2.71599	2.46954
ZmbHLH50	0.00470163	0	0	0.641212	0.119602	0.313197
ZmbHLH51	0.198025	0.0184932	0.9233	2.63235	1.97388	3.9696
ZmbHLH52	0.00838117	0	0	0.046334	0.0825099	0.119053
ZmbHLH53	0.129138	0	0.045463	0.528255	0.124482	0.14785
ZmbHLH54	0.208261	0.0969639	0.0466732	53.6114	4.09033	3.5265
ZmbHLH55	0.0147737	0	0.0860962	0.936574	1.10155	3.11545
ZmbHLH56	4.77237	7.46861	33.5099	28.5946	11.9958	31.8226
ZmbHLH57	2.27992	0.930002	0.99579	2.6149	3.56552	9.53796
ZmbHLH58	1.82496	0.324985	6.77235	8.42461	8.79948	13.6898
ZmbHLH59	0	0.141986	0.172567	1.64611	0.798056	5.10699
ZmbHLH60	0.0103943	0	0	0.0506068	0	0
ZmbHLH61	0.0102744	0	0	0.235826	0.557531	2.1438
ZmbHLH62	75.7438	11.492	24.1092	57.0222	21.3053	42.0092
ZmbHLH63	6.69945	8.76284	8.65372	5.48535	13.4613	27.2762
ZmbHLH64	0	0	0	0	0	0
ZmbHLH65	0.0858775	0	3.27881	0.715142	0.0238357	1.85991
ZmbHLH66	6.56343	9.35487	7.05996	0.122948	0.079515	0.469679
ZmbHLH67	0.0269925	0.00841967	0.0257438	0.0231893	0.0197161	0.00492637
ZmbHLH68	2.03739	0.0706886	0.578249	6.35207	6.08863	3.95402
ZmbHLH69	20.473	8.09999	12.1334	14.4601	21.5492	16.2579
ZmbHLH71	0	0	0.576842	0	0	0.425943
ZmbHLH72	0.0313811	0.0151462	1.56137	3.08273	0.516386	3.03223
ZmbHLH73	0.5558	0.337313	2.45501	22.6136	8.37223	12.0594
ZmbHLH74	0	0	0.0650943	0.0806358	0	0.0482873
ZmbHLH75	0.0320735	0.0191066	0.0144633	0.731806	0.300025	1.17656
ZmbHLH76	0.84835	0.287257	1.79864	3.03653	9.94872	34.1796
ZmbHLH77	0	0	0	0.0221484	0	0
ZmbHLH78	0.0737197	0.006792	0.104487	0	0.00912177	0.00764803
ZmbHLH79	2.22659	0.510399	2.20976	4.70022	4.03845	4.11269
ZmbHLH80	0.0284267	0	0.046063	0	0	0
ZmbHLH81	153.185	160.848	124.032	13.6082	8.77523	12.8122
ZmbHLH83	4.74886	14.6353	7.95671	16.7197	16.0739	46.2506
ZmbHLH84	0.3459	0.594873	2.2721	2.54711	1.17024	1.24742
ZmbHLH85	0	0	0	0.0541527	0	0.0460351
ZmbHLH86	0.0064372	0.0184713	0.0504864	0.445184	0.234621	0.259718
ZmbHLH87	0.0878378	0.211986	3.72514	0.511812	6.69429	58.5719
ZmbHLH88	1.13576	0.445895	4.14123	12.6189	0.26914	0.205688
ZmbHLH89	6.05349	4.26134	6.03886	8.70976	4.93196	6.72549
ZmbHLH90	0.0128811	0.0638413	0.0286061	1.73789	2.95696	4.3157
ZmbHLH91	0.168638	0.0599064	2.13116	0.475868	1.01894	2.17332
ZmbHLH92	0	0	0	0	0	0.0334987
ZmbHLH93	2.84517	5.70539	12.9558	13.452	20.05	6.82053
ZmbHLH94	0.584187	0	1.09898	0.187926	1.27601	5.10157
ZmbHLH95	21.7884	4.04644	4.49393	6.96005	3.87338	5.77053
ZmbHLH96	36.1679	26.1643	31.0716	43.4635	32.4944	78.3835
ZmbHLH97	0.0100249	0	0	1.78433	0.385721	0.749111
ZmbHLH100	0.0140499	0.0175848	0.146475	2.23933	0.137731	1.10781
ZmbHLH101	0	0	0	0	0	0.0244366
ZmbHLH102	0.0111151	0.232472	0.535574	0.0122476	0	0.0680008
ZmbHLH103	9.68133	17.4642	2.88477	4.44274	2.82315	6.40533
ZmbHLH104	0.0341367	0.0201042	0	0.713555	0.232952	0.675297
ZmbHLH105	0	0	0.0954181	2.84319	1.13252	2.08214
ZmbHLH106	0.51202	0.120317	0.0574657	1.46534	0.580332	0.680821
ZmbHLH107	3.76923	0.0207749	0.300943	2.65185	2.03979	3.36533
ZmbHLH108	0.198688	0.104668	62.5069	0.354025	2.11035	3.60948
ZmbHLH109	0	0	0	0.025312	0	0
ZmbHLH110	5.26199	0.881281	0.808844	9.04132	8.58652	11.076
ZmbHLH111	0	0	0	0.258949	0.15759	0.150511
ZmbHLH112	0.0150734	0.048938	0.119921	0.0429969	0	0.128721
ZmbHLH113	12.3896	6.80127	10.4436	13.2476	11.5632	15.931
ZmbHLH114	5.804	1.55173	3.18359	0.590261	1.86919	4.31742
ZmbHLH115	0.144064	0	0.129443	0.446359	0.524869	0.484676
ZmbHLH116	0	0	0.143757	0.0766521	0.0888889	0.84173
ZmbHLH117	0.269773	0.0515133	0.0290404	13.3675	1.47935	2.63784
ZmbHLH118	0.0179267	0.0136327	1.01738	0.556054	0.0984959	1.82643
ZmbHLH119	13.7476	0.796466	1.84121	365.425	34.3792	38.1863
ZmbHLH120	8.72175	3.99802	15.5622	21.1126	11.7431	13.8816
ZmbHLH121	0	0.015611	0.020063	0.843245	0.477187	0.922263
ZmbHLH122	0	0.0180181	0	0.133644	0.181409	0.170281
ZmbHLH123	0	0	0	0.0199351	0	0
ZmbHLH124	0	0	0.0145805	0	0	0
ZmbHLH125	18.4228	10.1056	29.0165	26.095	28.3874	2.50713
ZmbHLH126	0.0206383	0	0.0938107	0.629552	0.0250263	5.12833
ZmbHLH127	0.0324956	0.0125969	0	0.0373662	0.0799436	0.2164
ZmbHLH128	1.97155	0.324948	1.60305	8.63511	3.01558	18.6155
ZmbHLH129	0.0349883	0.925238	0.056598	6.86668	1.21445	9.31149
ZmbHLH130	0.106527	0.0726966	0	0.0326004	0.0148716	0.0467246
ZmbHLH131	2.06856	3.30067	6.47346	6.31494	3.75156	6.031
ZmbHLH132	0	0	0	0	0.101957	1.32617
ZmbHLH133	0.489549	0.0933629	2.71923	1.61364	1.48054	4.61361
ZmbHLH134	0.39973	0.071982	34.1236	1.1496	8.10019	10.1638
ZmbHLH135	10.3232	0.226044	0.558484	17.0227	1.2859	3.9934
ZmbHLH136	6.67043	0.621385	0.816845	1.62475	0.591494	1.4255
ZmbHLH137	4.24095	0.337819	6.56231	15.0386	10.5042	18.4371
ZmbHLH138	1.35408	0	0	0	0	0
ZmbHLH140	0.912367	0.122639	0.468283	1.7515	2.70884	7.06756
ZmbHLH141	15.256	2.69529	4.19642	4.52963	6.34118	10.5004
ZmbHLH142	0.121104	0.042806	4.683	0	0.0278996	2.43357
ZmbHLH143	0	0	3.68884	0.0151401	0	0.0728068
ZmbHLH144	32.6052	56.8848	59.2965	29.1622	31.2184	107.011
ZmbHLH145	0.0909683	0.2282	0.142705	0.00921863	0	0.105148
ZmbHLH146	0.211767	0.0451718	0.595985	2.23304	2.62062	252.228
ZmbHLH147	0.149997	0.0481552	0.185633	0.971138	2.07839	1.16505
ZmbHLH148	7.61484	7.14443	6.34556	4.55116	6.05512	4.42879
ZmbHLH149	0.0390562	0.748578	0.132327	0.710773	0.576256	0.24847
ZmbHLH150	0.00545783	0	0	0.043858	0.0283579	0.0634585
ZmbHLH151	0	0	0	0.208529	0.0858562	0.178019
ZmbHLH152	0.256236	0.0518567	0.0117295	65.392	7.36483	8.09301
ZmbHLH153	4.00171	24.1238	9.37058	2.01796	5.506	12.2924
ZmbHLH154	16.468	9.51334	20.4374	21.7396	9.6472	22.0085
ZmbHLH155	0.0638124	0.0192328	1.86115	1.57136	2.30411	13.8884
ZmbHLH156	2.7955	0.256385	15.4822	8.02153	8.96455	28.4182
ZmbHLH157	0.346764	0	0.402297	0.253585	0	0
ZmbHLH159	0	0.0216973	0.0492963	0.0202294	0.0175755	0.455065
ZmbHLH160	28.3981	30.1804	35.332	28.1401	27.6395	27.7692
ZmbHLH161	3.61906	2.37457	12.1554	8.26996	16.9886	21.1133
ZmbHLH162	0	0.0116147	0.0367398	0.025799	0	0.0471403
ZmbHLH163	10.6579	33.0161	20.7262	16.9779	12.0282	9.84819
ZmbHLH164	0	0	0	0	0	0
ZmbHLH165	0.0258642	0.0127742	0.159662	0.0749937	0.82016	2.85247
ZmbHLH166	0.0127271	0	0	0.359664	0.0725233	0.345345
ZmbHLH167	0.00724027	0	0.078432	0.473656	0.0370017	3.30088
ZmbHLH168	0	0	0.711401	0.0157148	0.262216	8.32289
ZmbHLH169	4.3883	1.06897	2.93234	4.86994	9.05792	4.33292
ZmbHLH170	0	0.0292309	0	0	0	0.0101934
ZmbHLH171	0	0	0	0.0236055	0.159362	0.0791237
ZmbHLH172	0	0	0	0	0	0
ZmbHLH173	0.0165311	0.088288	0.0844073	3.08194	4.32956	2.33713
ZmbHLH174	0	0	0	0.046817	0.0151944	0.180954
ZmbHLH175	0.0281539	0.125983	0	0.0155685	0	0.0154091
ZmbHLH176	5.90598	9.70433	9.57885	10.7945	14.2374	20.1753
ZmbHLH177	0.0071199	0	0.127965	0.0911389	0.0184513	0.0205547
ZmbHLH178	23.3547	11.9999	13.7861	28.3375	6.74481	13.5748
ZmbHLH179	0.0468265	0	0	0.321221	0.218275	1.75344
ZmbHLH180	13.1711	7.64637	8.24505	8.53586	9.63893	10.5402
ZmbHLH181	0	0	0.0387536	0.0326572	0.138733	0.281582
ZmbHLH182	0.0941834	0.114145	0.69776	10.3175	5.46381	5.5312
ZmbHLH183	0	0	0	0	0	0.0483638
ZmbHLH184	1.49024	0.447646	1.03838	4.94421	9.08713	6.81364
ZmbHLH185	1.21333	2.99666	8.679	3.32405	2.19665	4.13839
ZmbHLH186	3.81422	1.00692	4.67019	14.5639	6.41829	9.29209
ZmbHLH187	0.0100398	0.0311779	0	1.20541	0.61364	0.805255
ZmbHLH188	0	0	0	0.179416	0.108185	0.122366
ZmbHLH189	0.966215	3.18829	1.13872	2.81824	3.28566	5.6975
ZmbHLH190	0.401226	0	2.86086	2.26547	2.06606	3.81123
ZmbHLH191	0.046392	0	0	0.160308	0	0
ZmbHLH192	3.60594	0.245395	1.55663	11.9782	8.05869	8.48456
ZmbHLH193	0.116553	0.0597873	0.0304978	0.903682	0.222728	0.524866
ZmbHLH194	0	0	0	0	0	0.0420435
ZmbHLH195	3.83002	0.6674	124.178	103.594	10.6511	10.4237
ZmbHLH196	29.1631	14.4017	20.0821	9.59303	8.72736	28.1374
ZmbHLH197	0	0	0.0206625	0.0370998	0.021809	0
ZmbHLH198	0.0412523	0.0680661	1.7086	3.67031	1.29076	1.29125
ZmbHLH199	0.573794	0.0690946	27.6892	83.4516	1.32837	0.915887
ZmbHLH200	0	0	0	0.026005	0.0292743	1.20373
ZmbHLH201	0	0	0	0	0	0.0681253
ZmbHLH202	0.0171944	0	0.161636	0	0	2.55109
ZmbHLH203	34.2027	105.227	49.4887	19.9571	24.7048	11.0156
ZmbHLH204	0.0650083	0.0534935	0.0397704	9.03794	2.76228	4.59945
ZmbHLH205	0.881362	0.126646	2.25563	2.29917	3.65727	13.3451
ZmbHLH206	0.0252617	0.0273778	0.0159987	0.501348	0.720619	1.16732
ZmbHLH207	0.0409057	0.0450056	34.5358	0.288064	0.0822684	0.197361
ZmbHLH208	0.47015	0.828695	0.385861	239.332	122.594	534.119

## Sheet: Li et al., 2014
Table S7e: Epression of ZmbHLH at different development stages of maize seed tissue. RNA-Seq data were etracted from previous study (Li et al., 2014).
Name	0DAP	2DAP	3DAP	4DAP	6DAP	8DAP	10DAP	12DAP
ZmbHLH3	55.7374	87.191	51.368	20.5229	29.1011	0	1.50866	0
ZmbHLH6	73.9352	79.9251	57.789	69.2649	79.8077	21.7378	18.1039	28.9844
ZmbHLH7	107.347	142.089	149.823	150.501	129.191	23.0165	13.5779	12.4219
ZmbHLH9	0.904734	0	2.14033	24.7985	36.156	7.67217	0	0
ZmbHLH10	208.584	145.318	157.671	118.862	170.638	164.952	156.901	57.9688
ZmbHLH11	530.879	311.627	333.892	220.621	311.735	78.0004	110.132	86.9532
ZmbHLH12	988.149	331.81	560.767	459.2	757.07	66.4921	72.4157	82.8125
ZmbHLH19	1.67568	10.4952	5.70755	0	2.20463	21.7378	28.6646	45.5469
ZmbHLH20	29.3471	61.3567	51.368	137.675	221.786	49.8691	75.433	70.3907
ZmbHLH25	111.603	62.164	116.291	54.7278	33.0695	1.27869	6.03464	4.14063
ZmbHLH32	39.9941	40.3662	69.2041	142.805	81.5714	6.39347	1.50866	0
ZmbHLH33	102.269	154.199	110.584	135.964	56.8795	35.8035	45.2598	12.4219
ZmbHLH34	1174.35	230.087	299.647	486.564	490.751	42.1969	25.6472	24.8438
ZmbHLH36	171.063	54.0907	53.5083	42.7561	20.2826	7.67217	3.01732	0
ZmbHLH37	165.099	289.829	169.086	106.89	141.537	203.312	176.513	140.781
ZmbHLH38	276.155	9.68789	13.5554	11.1166	12.7869	2.55739	7.5433	8.28125
ZmbHLH40	105.302	33.1003	39.2394	12.8268	6.17297	2.55739	1.50866	0
ZmbHLH41	13.4633	7.26592	16.4092	11.1166	29.983	0	1.50866	0
ZmbHLH42	3.18583	20.9904	14.9823	3.42049	19.8417	0	0	0
ZmbHLH43	69.0986	96.8789	62.0697	100.049	201.944	71.6069	114.658	66.25
ZmbHLH44	1.9115	0.807324	4.28067	5.13073	129.191	756.987	917.266	898.516
ZmbHLH48	415.03	395.589	428.78	294.162	216.054	89.5086	49.7858	24.8438
ZmbHLH51	46.4996	20.9904	27.1109	46.1766	41.888	1.27869	16.5953	8.28125
ZmbHLH55	36.4002	69.4299	32.8184	18.8127	39.2424	3.83608	4.52598	20.7031
ZmbHLH56	897.047	631.328	549.352	368.557	739.433	112.525	58.8378	103.516
ZmbHLH57	1.3571	0.807324	10.7017	4.27561	15.8733	8.95086	21.1213	33.125
ZmbHLH58	52.6479	180.841	126.993	195.823	552.04	37.0821	89.011	41.4063
ZmbHLH59	18.7001	36.3296	17.8361	9.40634	4.85019	1.27869	0	0
ZmbHLH61	2.95001	45.2102	79.1923	53.0176	53.3521	6.39347	27.1559	0
ZmbHLH62	2722.91	3198.62	3269.72	3697.55	2709.49	6117.28	7674.56	5374.53
ZmbHLH63	4.09056	8.88057	0	0.855122	9.70038	20.4591	51.2945	57.9688
ZmbHLH65	0.904734	4.84395	3.56722	1.71024	35.715	0	1.50866	0
ZmbHLH66	6.61996	12.1099	43.5201	43.6112	21.6054	23.0165	120.693	111.797
ZmbHLH67	1413.82	347.15	2029.04	1607.63	1081.15	433.478	1436.25	190.469
ZmbHLH68	131.598	53.2834	89.894	59.8585	49.8247	28.1313	12.0693	0
ZmbHLH69	220.55	197.794	232.583	161.618	272.052	125.312	254.964	310.547
ZmbHLH70	13.6605	12.1099	31.3915	25.6537	171.961	35.8035	70.9071	4.14063
ZmbHLH73	226.5	68.6226	156.244	132.544	94.3582	37.0821	7.5433	8.28125
ZmbHLH75	46.206	133.209	108.444	53.0176	77.603	6.39347	0	4.14063
ZmbHLH76	419.71	217.17	216.174	133.399	87.3034	63.9347	28.6646	28.9844
ZmbHLH78	445.354	840.425	1063.75	721.723	745.165	134.263	626.094	331.25
ZmbHLH79	1799.24	1297.37	731.28	722.578	494.278	704.561	375.657	629.375
ZmbHLH81	285.463	415.772	429.493	445.518	889.348	1244.17	2800.07	3362.19
ZmbHLH83	189.629	280.949	325.331	407.038	630.084	140.656	137.288	202.891
ZmbHLH84	10.5257	41.1735	26.3974	24.7985	39.2424	0	21.1213	12.4219
ZmbHLH88	493.077	118.677	217.601	80.3814	60.4069	33.2461	18.1039	16.5625
ZmbHLH89	443.439	411.735	525.808	596.02	495.16	475.674	488.806	670.782
ZmbHLH92	84.996	33.1003	40.6663	68.4097	88.1853	171.345	15.0866	49.6875
ZmbHLH93	91.4062	80.7324	25.684	47.8868	77.603	62.656	18.1039	20.7031
ZmbHLH94	16.1899	34.715	42.8067	25.6537	53.3521	11.5083	1.50866	0
ZmbHLH95	133.425	155.006	167.659	132.544	160.056	195.64	434.494	389.219
ZmbHLH96	430.02	536.063	855.42	1044.1	753.102	680.266	844.85	571.407
ZmbHLH102	13.6605	12.1099	31.3915	25.6537	171.961	35.8035	70.9071	4.14063
ZmbHLH103	51.4178	24.2197	47.8008	29.0741	8.81853	24.2952	52.8031	111.797
ZmbHLH107	13.7751	60.5493	17.8361	20.5229	138.01	0	4.52598	0
ZmbHLH108	75.6551	96.0716	103.449	83.8019	126.987	38.3608	13.5779	4.14063
ZmbHLH110	1087.63	1321.59	1051.62	743.956	623.911	671.315	410.356	356.094
ZmbHLH113	833.935	422.231	580.744	678.967	772.944	576.691	1238.61	948.204
ZmbHLH114	67.6973	180.841	74.9116	106.89	100.09	167.509	61.8551	78.6719
ZmbHLH115	29.6725	11.3025	8.56133	5.98585	33.5104	2.55739	0	8.28125
ZmbHLH117	565.059	337.462	512.253	341.194	119.05	57.5413	46.7685	115.938
ZmbHLH118	1216.72	209.097	504.405	299.293	143.742	6.39347	25.6472	12.4219
ZmbHLH119	625.47	854.957	852.566	1284.39	998.257	199.476	144.831	91.0938
ZmbHLH120	531.389	541.715	326.044	384.805	286.161	271.083	193.109	132.5
ZmbHLH121	330.514	108.181	74.9116	32.4946	21.6054	1.27869	1.50866	8.28125
ZmbHLH125	24.5049	72.6592	84.1864	49.5971	131.396	61.3773	208.195	153.203
ZmbHLH127	7.65848	4.84395	1.42689	32.4946	33.5104	39.6395	9.05197	12.4219
ZmbHLH128	322.769	897.745	610.708	328.367	201.062	181.575	110.132	91.0938
ZmbHLH129	3.35137	24.2197	31.3915	25.6537	11.905	1.27869	1.50866	0
ZmbHLH130	11.7683	78.3105	85.6133	40.1907	18.078	1.27869	1.50866	0
ZmbHLH131	373.124	86.3837	288.231	339.483	258.824	54.9839	123.71	111.797
ZmbHLH133	833.407	795.215	640.673	1253.61	732.379	131.706	149.357	132.5
ZmbHLH134	1945.17	1514.54	2208.11	2059.13	1458.58	34.5248	67.8897	70.3907
ZmbHLH136	27.9458	20.1831	30.6781	18.8127	33.5104	30.6887	13.5779	16.5625
ZmbHLH137	73.9294	81.5398	109.87	118.862	123.018	70.3282	46.7685	66.25
ZmbHLH139	535.012	250.271	395.248	446.374	482.373	636.79	896.145	1006.17
ZmbHLH140	24.5241	86.3837	39.9529	37.6254	45.8563	26.8526	15.0866	0
ZmbHLH141	224.462	414.965	291.799	513.928	769.416	468.002	626.094	505.157
ZmbHLH142	27.6839	29.0637	15.6958	43.6112	28.2193	0	9.05197	0
ZmbHLH143	22.5616	25.8344	10.7017	12.8268	12.3459	26.8526	7.5433	37.2656
ZmbHLH144	550.6	330.196	394.535	486.564	597.455	280.034	238.368	422.344
ZmbHLH145	3.35137	8.88057	8.56133	36.7702	53.3521	0	0	0
ZmbHLH147	88.5004	108.181	58.5024	43.6112	23.81	3.83608	9.05197	4.14063
ZmbHLH148	186.742	99.3009	140.549	169.314	188.276	108.689	161.427	128.359
ZmbHLH151	41.612	5.65127	16.4092	41.0458	14.1096	23.0165	28.6646	16.5625
ZmbHLH152	42.5745	38.7516	39.2394	22.2332	8.81853	0	0	0
ZmbHLH153	19.4585	33.1003	49.9411	10.2615	47.62	2.55739	28.6646	144.922
ZmbHLH154	2300.92	1288.49	1240.68	1122.77	987.675	529.38	479.754	554.844
ZmbHLH155	14.9859	0.807324	19.263	3.42049	30.4239	6.39347	0	33.125
ZmbHLH156	393.976	359.259	504.405	817.496	1587.78	173.902	301.732	153.203
ZmbHLH159	40.0316	21.7978	26.3974	15.3922	4.85019	7.67217	7.5433	0
ZmbHLH160	260.931	134.016	400.242	263.378	303.798	804.299	862.954	1130.39
ZmbHLH161	65.0976	116.255	71.3444	41.0458	117.727	130.427	137.288	124.219
ZmbHLH162	218.493	184.877	253.986	244.565	121.696	343.969	159.918	115.938
ZmbHLH163	305.718	356.03	318.91	355.731	334.222	548.56	568.765	492.735
ZmbHLH166	4.70847	16.1465	27.8243	3.42049	3.96834	0	0	0
ZmbHLH169	200.97	137.245	172.654	140.24	183.866	158.558	128.236	231.875
ZmbHLH176	140.612	305.169	302.5	359.151	801.163	264.69	162.935	194.609
ZmbHLH177	464.636	199.409	82.7595	236.014	102.736	0	4.52598	0
ZmbHLH178	1095.88	1605.77	2032.6	2524.32	3549.02	3614.87	3424.66	3792.81
ZmbHLH180	90.2339	80.7324	90.6074	100.049	46.7382	309.444	432.986	447.188
ZmbHLH182	13.8453	16.9538	22.8302	9.40634	6.61389	0	1.50866	0
ZmbHLH184	258.313	418.194	276.816	200.954	156.088	21.7378	34.6992	20.7031
ZmbHLH185	746.003	214.748	424.499	240.289	721.796	62.656	28.6646	37.2656
ZmbHLH186	1272.15	674.923	551.492	817.496	1284.42	239.116	250.438	211.172
ZmbHLH188	51.2523	25.0271	58.5024	16.2473	13.6687	0	1.50866	0
ZmbHLH189	1.22332	3.2293	2.14033	1.71024	18.9598	0	34.6992	12.4219
ZmbHLH192	1207.4	834.773	727	424.996	328.49	273.641	197.635	128.359
ZmbHLH193	44.6516	21.7978	20.6899	9.40634	2.20463	3.83608	1.50866	0
ZmbHLH194	39.357	42.7882	37.0991	19.6678	1.32278	6.39347	0	0
ZmbHLH195	6806.8	2095.81	3331.07	1629.86	3452.01	115.083	129.745	140.781
ZmbHLH196	1083.17	750.004	872.542	1263.87	822.328	832.43	1499.61	1138.67
ZmbHLH198	8.8818	1.61465	8.56133	6.84097	22.9282	0	0	0
ZmbHLH199	2985.73	992.202	1294.19	950.895	585.109	11.5083	51.2945	78.6719
ZmbHLH203	14.1447	12.1099	43.5201	52.1624	231.045	134.263	143.323	95.2344
ZmbHLH204	37.8911	28.2564	12.1286	4.27561	9.25945	0	6.03464	0
ZmbHLH205	1006.67	1368.41	1188.6	816.641	781.762	469.281	173.496	86.9532
ZmbHLH206	27.6589	96.8789	66.3503	68.4097	55.9976	10.2296	0	0
ZmbHLH208	265.195	190.529	240.431	354.02	364.205	61.3773	298.715	74.5313
