# Supplementary material for: Genome-wide analysis of the basic Helix-Loop-Helix (bHLH) transcription factor family in maize
Source: BMC Plant Biol. 2018 Oct 16;18:235. doi: 10.1186/s12870-018-1441-z (PMC6192367; doi:10.1186/s12870-018-1441-z)
Supplement: Supplementary file 10 — Table S8. A complete list of bHLH proteins in the protein network prediction. (XLSX 12 kb) [file 12870_2018_1441_MOESM10_ESM.xlsx]

## Sheet: Sheet 1
Table S8: A complete list of bHLH proteins in the protein network prediction.
Query Sequence	STRING Protein	Annotation
ZmbHLH169	AT1G01260	Transcription factor bHLH13
ZmbHLH202	AT1G05805	Transcription factor bHLH128
ZmbHLH71	AT5G56960	Putative transcription factor bHLH041
ZmbHLH155	FBH4	FLOWERING BHLH 4
ZmbHLH194	AT1G61660	Transcription factor bHLH112
ZmbHLH112	AMS	ABORTED MICROSPORES; Transcription factor. Plays a crucial role in tapetum development. Required for male fertility and pollen differentiation, especially during the post-meiotic transcriptional regulation of microspore development within the developing anther (PubMed:12535353). Binds E-box regions in the AHL16/TEK promoter
ZmbHLH130	AT1G06170	Transcription factor bHLH89
ZmbHLH157	MYC2	Transcription factor MYC2; Transcriptional activator. Common transcription factor of light, abscisic acid (ABA), and jasmonic acid (JA) signaling pathways. With MYC3 and MYC4, controls additively subsets of JA- dependent responses. In cooperation with MYB2 is involved in the regulation of ABA-inducible genes under drought stress conditions. Can form complexes with all known glucosinolate-related …
ZmbHLH109	MYC3	Transcription factor ATR2; Transcription factor involved in tryptophan, jasmonic acid (JA) and other stress-responsive gene regulation. With MYC2 and MYC4, controls additively subsets of JA-dependent responses. Can form complexes with all known glucosinolate-related MYBs to regulate glucosinolate biosynthesis. Binds to the G-box (5- CACGTG-3) of promoters. Activates multiple TIFY/JAZ promoters
ZmbHLH114	UNE12	Transcription factor UNE12; Required for ovule fertilization
ZmbHLH163	PYE	POPEYE
ZmbHLH175	bHLH38	Basic helix-loop-helix 38
ZmbHLH196	ILR3	Iaa-leucine resistant3; Transcription factor. Plays a role in resistance to amide-linked indole-3-acetic acid (IAA) conjugates such as IAA-Leu and IAA-Phe. May regulate gene expression in response to metal homeostasis changes
ZmbHLH147	AT1G64625	Serine/threonine-protein kinase WNK (With No Lysine)-related; Transcription factor that may regulate root development
ZmbHLH192	LHW	LONESOME HIGHWAY; Transcription activator that regulates root development; promotes the production of stele cells in roots. Coordinately controls the number of all vascular cell types by regulating the size of the pool of cells from which they arise
ZmbHLH133	BIM1	Transcription factor BIM1; Positive brassinosteroid-signaling protein. Transcription factor that bind specifically to the DNA sequence 5-CANNTG-3(E box). Can bind individually to the promoter as a homodimer or synergistically as a heterodimer with BZR2/BES1. Does not itself activate transcription but enhances BZR2/BES1-mediated target gene activation
ZmbHLH26	AT1G68810	Transcription factor bHLH30
ZmbHLH27	PIL5	Transcription factor PIF1; Transcription activator. Regulates negatively chlorophyll biosynthesis and seed germination in the dark, and lightinduced degradation of PIF1 relieves this negative regulation to promote photomorphogenesis. Binds to the G-box motif (5- CACGTG-3) found in many light-regulated promoters. Promotes the expression of SOM, and thus modulates responses to abscisic acid (ABA) a…
ZmbHLH76	PIF3	Transcription factor PIF3; Transcription factor acting positively in the phytochrome signaling pathway. Activates transcription by binding to the G box (5-CACGTG-3)
ZmbHLH150	HEC1	HECATE 1; Required for the female reproductive tract development and fertility
ZmbHLH180	SPT	SPATULA; Transcription factor that plays a role in floral organogenesis. Promotes the growth of carpel margins and of pollen tract tissues derived from them
ZmbHLH23	HEC2	HECATE 2; Required for the female reproductive tract development and fertility
ZmbHLH61	AT1G31050	Basic helix-loop-helix domain-containing protein
ZmbHLH134	KDR	KIDARI; Atypical and probable non DNA-binding bHLH transcription factor that regulates light-mediated responses in day light conditions by binding and inhibiting the activity of the bHLH transcription factor HFR1, a critical regulator of light signaling and shade avoidance. Forms non-functional heterodimers with HFR1, causing liberation and activation of PIF4 from the transcriptionally inactive H…
ZmbHLH138	RGE1	RETARDED GROWTH OF EMBRYO 1; Controls embryo growth
ZmbHLH21	AT5G50915	Transcription factor bHLH137
ZmbHLH35	AT3G19500	Transcription factor bHLH113
ZmbHLH1	AT2G46810	Transcription factor bHLH70
ZmbHLH136	LRL2	LJRHL1-like 2
ZmbHLH121	AT4G29100	Transcription factor bHLH68
ZmbHLH131	CIB1	Transcription factor bHLH63; Transcription factor that binds DNA to G box 5-CACGTG- 3 and, to a lower extent, to E-box 5-CANNTG-3 in vitro. Binds to chromatin DNA of the FT gene and promotes its expression, and thus triggers flowering in response to blue light
ZmbHLH17	AT4G37850	Transcription factor bHLH25
ZmbHLH70	AT2G40200	Transcription factor bHLH51
ZmbHLH13	AT2G22760	Transcription factor bHLH19
ZmbHLH139	BHLH92	Transcription factor bHLH92
ZmbHLH119	bHLH093	Beta HLH protein 93; Transcription factor. May be involved in the differentiation of stomatal guard cells
ZmbHLH171	MUTE	MUTE; Transcription factor. Together with FMA and SPCH, regulates the stomata formation. Required for the differentiation of stomatal guard cells, by promoting successive asymmetric cell divisions and the formation of guard mother cells. Promotes the conversion of the leaf epidermis into stomata
mbHLH170	FMA	FAMA; Transcription activator. Together with SPCH and MUTE, regulates the stomata formation. Required to promote differentiation and morphogenesis of stomatal guard cells and to halt proliferative divisions in their immediate precursors. Mediates the formation of stomata
ZmbHLH176	AT3G07340	Transcription factor bHLH62
ZmbHLH181	SPCH	SPEECHLESS; Transcription factor. Together with FMA and MUTE, regulates the stomata formation. Required for the initiation and the formation of stomata, by promoting the first asymmetric cell divisions
